# Supplementary material for: Stochastic bond dynamics facilitates alignment of malaria parasite at erythrocyte membrane upon invasion
Source: eLife. 2020 May 18;9:e56500. doi: 10.7554/eLife.56500 (PMC7269671; doi:10.7554/eLife.56500)
Supplement: Figure 7—source data 1. [file elife-56500-fig7-data1.zip › Fig7+Fig7_supplement/Energy_bonds_distance_angle.csv]

lambda	energy	long	short	distance	angle
2.000000000000000111e-01	3.236706999999999823e+01	1.000000000000000000e+00	0.000000000000000000e+00	2.657599999999999962e-01	2.503999999999999976e-02
2.000000000000000111e-01	4.265805999999999898e+01	2.000000000000000000e+00	3.000000000000000000e+00	2.607700000000000018e-01	7.505000000000000560e-02
2.000000000000000111e-01	1.355646999999999913e+01	2.000000000000000000e+00	5.000000000000000000e+00	2.588900000000000090e-01	4.852999999999999675e-02
2.000000000000000111e-01	6.954973999999999990e+01	4.000000000000000000e+00	4.000000000000000000e+00	2.545700000000000185e-01	5.512999999999999845e-02
2.000000000000000111e-01	2.976128999999999891e+01	7.000000000000000000e+00	4.000000000000000000e+00	2.530100000000000127e-01	1.246099999999999985e-01
2.000000000000000111e-01	1.580377000000000010e+01	5.000000000000000000e+00	4.000000000000000000e+00	2.553300000000000014e-01	7.853999999999999870e-02
2.000000000000000111e-01	5.821050000000000324e+01	6.000000000000000000e+00	4.000000000000000000e+00	2.551999999999999824e-01	1.044899999999999995e-01
2.000000000000000111e-01	3.776350000000000051e+01	4.000000000000000000e+00	2.000000000000000000e+00	2.547900000000000165e-01	9.946000000000000674e-02
2.000000000000000111e-01	-1.894097999999999971e+01	0.000000000000000000e+00	2.000000000000000000e+00	2.573099999999999832e-01	7.953999999999999959e-02
2.000000000000000111e-01	3.235230000000000050e+00	2.000000000000000000e+00	2.000000000000000000e+00	2.553799999999999959e-01	5.455000000000000127e-02
2.000000000000000111e-01	4.077875000000000227e+01	2.000000000000000000e+00	4.000000000000000000e+00	2.532699999999999951e-01	9.495000000000000662e-02
2.000000000000000111e-01	-2.968457000000000079e+01	3.000000000000000000e+00	6.000000000000000000e+00	2.525399999999999867e-01	1.092599999999999960e-01
2.000000000000000111e-01	-7.284662000000000148e+01	2.000000000000000000e+00	5.000000000000000000e+00	2.518000000000000238e-01	1.201900000000000052e-01
2.000000000000000111e-01	8.764991000000000554e+01	5.000000000000000000e+00	3.000000000000000000e+00	2.480900000000000050e-01	1.562399999999999900e-01
2.000000000000000111e-01	-3.272267999999999688e+01	5.000000000000000000e+00	3.000000000000000000e+00	2.467900000000000094e-01	4.594000000000000167e-02
2.000000000000000111e-01	-5.153938999999999737e+01	2.000000000000000000e+00	5.000000000000000000e+00	2.465700000000000114e-01	6.650000000000000355e-02
2.000000000000000111e-01	1.009100000000000108e+00	2.000000000000000000e+00	2.000000000000000000e+00	2.488900000000000001e-01	8.982999999999999319e-02
2.000000000000000111e-01	7.759678999999999860e+01	3.000000000000000000e+00	3.000000000000000000e+00	2.492300000000000071e-01	6.693999999999999950e-02
2.000000000000000111e-01	4.297388000000000119e+01	3.000000000000000000e+00	4.000000000000000000e+00	2.517499999999999738e-01	7.474000000000000088e-02
2.000000000000000111e-01	7.633375999999999806e+01	3.000000000000000000e+00	3.000000000000000000e+00	2.464399999999999924e-01	1.464100000000000124e-01
2.000000000000000111e-01	3.074949000000000154e+01	3.000000000000000000e+00	6.000000000000000000e+00	2.458799999999999875e-01	9.363000000000000489e-02
2.000000000000000111e-01	3.414273000000000025e+01	5.000000000000000000e+00	5.000000000000000000e+00	2.447000000000000008e-01	1.367599999999999927e-01
2.000000000000000111e-01	4.143148000000000053e+01	2.000000000000000000e+00	3.000000000000000000e+00	2.472699999999999898e-01	1.262699999999999934e-01
2.000000000000000111e-01	4.713181999999999761e+01	2.000000000000000000e+00	1.000000000000000000e+00	2.478400000000000047e-01	1.255999999999999894e-01
2.000000000000000111e-01	6.910706999999999312e+01	2.000000000000000000e+00	2.000000000000000000e+00	2.425299999999999956e-01	1.330600000000000116e-01
2.000000000000000111e-01	-5.342197999999999780e+01	3.000000000000000000e+00	3.000000000000000000e+00	2.424099999999999866e-01	1.332399999999999973e-01
2.000000000000000111e-01	3.110604000000000013e+01	1.000000000000000000e+00	4.000000000000000000e+00	2.375099999999999989e-01	1.549399999999999944e-01
2.000000000000000111e-01	3.142057000000000144e+01	1.000000000000000000e+00	3.000000000000000000e+00	2.361099999999999866e-01	1.155100000000000016e-01
2.000000000000000111e-01	1.035514000000000010e+02	0.000000000000000000e+00	3.000000000000000000e+00	2.336900000000000088e-01	1.272300000000000098e-01
2.000000000000000111e-01	2.939091000000000165e+01	2.000000000000000000e+00	2.000000000000000000e+00	2.328300000000000092e-01	1.323699999999999877e-01
2.000000000000000111e-01	7.063893000000000200e+01	2.000000000000000000e+00	2.000000000000000000e+00	2.339900000000000035e-01	1.205600000000000005e-01
2.000000000000000111e-01	1.136958599999999961e+02	3.000000000000000000e+00	3.000000000000000000e+00	2.305800000000000072e-01	1.658900000000000097e-01
2.000000000000000111e-01	1.660919999999999952e+00	6.000000000000000000e+00	4.000000000000000000e+00	2.299400000000000055e-01	1.884599999999999886e-01
2.000000000000000111e-01	-3.528130999999999773e+01	3.000000000000000000e+00	6.000000000000000000e+00	2.346499999999999975e-01	1.564099999999999935e-01
2.000000000000000111e-01	-2.281033000000000044e+01	4.000000000000000000e+00	4.000000000000000000e+00	2.277899999999999925e-01	1.963600000000000068e-01
2.000000000000000111e-01	2.848309000000000069e+01	7.000000000000000000e+00	6.000000000000000000e+00	2.270500000000000018e-01	1.385099999999999942e-01
2.000000000000000111e-01	6.418303000000000225e+01	4.000000000000000000e+00	8.000000000000000000e+00	2.252399999999999958e-01	1.541299999999999892e-01
2.000000000000000111e-01	1.622513000000000005e+01	5.000000000000000000e+00	6.000000000000000000e+00	2.176299999999999901e-01	1.768200000000000049e-01
2.000000000000000111e-01	3.698525000000000063e+01	5.000000000000000000e+00	8.000000000000000000e+00	2.124199999999999977e-01	1.483099999999999974e-01
2.000000000000000111e-01	4.104455999999999705e+01	5.000000000000000000e+00	7.000000000000000000e+00	2.128500000000000114e-01	2.003000000000000058e-01
2.000000000000000111e-01	1.095958200000000033e+02	7.000000000000000000e+00	8.000000000000000000e+00	2.097499999999999920e-01	2.088099999999999956e-01
2.000000000000000111e-01	7.948051999999999850e+01	7.000000000000000000e+00	6.000000000000000000e+00	2.093599999999999905e-01	2.280099999999999905e-01
2.000000000000000111e-01	1.450959400000000130e+02	5.000000000000000000e+00	8.000000000000000000e+00	2.089000000000000024e-01	2.651399999999999868e-01
2.000000000000000111e-01	1.165014599999999945e+02	4.000000000000000000e+00	5.000000000000000000e+00	2.070599999999999941e-01	2.468299999999999939e-01
2.000000000000000111e-01	1.754353900000000124e+02	3.000000000000000000e+00	8.000000000000000000e+00	2.106000000000000094e-01	2.405500000000000138e-01
2.000000000000000111e-01	1.278698299999999932e+02	6.000000000000000000e+00	6.000000000000000000e+00	2.018899999999999861e-01	2.472199999999999953e-01
2.000000000000000111e-01	8.371335000000000548e+01	4.000000000000000000e+00	7.000000000000000000e+00	2.086500000000000021e-01	2.321000000000000008e-01
2.000000000000000111e-01	1.234683699999999931e+02	2.000000000000000000e+00	7.000000000000000000e+00	2.105299999999999949e-01	2.207800000000000040e-01
2.000000000000000111e-01	-3.397738999999999976e+01	3.000000000000000000e+00	4.000000000000000000e+00	2.122600000000000042e-01	2.088899999999999924e-01
2.000000000000000111e-01	-5.576979000000000042e+01	2.000000000000000000e+00	5.000000000000000000e+00	2.138899999999999968e-01	1.841700000000000004e-01
2.000000000000000111e-01	-9.962884999999999991e+01	1.000000000000000000e+00	5.000000000000000000e+00	2.226700000000000068e-01	2.093399999999999983e-01
2.000000000000000111e-01	3.623035999999999746e+01	2.000000000000000000e+00	5.000000000000000000e+00	2.182800000000000018e-01	1.716100000000000125e-01
2.000000000000000111e-01	-2.170101000000000013e+01	2.000000000000000000e+00	2.000000000000000000e+00	2.138799999999999868e-01	2.056199999999999972e-01
2.000000000000000111e-01	2.508869999999999933e+01	1.000000000000000000e+00	2.000000000000000000e+00	2.135900000000000021e-01	2.069000000000000006e-01
2.000000000000000111e-01	3.171039000000000030e+01	0.000000000000000000e+00	2.000000000000000000e+00	2.166899999999999937e-01	1.847300000000000053e-01
2.000000000000000111e-01	3.024195999999999884e+01	3.000000000000000000e+00	3.000000000000000000e+00	2.167699999999999905e-01	1.800499999999999878e-01
2.000000000000000111e-01	7.896771999999999991e+01	1.000000000000000000e+00	3.000000000000000000e+00	2.129500000000000004e-01	2.281799999999999939e-01
2.000000000000000111e-01	-2.313250000000000028e+00	3.000000000000000000e+00	4.000000000000000000e+00	2.143799999999999872e-01	1.423599999999999866e-01
2.000000000000000111e-01	9.345430000000000348e+00	6.000000000000000000e+00	6.000000000000000000e+00	2.045200000000000073e-01	2.273699999999999888e-01
2.000000000000000111e-01	-2.008866000000000085e+01	6.000000000000000000e+00	5.000000000000000000e+00	1.998900000000000121e-01	2.189399999999999957e-01
2.000000000000000111e-01	5.048807999999999652e+01	6.000000000000000000e+00	5.000000000000000000e+00	1.889899999999999913e-01	2.276299999999999990e-01
2.000000000000000111e-01	1.139488400000000041e+02	4.000000000000000000e+00	6.000000000000000000e+00	1.905300000000000049e-01	2.352700000000000069e-01
2.000000000000000111e-01	6.921004000000000644e+01	6.000000000000000000e+00	7.000000000000000000e+00	1.845900000000000041e-01	2.962500000000000133e-01
2.000000000000000111e-01	1.056137300000000039e+02	6.000000000000000000e+00	8.000000000000000000e+00	1.889299999999999868e-01	2.755900000000000016e-01
2.000000000000000111e-01	7.100025999999999726e+01	1.000000000000000000e+01	5.000000000000000000e+00	1.817000000000000004e-01	2.749699999999999922e-01
2.000000000000000111e-01	8.185321999999999321e+01	6.000000000000000000e+00	1.000000000000000000e+01	1.814800000000000024e-01	2.974899999999999767e-01
2.000000000000000111e-01	1.302278300000000115e+02	5.000000000000000000e+00	5.000000000000000000e+00	1.937399999999999956e-01	2.829699999999999993e-01
2.000000000000000111e-01	1.382501499999999908e+02	6.000000000000000000e+00	6.000000000000000000e+00	1.880499999999999949e-01	2.544699999999999740e-01
2.000000000000000111e-01	2.143979099999999960e+02	8.000000000000000000e+00	6.000000000000000000e+00	1.793399999999999994e-01	2.505399999999999849e-01
2.000000000000000111e-01	-1.625899999999999901e+00	9.000000000000000000e+00	1.000000000000000000e+01	1.798299999999999899e-01	2.458700000000000052e-01
2.000000000000000111e-01	6.404716000000000520e+01	1.000000000000000000e+01	9.000000000000000000e+00	1.771099999999999897e-01	2.248799999999999966e-01
2.000000000000000111e-01	1.268269399999999933e+02	6.000000000000000000e+00	1.000000000000000000e+01	1.793500000000000094e-01	3.018500000000000072e-01
2.000000000000000111e-01	7.150699000000000183e+01	4.000000000000000000e+00	6.000000000000000000e+00	1.747599999999999987e-01	2.483200000000000129e-01
2.000000000000000111e-01	-1.921470000000000011e+00	3.000000000000000000e+00	6.000000000000000000e+00	1.808400000000000007e-01	3.041900000000000159e-01
2.000000000000000111e-01	1.130855700000000041e+02	3.000000000000000000e+00	4.000000000000000000e+00	1.734199999999999908e-01	3.071200000000000041e-01
2.000000000000000111e-01	-5.393160999999999916e+01	7.000000000000000000e+00	6.000000000000000000e+00	1.639100000000000001e-01	3.338300000000000156e-01
2.000000000000000111e-01	-7.549929999999999808e+00	7.000000000000000000e+00	6.000000000000000000e+00	1.674100000000000033e-01	3.060300000000000242e-01
2.000000000000000111e-01	-6.100663000000000125e+01	6.000000000000000000e+00	4.000000000000000000e+00	1.629899999999999960e-01	3.426899999999999946e-01
2.000000000000000111e-01	-4.595318999999999932e+01	4.000000000000000000e+00	3.000000000000000000e+00	1.687700000000000033e-01	3.184100000000000263e-01
2.000000000000000111e-01	-7.286688999999999794e+01	2.000000000000000000e+00	3.000000000000000000e+00	1.733099999999999918e-01	3.336100000000000176e-01
2.000000000000000111e-01	-2.662263000000000090e+01	3.000000000000000000e+00	3.000000000000000000e+00	1.643000000000000016e-01	3.479499999999999815e-01
2.000000000000000111e-01	4.820551999999999992e+01	1.000000000000000000e+00	3.000000000000000000e+00	1.712400000000000033e-01	3.165399999999999880e-01
2.000000000000000111e-01	1.082430399999999935e+02	1.000000000000000000e+00	1.000000000000000000e+00	1.717500000000000138e-01	3.303800000000000070e-01
2.000000000000000111e-01	1.745557000000000158e+01	3.000000000000000000e+00	1.000000000000000000e+00	1.655500000000000027e-01	2.780500000000000194e-01
2.000000000000000111e-01	-4.332153999999999883e+01	5.000000000000000000e+00	3.000000000000000000e+00	1.600399999999999878e-01	3.030999999999999805e-01
2.000000000000000111e-01	1.303084100000000092e+02	5.000000000000000000e+00	4.000000000000000000e+00	1.557499999999999996e-01	3.312399999999999789e-01
2.000000000000000111e-01	3.838763000000000147e+01	5.000000000000000000e+00	6.000000000000000000e+00	1.486099999999999921e-01	3.309300000000000019e-01
2.000000000000000111e-01	-9.195933999999999742e+01	4.000000000000000000e+00	6.000000000000000000e+00	1.592500000000000027e-01	3.559999999999999831e-01
2.000000000000000111e-01	4.998734999999999928e+01	2.000000000000000000e+00	3.000000000000000000e+00	1.600699999999999901e-01	3.307300000000000240e-01
2.000000000000000111e-01	1.159487999999999985e+01	3.000000000000000000e+00	4.000000000000000000e+00	1.566800000000000137e-01	3.416799999999999837e-01
2.000000000000000111e-01	1.348958999999999975e+01	3.000000000000000000e+00	4.000000000000000000e+00	1.460700000000000054e-01	3.675899999999999723e-01
2.000000000000000111e-01	-1.494120999999999988e+01	6.000000000000000000e+00	4.000000000000000000e+00	1.478700000000000014e-01	3.570800000000000085e-01
2.000000000000000111e-01	1.633710000000000093e+02	6.000000000000000000e+00	6.000000000000000000e+00	1.494399999999999895e-01	3.637000000000000233e-01
2.000000000000000111e-01	7.798520000000000607e+01	6.000000000000000000e+00	6.000000000000000000e+00	1.416000000000000036e-01	3.703099999999999725e-01
2.000000000000000111e-01	6.406503999999999621e+01	1.000000000000000000e+01	8.000000000000000000e+00	1.359400000000000053e-01	3.587000000000000188e-01
2.000000000000000111e-01	9.869034999999999513e+01	9.000000000000000000e+00	8.000000000000000000e+00	1.321100000000000052e-01	3.842499999999999805e-01
2.000000000000000111e-01	-1.137238999999999933e+01	1.100000000000000000e+01	6.000000000000000000e+00	1.292500000000000038e-01	4.362599999999999811e-01
2.000000000000000111e-01	2.414974000000000132e+01	9.000000000000000000e+00	9.000000000000000000e+00	1.275199999999999945e-01	4.180200000000000027e-01
2.000000000000000111e-01	1.141057899999999989e+02	7.000000000000000000e+00	8.000000000000000000e+00	1.318999999999999895e-01	3.920600000000000196e-01
2.000000000000000111e-01	5.553602999999999668e+01	8.000000000000000000e+00	5.000000000000000000e+00	1.405800000000000105e-01	3.803199999999999914e-01
2.000000000000000111e-01	6.950699999999999656e-01	1.100000000000000000e+01	9.000000000000000000e+00	1.266799999999999871e-01	4.224899999999999767e-01
2.000000000000000111e-01	-1.904342000000000112e+01	7.000000000000000000e+00	1.000000000000000000e+01	1.294800000000000118e-01	3.941999999999999948e-01
2.000000000000000111e-01	8.608186999999999500e+01	7.000000000000000000e+00	9.000000000000000000e+00	1.406900000000000095e-01	3.925400000000000000e-01
2.000000000000000111e-01	2.069439900000000137e+02	7.000000000000000000e+00	1.000000000000000000e+01	1.442599999999999993e-01	3.602600000000000247e-01
2.000000000000000111e-01	1.039295999999999935e+02	5.000000000000000000e+00	6.000000000000000000e+00	1.485599999999999976e-01	3.266700000000000159e-01
2.000000000000000111e-01	3.689808000000000021e+01	9.000000000000000000e+00	7.000000000000000000e+00	1.378199999999999981e-01	3.302200000000000135e-01
2.000000000000000111e-01	1.480141700000000071e+02	1.200000000000000000e+01	9.000000000000000000e+00	1.328799999999999981e-01	3.710200000000000164e-01
2.000000000000000111e-01	9.485159000000000162e+01	9.000000000000000000e+00	7.000000000000000000e+00	1.376100000000000101e-01	3.798099999999999810e-01
2.000000000000000111e-01	-4.085448999999999842e+01	7.000000000000000000e+00	9.000000000000000000e+00	1.408099999999999907e-01	3.846600000000000019e-01
2.000000000000000111e-01	1.040338000000000029e+01	7.000000000000000000e+00	1.200000000000000000e+01	1.234299999999999981e-01	4.415499999999999980e-01
2.000000000000000111e-01	5.251364999999999839e+01	6.000000000000000000e+00	8.000000000000000000e+00	1.337200000000000055e-01	4.266099999999999892e-01
2.000000000000000111e-01	7.739736000000000615e+01	5.000000000000000000e+00	7.000000000000000000e+00	1.372599999999999931e-01	4.125199999999999978e-01
2.000000000000000111e-01	6.836512000000000455e+01	7.000000000000000000e+00	7.000000000000000000e+00	1.325199999999999989e-01	4.389199999999999768e-01
2.000000000000000111e-01	8.814882000000000062e+01	1.000000000000000000e+01	8.000000000000000000e+00	1.325699999999999934e-01	4.093800000000000217e-01
2.000000000000000111e-01	2.039573000000000036e+01	9.000000000000000000e+00	9.000000000000000000e+00	1.319700000000000040e-01	3.323099999999999943e-01
2.000000000000000111e-01	1.911938800000000072e+02	7.000000000000000000e+00	1.000000000000000000e+01	1.301499999999999879e-01	4.101600000000000246e-01
2.000000000000000111e-01	8.176220999999999606e+01	1.000000000000000000e+01	7.000000000000000000e+00	1.287999999999999978e-01	3.996899999999999897e-01
2.000000000000000111e-01	-4.174311999999999756e+01	1.000000000000000000e+01	1.300000000000000000e+01	1.255000000000000004e-01	4.172199999999999798e-01
2.000000000000000111e-01	3.248315999999999804e+01	7.000000000000000000e+00	1.100000000000000000e+01	1.213400000000000034e-01	4.305499999999999883e-01
2.000000000000000111e-01	1.085394799999999975e+02	1.100000000000000000e+01	1.300000000000000000e+01	1.221700000000000008e-01	4.258799999999999808e-01
2.000000000000000111e-01	-9.860530000000000683e+00	1.100000000000000000e+01	1.200000000000000000e+01	1.265100000000000113e-01	4.347199999999999953e-01
2.000000000000000111e-01	1.718140300000000025e+02	8.000000000000000000e+00	1.000000000000000000e+01	1.232899999999999968e-01	4.072899999999999854e-01
2.000000000000000111e-01	6.060083000000000197e+01	6.000000000000000000e+00	1.000000000000000000e+01	1.256799999999999862e-01	4.104900000000000215e-01
2.000000000000000111e-01	8.902591999999999928e+01	8.000000000000000000e+00	9.000000000000000000e+00	1.201600000000000029e-01	3.832499999999999796e-01
2.000000000000000111e-01	1.310172900000000027e+02	7.000000000000000000e+00	9.000000000000000000e+00	1.234999999999999987e-01	3.946500000000000008e-01
2.000000000000000111e-01	2.051642000000000010e+01	5.000000000000000000e+00	1.200000000000000000e+01	1.176699999999999968e-01	4.385100000000000109e-01
2.000000000000000111e-01	-2.685088999999999970e+01	6.000000000000000000e+00	1.000000000000000000e+01	1.174800000000000011e-01	4.556600000000000095e-01
2.000000000000000111e-01	4.002347999999999928e+01	0.000000000000000000e+00	1.000000000000000000e+01	1.263199999999999878e-01	4.383299999999999974e-01
2.000000000000000111e-01	6.313324000000000069e+01	1.000000000000000000e+00	7.000000000000000000e+00	1.275399999999999867e-01	3.798799999999999955e-01
2.000000000000000111e-01	-4.770828000000000202e+01	3.000000000000000000e+00	8.000000000000000000e+00	1.253599999999999992e-01	4.151000000000000245e-01
2.000000000000000111e-01	-2.841437000000000168e+01	4.000000000000000000e+00	5.000000000000000000e+00	1.264399999999999968e-01	4.352199999999999958e-01
2.000000000000000111e-01	-1.493894000000000055e+01	3.000000000000000000e+00	6.000000000000000000e+00	1.275699999999999890e-01	4.332400000000000140e-01
2.000000000000000111e-01	1.101589100000000059e+02	1.000000000000000000e+00	3.000000000000000000e+00	1.258599999999999997e-01	4.555100000000000260e-01
2.000000000000000111e-01	1.242017000000000024e+02	7.000000000000000000e+00	5.000000000000000000e+00	1.212600000000000067e-01	4.725500000000000256e-01
2.000000000000000111e-01	8.606028000000000588e+01	7.000000000000000000e+00	7.000000000000000000e+00	1.294800000000000118e-01	3.982600000000000029e-01
2.000000000000000111e-01	-4.536786000000000030e+01	6.000000000000000000e+00	5.000000000000000000e+00	1.354599999999999971e-01	4.464899999999999980e-01
2.000000000000000111e-01	-5.915818999999999761e+01	4.000000000000000000e+00	9.000000000000000000e+00	1.369700000000000084e-01	4.149100000000000010e-01
2.000000000000000111e-01	-9.971640000000000725e+00	5.000000000000000000e+00	9.000000000000000000e+00	1.298799999999999955e-01	4.350299999999999723e-01
2.000000000000000111e-01	2.555219999999999914e+01	3.000000000000000000e+00	6.000000000000000000e+00	1.332899999999999918e-01	3.729700000000000237e-01
2.000000000000000111e-01	8.372037000000000262e+01	5.000000000000000000e+00	8.000000000000000000e+00	1.315699999999999925e-01	4.049200000000000021e-01
2.000000000000000111e-01	1.161080900000000042e+02	6.000000000000000000e+00	8.000000000000000000e+00	1.358000000000000040e-01	3.832499999999999796e-01
2.000000000000000111e-01	6.057876000000000261e+01	7.000000000000000000e+00	8.000000000000000000e+00	1.256299999999999917e-01	3.841499999999999915e-01
2.000000000000000111e-01	7.811499000000000592e+01	4.000000000000000000e+00	1.000000000000000000e+01	1.337299999999999878e-01	3.756900000000000239e-01
2.000000000000000111e-01	1.502689699999999959e+02	5.000000000000000000e+00	1.300000000000000000e+01	1.321199999999999875e-01	3.511199999999999877e-01
2.000000000000000111e-01	8.117735999999999308e+01	6.000000000000000000e+00	1.000000000000000000e+01	1.362899999999999945e-01	3.852800000000000114e-01
2.000000000000000111e-01	5.378504000000000218e+01	4.000000000000000000e+00	1.000000000000000000e+01	1.402100000000000013e-01	3.735899999999999777e-01
2.000000000000000111e-01	8.761547000000000196e+01	6.000000000000000000e+00	9.000000000000000000e+00	1.444600000000000051e-01	3.905100000000000238e-01
2.000000000000000111e-01	1.614758500000000083e+02	5.000000000000000000e+00	7.000000000000000000e+00	1.408600000000000130e-01	4.000600000000000267e-01
2.000000000000000111e-01	7.201818000000000097e+01	8.000000000000000000e+00	9.000000000000000000e+00	1.374400000000000066e-01	3.803599999999999759e-01
2.000000000000000111e-01	6.007370000000000232e+01	5.000000000000000000e+00	1.100000000000000000e+01	1.368999999999999939e-01	3.787900000000000156e-01
2.000000000000000111e-01	2.565149999999999864e+01	6.000000000000000000e+00	8.000000000000000000e+00	1.311700000000000088e-01	3.763400000000000079e-01
2.000000000000000111e-01	7.552057999999999538e+01	3.000000000000000000e+00	1.000000000000000000e+01	1.305499999999999994e-01	4.499000000000000221e-01
2.000000000000000111e-01	-3.158720999999999890e+01	7.000000000000000000e+00	6.000000000000000000e+00	1.332200000000000051e-01	3.861399999999999832e-01
2.000000000000000111e-01	6.250216000000000349e+01	6.000000000000000000e+00	7.000000000000000000e+00	1.318199999999999927e-01	3.824000000000000177e-01
2.000000000000000111e-01	6.495754999999999768e+01	6.000000000000000000e+00	5.000000000000000000e+00	1.378800000000000026e-01	3.767800000000000038e-01
2.000000000000000111e-01	1.616752600000000086e+02	7.000000000000000000e+00	5.000000000000000000e+00	1.375000000000000111e-01	3.560200000000000031e-01
2.000000000000000111e-01	1.236221299999999985e+02	7.000000000000000000e+00	9.000000000000000000e+00	1.280900000000000094e-01	3.984400000000000164e-01
2.000000000000000111e-01	-4.326539999999999608e+00	8.000000000000000000e+00	9.000000000000000000e+00	1.239100000000000062e-01	4.086699999999999777e-01
2.000000000000000111e-01	8.711624999999999375e+01	5.000000000000000000e+00	6.000000000000000000e+00	1.292800000000000060e-01	3.996399999999999952e-01
2.000000000000000111e-01	1.337963799999999992e+02	1.100000000000000000e+01	5.000000000000000000e+00	1.217300000000000049e-01	3.840100000000000180e-01
2.000000000000000111e-01	1.060521600000000007e+02	6.000000000000000000e+00	7.000000000000000000e+00	1.250400000000000122e-01	4.361700000000000021e-01
2.000000000000000111e-01	1.326003000000000043e+01	3.000000000000000000e+00	3.000000000000000000e+00	1.245600000000000041e-01	4.121500000000000163e-01
2.000000000000000111e-01	1.229964000000000013e+01	4.000000000000000000e+00	6.000000000000000000e+00	1.234299999999999981e-01	4.386999999999999789e-01
2.000000000000000111e-01	7.896410000000000373e+00	4.000000000000000000e+00	5.000000000000000000e+00	1.269800000000000095e-01	4.126099999999999768e-01
2.000000000000000111e-01	3.030084000000000088e+01	6.000000000000000000e+00	7.000000000000000000e+00	1.301299999999999957e-01	3.928400000000000225e-01
2.000000000000000111e-01	1.488615200000000129e+02	4.000000000000000000e+00	6.000000000000000000e+00	1.273400000000000087e-01	3.934300000000000019e-01
2.000000000000000111e-01	1.627419399999999996e+02	4.000000000000000000e+00	6.000000000000000000e+00	1.335500000000000020e-01	3.838900000000000090e-01
2.000000000000000111e-01	-8.729600000000000648e+01	5.000000000000000000e+00	7.000000000000000000e+00	1.344700000000000062e-01	4.304600000000000093e-01
2.000000000000000111e-01	2.153877999999999915e+01	5.000000000000000000e+00	7.000000000000000000e+00	1.300600000000000089e-01	4.308000000000000163e-01
2.000000000000000111e-01	-8.511670000000000513e+00	5.000000000000000000e+00	8.000000000000000000e+00	1.327899999999999914e-01	4.063899999999999735e-01
2.000000000000000111e-01	-2.463043000000000049e+01	5.000000000000000000e+00	6.000000000000000000e+00	1.355999999999999983e-01	4.024900000000000144e-01
2.000000000000000111e-01	4.198114999999999952e+01	7.000000000000000000e+00	7.000000000000000000e+00	1.365999999999999992e-01	3.933300000000000129e-01
2.000000000000000111e-01	7.808648999999999774e+01	6.000000000000000000e+00	7.000000000000000000e+00	1.280799999999999994e-01	4.055099999999999816e-01
2.000000000000000111e-01	1.249631100000000004e+02	5.000000000000000000e+00	6.000000000000000000e+00	1.276200000000000112e-01	3.946399999999999908e-01
2.000000000000000111e-01	1.108412399999999991e+02	5.000000000000000000e+00	6.000000000000000000e+00	1.284299999999999886e-01	3.945899999999999963e-01
2.000000000000000111e-01	5.989498999999999995e+01	5.000000000000000000e+00	8.000000000000000000e+00	1.379900000000000015e-01	3.862700000000000022e-01
2.000000000000000111e-01	8.342937000000000580e+01	6.000000000000000000e+00	8.000000000000000000e+00	1.438800000000000079e-01	3.830200000000000271e-01
2.000000000000000111e-01	9.972082000000000335e+01	8.000000000000000000e+00	6.000000000000000000e+00	1.378600000000000103e-01	3.808599999999999763e-01
2.000000000000000111e-01	2.323818999999999946e+01	8.000000000000000000e+00	8.000000000000000000e+00	1.385299999999999865e-01	3.689899999999999847e-01
2.000000000000000111e-01	9.398717999999999506e+01	1.000000000000000000e+01	9.000000000000000000e+00	1.401199999999999946e-01	3.916499999999999981e-01
2.000000000000000111e-01	7.880528999999999940e+01	9.000000000000000000e+00	1.100000000000000000e+01	1.429499999999999937e-01	3.933099999999999929e-01
2.000000000000000111e-01	1.306292699999999911e+02	8.000000000000000000e+00	1.000000000000000000e+01	1.350800000000000056e-01	3.809400000000000008e-01
2.000000000000000111e-01	9.306850000000000733e+00	5.000000000000000000e+00	7.000000000000000000e+00	1.326199999999999879e-01	3.607799999999999896e-01
2.000000000000000111e-01	9.497189000000000192e+01	7.000000000000000000e+00	4.000000000000000000e+00	1.330500000000000016e-01	3.915000000000000147e-01
2.000000000000000111e-01	4.358903999999999712e+01	6.000000000000000000e+00	5.000000000000000000e+00	1.275100000000000122e-01	4.170099999999999918e-01
2.000000000000000111e-01	2.309101000000000070e+01	6.000000000000000000e+00	8.000000000000000000e+00	1.322699999999999987e-01	4.081099999999999728e-01
2.000000000000000111e-01	8.978686000000000433e+01	7.000000000000000000e+00	8.000000000000000000e+00	1.335800000000000043e-01	3.905199999999999783e-01
2.000000000000000111e-01	7.198887999999999465e+01	9.000000000000000000e+00	8.000000000000000000e+00	1.377099999999999991e-01	3.707300000000000040e-01
2.000000000000000111e-01	1.261106699999999989e+02	6.000000000000000000e+00	8.000000000000000000e+00	1.284399999999999986e-01	3.831300000000000261e-01
2.000000000000000111e-01	2.282276999999999845e+01	6.000000000000000000e+00	1.000000000000000000e+01	1.298600000000000032e-01	3.965199999999999836e-01
2.000000000000000111e-01	7.030194000000000187e+01	6.000000000000000000e+00	9.000000000000000000e+00	1.356100000000000083e-01	3.972100000000000075e-01
2.000000000000000111e-01	4.359750999999999976e+01	2.000000000000000000e+00	4.000000000000000000e+00	1.424900000000000055e-01	3.937100000000000044e-01
2.000000000000000111e-01	1.344702699999999993e+02	2.000000000000000000e+00	5.000000000000000000e+00	1.394100000000000061e-01	4.077399999999999913e-01
2.000000000000000111e-01	4.284602000000000288e+01	5.000000000000000000e+00	3.000000000000000000e+00	1.328900000000000081e-01	4.074900000000000189e-01
2.000000000000000111e-01	9.857903000000000304e+01	5.000000000000000000e+00	4.000000000000000000e+00	1.290300000000000058e-01	3.942200000000000149e-01
2.000000000000000111e-01	1.173058400000000034e+02	8.000000000000000000e+00	2.000000000000000000e+00	1.280499999999999972e-01	4.273000000000000131e-01
2.000000000000000111e-01	1.143731000000000009e+01	7.000000000000000000e+00	8.000000000000000000e+00	1.118200000000000027e-01	4.270200000000000107e-01
2.000000000000000111e-01	1.310153000000000034e+01	8.000000000000000000e+00	8.000000000000000000e+00	1.200900000000000023e-01	4.173899999999999832e-01
2.000000000000000111e-01	4.369666000000000139e+01	1.000000000000000000e+01	1.000000000000000000e+01	1.148300000000000015e-01	4.233500000000000041e-01
2.000000000000000111e-01	2.561752999999999858e+01	1.200000000000000000e+01	9.000000000000000000e+00	1.077199999999999963e-01	4.328799999999999870e-01
2.000000000000000111e-01	1.244301899999999961e+02	1.000000000000000000e+01	9.000000000000000000e+00	1.077499999999999986e-01	4.413199999999999901e-01
2.000000000000000111e-01	7.578767000000000564e+01	1.100000000000000000e+01	8.000000000000000000e+00	1.112400000000000055e-01	4.391499999999999848e-01
2.000000000000000111e-01	2.136518800000000056e+02	8.000000000000000000e+00	1.100000000000000000e+01	1.068100000000000022e-01	4.658700000000000063e-01
2.000000000000000111e-01	2.069624699999999962e+02	8.000000000000000000e+00	1.200000000000000000e+01	1.072800000000000004e-01	4.825200000000000045e-01
2.000000000000000111e-01	1.441310300000000097e+02	6.000000000000000000e+00	1.200000000000000000e+01	1.071300000000000030e-01	4.592999999999999861e-01
2.000000000000000111e-01	7.872159999999999513e+01	9.000000000000000000e+00	1.200000000000000000e+01	1.025400000000000061e-01	5.039599999999999635e-01
2.000000000000000111e-01	2.067918600000000140e+02	9.000000000000000000e+00	1.400000000000000000e+01	9.755999999999999395e-02	4.720300000000000051e-01
2.000000000000000111e-01	1.194013999999999953e+02	1.200000000000000000e+01	1.700000000000000000e+01	9.223000000000000642e-02	4.495399999999999952e-01
2.000000000000000111e-01	-3.161039999999999850e+01	1.200000000000000000e+01	1.400000000000000000e+01	9.261999999999999400e-02	4.788100000000000134e-01
2.000000000000000111e-01	-2.604798999999999864e+01	8.000000000000000000e+00	1.500000000000000000e+01	9.786999999999999866e-02	5.216800000000000326e-01
2.000000000000000111e-01	3.603871999999999787e+01	9.000000000000000000e+00	1.200000000000000000e+01	9.526999999999999358e-02	5.092700000000000005e-01
2.000000000000000111e-01	3.667452000000000112e+01	8.000000000000000000e+00	1.100000000000000000e+01	1.004000000000000031e-01	5.249200000000000532e-01
2.000000000000000111e-01	4.190507000000000204e+01	8.000000000000000000e+00	9.000000000000000000e+00	1.034899999999999987e-01	5.133799999999999475e-01
2.000000000000000111e-01	5.735173999999999950e+01	5.000000000000000000e+00	9.000000000000000000e+00	1.136999999999999955e-01	4.168899999999999828e-01
2.000000000000000111e-01	1.548248299999999915e+02	7.000000000000000000e+00	8.000000000000000000e+00	1.194899999999999990e-01	4.460999999999999965e-01
2.000000000000000111e-01	6.453924999999999557e+01	6.000000000000000000e+00	1.000000000000000000e+01	1.208700000000000052e-01	4.435600000000000098e-01
2.000000000000000111e-01	1.008902800000000042e+02	8.000000000000000000e+00	5.000000000000000000e+00	1.246600000000000069e-01	4.070599999999999774e-01
2.000000000000000111e-01	1.069227699999999999e+02	8.000000000000000000e+00	1.000000000000000000e+01	1.263299999999999979e-01	4.133499999999999952e-01
2.000000000000000111e-01	-8.808498000000000161e+01	6.000000000000000000e+00	6.000000000000000000e+00	1.273299999999999987e-01	4.260999999999999788e-01
2.000000000000000111e-01	6.237770000000000259e+00	8.000000000000000000e+00	8.000000000000000000e+00	1.250100000000000100e-01	4.438300000000000023e-01
2.000000000000000111e-01	-1.144636000000000031e+01	4.000000000000000000e+00	5.000000000000000000e+00	1.299700000000000022e-01	4.043800000000000172e-01
2.000000000000000111e-01	1.264398599999999959e+02	5.000000000000000000e+00	8.000000000000000000e+00	1.335000000000000075e-01	4.146799999999999931e-01
2.000000000000000111e-01	7.182022999999999513e+01	6.000000000000000000e+00	8.000000000000000000e+00	1.381699999999999873e-01	3.956600000000000117e-01
2.000000000000000111e-01	4.931920999999999822e+01	6.000000000000000000e+00	9.000000000000000000e+00	1.407799999999999885e-01	3.948200000000000043e-01
2.000000000000000111e-01	-2.986862999999999957e+01	7.000000000000000000e+00	9.000000000000000000e+00	1.484600000000000086e-01	3.911399999999999877e-01
2.000000000000000111e-01	-4.705953999999999837e+01	6.000000000000000000e+00	9.000000000000000000e+00	1.514900000000000135e-01	3.510199999999999987e-01
2.000000000000000111e-01	3.633026999999999873e+01	4.000000000000000000e+00	6.000000000000000000e+00	1.487100000000000088e-01	3.757400000000000184e-01
2.000000000000000111e-01	-1.248429999999999929e+01	4.000000000000000000e+00	4.000000000000000000e+00	1.554099999999999926e-01	3.414200000000000013e-01
2.000000000000000111e-01	3.563194000000000017e+01	5.000000000000000000e+00	8.000000000000000000e+00	1.562000000000000055e-01	3.208300000000000041e-01
2.000000000000000111e-01	-6.344144000000000005e+01	7.000000000000000000e+00	6.000000000000000000e+00	1.619599999999999929e-01	3.259199999999999875e-01
2.000000000000000111e-01	1.868151999999999902e+01	3.000000000000000000e+00	5.000000000000000000e+00	1.592899999999999872e-01	3.411600000000000188e-01
2.000000000000000111e-01	-1.069397999999999982e+01	4.000000000000000000e+00	3.000000000000000000e+00	1.510199999999999876e-01	3.487899999999999889e-01
2.000000000000000111e-01	-3.020053000000000054e+01	5.000000000000000000e+00	5.000000000000000000e+00	1.483800000000000119e-01	3.661499999999999755e-01
2.000000000000000111e-01	-6.520559999999999690e+00	5.000000000000000000e+00	5.000000000000000000e+00	1.414600000000000024e-01	3.508999999999999897e-01
2.000000000000000111e-01	-7.714070000000000427e+00	5.000000000000000000e+00	5.000000000000000000e+00	1.326799999999999924e-01	3.517500000000000071e-01
2.000000000000000111e-01	-4.585519999999999818e+00	8.000000000000000000e+00	5.000000000000000000e+00	1.292000000000000093e-01	4.026299999999999879e-01
2.000000000000000111e-01	1.547377999999999965e+01	5.000000000000000000e+00	6.000000000000000000e+00	1.207499999999999962e-01	4.592999999999999861e-01
2.000000000000000111e-01	5.767575999999999681e+01	8.000000000000000000e+00	9.000000000000000000e+00	1.121999999999999942e-01	4.641399999999999970e-01
2.000000000000000111e-01	9.830217000000000382e+01	4.000000000000000000e+00	7.000000000000000000e+00	1.019899999999999973e-01	4.354999999999999982e-01
2.000000000000000111e-01	1.101681800000000067e+02	6.000000000000000000e+00	7.000000000000000000e+00	1.023600000000000065e-01	5.207000000000000517e-01
2.000000000000000111e-01	1.734612400000000036e+02	7.000000000000000000e+00	8.000000000000000000e+00	9.143999999999999351e-02	5.551899999999999613e-01
2.000000000000000111e-01	3.156365999999999872e+01	7.000000000000000000e+00	1.100000000000000000e+01	9.726999999999999535e-02	5.022799999999999487e-01
2.000000000000000111e-01	1.983909999999999840e+01	6.000000000000000000e+00	1.000000000000000000e+01	9.692000000000000615e-02	5.218599999999999905e-01
2.000000000000000111e-01	9.189088999999999885e+01	4.000000000000000000e+00	1.200000000000000000e+01	8.769000000000000405e-02	5.064400000000000013e-01
2.000000000000000111e-01	1.257611700000000070e+02	7.000000000000000000e+00	1.200000000000000000e+01	8.623000000000000109e-02	5.324699999999999989e-01
2.000000000000000111e-01	1.841580500000000029e+02	7.000000000000000000e+00	1.300000000000000000e+01	7.738000000000000433e-02	5.387800000000000367e-01
2.000000000000000111e-01	1.004063299999999970e+02	7.000000000000000000e+00	1.500000000000000000e+01	7.606999999999999873e-02	5.851199999999999735e-01
2.000000000000000111e-01	5.730472999999999928e+01	6.000000000000000000e+00	1.100000000000000000e+01	7.177999999999999658e-02	5.825599999999999667e-01
2.000000000000000111e-01	4.158834999999999837e+01	4.000000000000000000e+00	6.000000000000000000e+00	7.886999999999999567e-02	5.719100000000000295e-01
2.000000000000000111e-01	1.210577799999999939e+02	7.000000000000000000e+00	1.000000000000000000e+01	7.624999999999999833e-02	5.805099999999999705e-01
2.000000000000000111e-01	8.733701000000000647e+01	9.000000000000000000e+00	1.000000000000000000e+01	8.200999999999999956e-02	5.351500000000000146e-01
2.000000000000000111e-01	4.521032000000000295e+01	1.000000000000000000e+01	1.200000000000000000e+01	7.839999999999999747e-02	5.695099999999999607e-01
2.000000000000000111e-01	1.108808999999999969e+02	1.100000000000000000e+01	1.300000000000000000e+01	8.351000000000000090e-02	5.383599999999999497e-01
2.000000000000000111e-01	1.097312299999999965e+02	6.000000000000000000e+00	1.400000000000000000e+01	8.873000000000000331e-02	5.452700000000000324e-01
2.000000000000000111e-01	-4.805637000000000114e+01	8.000000000000000000e+00	1.200000000000000000e+01	8.813999999999999613e-02	5.235699999999999799e-01
2.000000000000000111e-01	5.127938000000000329e+01	1.000000000000000000e+01	1.000000000000000000e+01	8.648999999999999744e-02	5.545400000000000329e-01
2.000000000000000111e-01	1.853926899999999875e+02	1.000000000000000000e+01	1.000000000000000000e+01	9.071999999999999509e-02	5.499300000000000299e-01
2.000000000000000111e-01	8.418273999999999546e+01	1.000000000000000000e+01	1.000000000000000000e+01	9.435999999999999943e-02	5.398300000000000320e-01
2.000000000000000111e-01	5.427461999999999875e+01	7.000000000000000000e+00	9.000000000000000000e+00	8.991999999999999993e-02	5.260899999999999466e-01
2.000000000000000111e-01	9.190480000000000871e+00	4.000000000000000000e+00	1.200000000000000000e+01	8.902000000000000191e-02	5.405999999999999694e-01
2.000000000000000111e-01	1.533497000000000021e+01	2.000000000000000000e+00	1.100000000000000000e+01	8.211000000000000243e-02	5.749199999999999866e-01
2.000000000000000111e-01	7.503750999999999749e+01	5.000000000000000000e+00	1.100000000000000000e+01	8.264000000000000512e-02	5.210900000000000531e-01
2.000000000000000111e-01	-5.606224000000000274e+01	5.000000000000000000e+00	9.000000000000000000e+00	8.751000000000000445e-02	5.560100000000000042e-01
2.000000000000000111e-01	2.639261000000000124e+01	6.000000000000000000e+00	8.000000000000000000e+00	9.452000000000000679e-02	5.149299999999999988e-01
2.000000000000000111e-01	-1.715612000000000137e+01	8.000000000000000000e+00	8.000000000000000000e+00	8.565000000000000391e-02	5.653899999999999482e-01
2.000000000000000111e-01	6.205516999999999683e+01	4.000000000000000000e+00	1.000000000000000000e+01	7.456000000000000127e-02	5.909999999999999698e-01
2.000000000000000111e-01	7.552254999999999541e+01	5.000000000000000000e+00	9.000000000000000000e+00	7.979999999999999594e-02	5.901999999999999469e-01
2.000000000000000111e-01	1.278835799999999949e+02	6.000000000000000000e+00	6.000000000000000000e+00	8.018999999999999739e-02	5.738799999999999457e-01
2.000000000000000111e-01	1.128316000000000052e+01	7.000000000000000000e+00	9.000000000000000000e+00	8.785999999999999366e-02	5.441300000000000026e-01
2.000000000000000111e-01	7.179103999999999530e+01	8.000000000000000000e+00	6.000000000000000000e+00	8.566999999999999615e-02	5.189500000000000224e-01
2.000000000000000111e-01	2.263688600000000122e+02	7.000000000000000000e+00	9.000000000000000000e+00	8.326000000000000068e-02	5.819400000000000128e-01
2.000000000000000111e-01	5.603117999999999910e+01	9.000000000000000000e+00	8.000000000000000000e+00	9.836000000000000298e-02	5.439500000000000446e-01
2.000000000000000111e-01	6.439839999999999520e+01	6.000000000000000000e+00	1.300000000000000000e+01	1.013399999999999995e-01	5.113499999999999712e-01
2.000000000000000111e-01	1.518308399999999949e+02	5.000000000000000000e+00	1.000000000000000000e+01	1.035900000000000015e-01	4.933899999999999952e-01
2.000000000000000111e-01	-1.636120000000000019e+00	4.000000000000000000e+00	1.000000000000000000e+01	9.761999999999999844e-02	4.813999999999999946e-01
2.000000000000000111e-01	1.026548300000000040e+02	7.000000000000000000e+00	8.000000000000000000e+00	1.032099999999999962e-01	4.815599999999999881e-01
2.000000000000000111e-01	5.813960000000000150e+01	5.000000000000000000e+00	9.000000000000000000e+00	9.983999999999999819e-02	5.185499999999999554e-01
2.000000000000000111e-01	1.080224999999999937e+02	5.000000000000000000e+00	7.000000000000000000e+00	1.002299999999999996e-01	4.992900000000000116e-01
2.000000000000000111e-01	3.196864000000000061e+01	6.000000000000000000e+00	9.000000000000000000e+00	1.079200000000000020e-01	5.060200000000000253e-01
2.000000000000000111e-01	-3.182584999999999908e+01	6.000000000000000000e+00	7.000000000000000000e+00	1.037000000000000005e-01	4.734999999999999765e-01
2.000000000000000111e-01	-5.224195000000000277e+01	7.000000000000000000e+00	1.000000000000000000e+01	1.045900000000000024e-01	4.739999999999999769e-01
2.000000000000000111e-01	2.703425999999999974e+01	6.000000000000000000e+00	8.000000000000000000e+00	1.089100000000000068e-01	4.839399999999999813e-01
2.000000000000000111e-01	9.603373000000000559e+01	8.000000000000000000e+00	9.000000000000000000e+00	1.085600000000000037e-01	4.815499999999999781e-01
2.000000000000000111e-01	5.291319000000000017e+01	5.000000000000000000e+00	9.000000000000000000e+00	1.162799999999999945e-01	4.138000000000000012e-01
2.000000000000000111e-01	6.937166000000000565e+01	6.000000000000000000e+00	8.000000000000000000e+00	1.087100000000000011e-01	4.655299999999999994e-01
2.000000000000000111e-01	1.588953099999999949e+02	4.000000000000000000e+00	8.000000000000000000e+00	1.192600000000000049e-01	4.603300000000000169e-01
2.000000000000000111e-01	3.959559000000000140e+01	5.000000000000000000e+00	6.000000000000000000e+00	1.170999999999999958e-01	4.725800000000000001e-01
2.000000000000000111e-01	1.590436300000000074e+02	8.000000000000000000e+00	4.000000000000000000e+00	1.225099999999999939e-01	4.279399999999999871e-01
2.000000000000000111e-01	2.349942000000000064e+01	1.000000000000000000e+01	1.100000000000000000e+01	1.175400000000000056e-01	4.058200000000000141e-01
2.000000000000000111e-01	4.849829999999999863e+00	9.000000000000000000e+00	1.200000000000000000e+01	1.154000000000000026e-01	4.125300000000000078e-01
2.000000000000000111e-01	1.438473299999999995e+02	8.000000000000000000e+00	1.000000000000000000e+01	1.185400000000000065e-01	4.276800000000000046e-01
2.000000000000000111e-01	7.020378999999999792e+01	9.000000000000000000e+00	1.100000000000000000e+01	1.129399999999999987e-01	4.722600000000000131e-01
2.000000000000000111e-01	1.137509100000000046e+02	1.000000000000000000e+01	1.500000000000000000e+01	1.114900000000000058e-01	4.560100000000000264e-01
2.000000000000000111e-01	1.190811400000000049e+02	1.100000000000000000e+01	1.600000000000000000e+01	1.113999999999999990e-01	4.630799999999999916e-01
2.000000000000000111e-01	1.388610299999999995e+02	6.000000000000000000e+00	1.700000000000000000e+01	1.140899999999999970e-01	4.511100000000000110e-01
2.000000000000000111e-01	5.438942000000000121e+01	4.000000000000000000e+00	1.400000000000000000e+01	1.171299999999999980e-01	4.450700000000000212e-01
2.000000000000000111e-01	-2.051349000000000089e+01	5.000000000000000000e+00	1.300000000000000000e+01	1.228999999999999954e-01	4.364700000000000246e-01
2.000000000000000111e-01	-5.530367999999999995e+01	5.000000000000000000e+00	1.000000000000000000e+01	1.263799999999999923e-01	4.167699999999999738e-01
2.000000000000000111e-01	7.222445999999999344e+01	6.000000000000000000e+00	1.100000000000000000e+01	1.153600000000000042e-01	4.523599999999999843e-01
2.000000000000000111e-01	1.533581000000000074e+02	1.000000000000000000e+01	9.000000000000000000e+00	1.114799999999999958e-01	4.608999999999999764e-01
2.000000000000000111e-01	6.115328999999999837e+01	7.000000000000000000e+00	1.000000000000000000e+01	1.146800000000000042e-01	4.597600000000000020e-01
2.000000000000000111e-01	-1.787816000000000116e+01	7.000000000000000000e+00	8.000000000000000000e+00	1.096000000000000030e-01	4.740099999999999869e-01
2.000000000000000111e-01	-1.936779999999999946e+00	8.000000000000000000e+00	7.000000000000000000e+00	1.169499999999999984e-01	4.512700000000000045e-01
2.000000000000000111e-01	5.441584000000000287e+01	7.000000000000000000e+00	7.000000000000000000e+00	1.113800000000000068e-01	4.919799999999999729e-01
2.000000000000000111e-01	-5.296479999999999677e+01	9.000000000000000000e+00	5.000000000000000000e+00	1.211300000000000016e-01	4.586700000000000221e-01
2.000000000000000111e-01	5.441102999999999668e+01	8.000000000000000000e+00	9.000000000000000000e+00	1.243299999999999961e-01	4.414699999999999736e-01
2.000000000000000111e-01	6.139759999999999707e+01	7.000000000000000000e+00	1.000000000000000000e+01	1.198199999999999960e-01	4.434799999999999853e-01
2.000000000000000111e-01	1.206604600000000005e+02	9.000000000000000000e+00	8.000000000000000000e+00	1.232400000000000023e-01	4.301800000000000068e-01
2.000000000000000111e-01	4.227461999999999875e+01	8.000000000000000000e+00	5.000000000000000000e+00	1.299800000000000122e-01	4.300200000000000133e-01
2.000000000000000111e-01	1.121287200000000013e+02	9.000000000000000000e+00	1.100000000000000000e+01	1.296299999999999952e-01	4.294499999999999984e-01
2.000000000000000111e-01	6.204657000000000266e+01	8.000000000000000000e+00	7.000000000000000000e+00	1.314299999999999913e-01	4.028599999999999959e-01
2.000000000000000111e-01	5.719068000000000040e+01	9.000000000000000000e+00	1.100000000000000000e+01	1.337399999999999978e-01	4.116199999999999859e-01
2.000000000000000111e-01	1.026177699999999930e+02	9.000000000000000000e+00	1.200000000000000000e+01	1.364599999999999980e-01	3.727099999999999858e-01
2.000000000000000111e-01	1.490570400000000006e+02	8.000000000000000000e+00	1.100000000000000000e+01	1.295399999999999885e-01	4.076799999999999868e-01
2.000000000000000111e-01	1.004143200000000036e+02	7.000000000000000000e+00	1.300000000000000000e+01	1.304200000000000081e-01	4.340800000000000214e-01
2.000000000000000111e-01	5.983599000000000245e+01	6.000000000000000000e+00	1.200000000000000000e+01	1.421000000000000041e-01	3.863599999999999812e-01
2.000000000000000111e-01	5.250715000000000288e+01	7.000000000000000000e+00	8.000000000000000000e+00	1.415399999999999991e-01	3.769299999999999873e-01
2.000000000000000111e-01	7.799482000000000426e+01	7.000000000000000000e+00	9.000000000000000000e+00	1.466200000000000003e-01	3.256499999999999950e-01
2.000000000000000111e-01	-5.132089999999999819e+00	6.000000000000000000e+00	1.000000000000000000e+01	1.553499999999999881e-01	3.511799999999999922e-01
2.000000000000000111e-01	4.069230999999999909e+01	7.000000000000000000e+00	5.000000000000000000e+00	1.512600000000000056e-01	3.611699999999999910e-01
2.000000000000000111e-01	3.388015000000000043e+01	4.000000000000000000e+00	8.000000000000000000e+00	1.446800000000000030e-01	3.331000000000000072e-01
2.000000000000000111e-01	-1.696718999999999866e+01	3.000000000000000000e+00	5.000000000000000000e+00	1.619400000000000006e-01	3.477100000000000191e-01
2.000000000000000111e-01	-2.501532999999999873e+01	4.000000000000000000e+00	4.000000000000000000e+00	1.500900000000000012e-01	3.772400000000000198e-01
2.000000000000000111e-01	4.856681999999999988e+01	4.000000000000000000e+00	4.000000000000000000e+00	1.508899999999999963e-01	3.971100000000000185e-01
2.000000000000000111e-01	5.679413999999999874e+01	5.000000000000000000e+00	6.000000000000000000e+00	1.466999999999999971e-01	3.999199999999999977e-01
2.000000000000000111e-01	-2.971339000000000041e+01	5.000000000000000000e+00	4.000000000000000000e+00	1.481599999999999862e-01	3.345199999999999840e-01
2.000000000000000111e-01	4.746972999999999843e+01	2.000000000000000000e+00	3.000000000000000000e+00	1.487199999999999911e-01	3.647599999999999731e-01
2.000000000000000111e-01	2.911796000000000006e+01	2.000000000000000000e+00	3.000000000000000000e+00	1.481599999999999862e-01	3.488399999999999834e-01
2.000000000000000111e-01	3.292875999999999692e+01	2.000000000000000000e+00	4.000000000000000000e+00	1.529800000000000049e-01	3.751599999999999935e-01
2.000000000000000111e-01	8.239319999999999311e+00	3.000000000000000000e+00	4.000000000000000000e+00	1.542300000000000060e-01	3.588500000000000023e-01
2.000000000000000111e-01	4.311699999999999977e-01	1.000000000000000000e+00	3.000000000000000000e+00	1.602999999999999980e-01	3.330699999999999772e-01
2.000000000000000111e-01	6.332399000000000200e+01	3.000000000000000000e+00	2.000000000000000000e+00	1.549099999999999921e-01	3.338200000000000056e-01
2.000000000000000111e-01	8.997757000000000005e+01	3.000000000000000000e+00	4.000000000000000000e+00	1.555799999999999961e-01	3.558399999999999896e-01
2.000000000000000111e-01	7.985538999999999987e+01	3.000000000000000000e+00	5.000000000000000000e+00	1.505599999999999994e-01	3.801700000000000079e-01
2.000000000000000111e-01	-1.349480999999999931e+01	1.000000000000000000e+00	3.000000000000000000e+00	1.472600000000000020e-01	3.939300000000000024e-01
2.000000000000000111e-01	-2.325395999999999930e+01	2.000000000000000000e+00	6.000000000000000000e+00	1.443699999999999983e-01	3.928300000000000125e-01
2.000000000000000111e-01	-5.862770000000000259e+00	4.000000000000000000e+00	6.000000000000000000e+00	1.427799999999999903e-01	3.886000000000000010e-01
2.000000000000000111e-01	-8.470841000000000065e+01	5.000000000000000000e+00	5.000000000000000000e+00	1.518200000000000105e-01	3.997499999999999942e-01
2.000000000000000111e-01	-4.253415999999999997e+01	5.000000000000000000e+00	6.000000000000000000e+00	1.458000000000000129e-01	4.086099999999999732e-01
2.000000000000000111e-01	-5.832527000000000328e+01	6.000000000000000000e+00	6.000000000000000000e+00	1.473200000000000065e-01	3.946600000000000108e-01
2.000000000000000111e-01	1.570512899999999945e+02	3.000000000000000000e+00	5.000000000000000000e+00	1.472900000000000043e-01	3.937599999999999989e-01
2.000000000000000111e-01	-6.839207000000000392e+01	4.000000000000000000e+00	6.000000000000000000e+00	1.521200000000000052e-01	3.687000000000000277e-01
2.000000000000000111e-01	2.064126999999999867e+01	6.000000000000000000e+00	8.000000000000000000e+00	1.482499999999999929e-01	3.631499999999999728e-01
2.000000000000000111e-01	1.053461700000000008e+02	3.000000000000000000e+00	7.000000000000000000e+00	1.585100000000000120e-01	3.467899999999999872e-01
2.000000000000000111e-01	5.079509000000000185e+01	4.000000000000000000e+00	7.000000000000000000e+00	1.686900000000000066e-01	3.293900000000000161e-01
2.000000000000000111e-01	-2.513136000000000081e+01	7.000000000000000000e+00	8.000000000000000000e+00	1.567800000000000027e-01	3.400599999999999734e-01
2.000000000000000111e-01	1.307832600000000127e+02	9.000000000000000000e+00	1.100000000000000000e+01	1.517999999999999905e-01	3.299799999999999955e-01
2.000000000000000111e-01	1.251132199999999983e+02	7.000000000000000000e+00	1.000000000000000000e+01	1.586599999999999955e-01	3.277999999999999803e-01
2.000000000000000111e-01	1.225280300000000011e+02	7.000000000000000000e+00	1.100000000000000000e+01	1.522799999999999987e-01	3.437000000000000055e-01
2.000000000000000111e-01	1.839554500000000132e+02	8.000000000000000000e+00	1.000000000000000000e+01	1.485899999999999999e-01	3.184899999999999953e-01
2.000000000000000111e-01	2.221774999999999878e+01	1.000000000000000000e+01	1.200000000000000000e+01	1.529099999999999904e-01	3.749199999999999755e-01
2.000000000000000111e-01	6.179932000000000158e+01	1.200000000000000000e+01	1.400000000000000000e+01	1.417499999999999871e-01	3.789699999999999736e-01
2.000000000000000111e-01	1.563454000000000121e+02	7.000000000000000000e+00	1.300000000000000000e+01	1.440299999999999914e-01	3.744999999999999996e-01
2.000000000000000111e-01	3.642083000000000226e+01	5.000000000000000000e+00	1.100000000000000000e+01	1.370599999999999874e-01	3.972100000000000075e-01
2.000000000000000111e-01	1.519934100000000115e+02	7.000000000000000000e+00	8.000000000000000000e+00	1.470599999999999963e-01	3.777300000000000102e-01
2.000000000000000111e-01	1.291853399999999965e+02	6.000000000000000000e+00	1.000000000000000000e+01	1.447199999999999875e-01	3.861100000000000088e-01
2.000000000000000111e-01	1.485517999999999859e+02	1.000000000000000000e+01	1.200000000000000000e+01	1.429300000000000015e-01	3.777699999999999947e-01
2.000000000000000111e-01	2.717613099999999804e+02	1.100000000000000000e+01	1.500000000000000000e+01	1.352399999999999991e-01	3.770299999999999763e-01
2.000000000000000111e-01	1.377992099999999880e+02	1.500000000000000000e+01	2.000000000000000000e+01	1.220099999999999935e-01	3.848400000000000154e-01
2.000000000000000111e-01	9.243874999999999886e+01	8.000000000000000000e+00	1.800000000000000000e+01	1.191699999999999982e-01	4.217400000000000038e-01
2.000000000000000111e-01	4.667730000000000246e+01	8.000000000000000000e+00	1.600000000000000000e+01	1.398600000000000121e-01	3.988900000000000223e-01
2.000000000000000111e-01	4.585600999999999772e+01	6.000000000000000000e+00	1.400000000000000000e+01	1.405399999999999983e-01	3.951399999999999912e-01
2.000000000000000111e-01	1.541672000000000082e+02	6.000000000000000000e+00	1.200000000000000000e+01	1.381000000000000005e-01	4.212699999999999778e-01
2.000000000000000111e-01	2.535391999999999868e+01	5.000000000000000000e+00	1.500000000000000000e+01	1.416900000000000104e-01	3.861899999999999777e-01
2.000000000000000111e-01	7.951528000000000418e+01	8.000000000000000000e+00	8.000000000000000000e+00	1.449400000000000133e-01	3.669000000000000039e-01
2.000000000000000111e-01	7.666188999999999965e+01	7.000000000000000000e+00	8.000000000000000000e+00	1.411300000000000054e-01	3.589700000000000113e-01
2.000000000000000111e-01	5.289054000000000144e+01	7.000000000000000000e+00	8.000000000000000000e+00	1.413699999999999957e-01	3.667699999999999849e-01
2.000000000000000111e-01	2.181689000000000078e+01	7.000000000000000000e+00	3.000000000000000000e+00	1.312200000000000033e-01	3.665700000000000069e-01
2.000000000000000111e-01	1.229000000000000092e+00	5.000000000000000000e+00	6.000000000000000000e+00	1.264299999999999868e-01	4.508800000000000030e-01
2.000000000000000111e-01	1.303820299999999861e+02	5.000000000000000000e+00	8.000000000000000000e+00	1.200299999999999978e-01	4.284600000000000075e-01
2.000000000000000111e-01	8.563074000000000296e+01	4.000000000000000000e+00	6.000000000000000000e+00	1.228199999999999986e-01	4.322199999999999931e-01
2.000000000000000111e-01	-2.020796999999999954e+01	3.000000000000000000e+00	5.000000000000000000e+00	1.140400000000000025e-01	4.852099999999999747e-01
2.000000000000000111e-01	3.601666999999999774e+01	5.000000000000000000e+00	6.000000000000000000e+00	1.075900000000000051e-01	4.258600000000000163e-01
2.000000000000000111e-01	2.674752000000000152e+01	7.000000000000000000e+00	7.000000000000000000e+00	1.141699999999999937e-01	4.627000000000000002e-01
2.000000000000000111e-01	5.726268000000000313e+01	6.000000000000000000e+00	9.000000000000000000e+00	1.105700000000000016e-01	4.662999999999999923e-01
2.000000000000000111e-01	3.154435000000000144e+01	6.000000000000000000e+00	9.000000000000000000e+00	1.106199999999999961e-01	4.639800000000000035e-01
2.000000000000000111e-01	-4.050039999999999907e+01	5.000000000000000000e+00	8.000000000000000000e+00	1.091300000000000048e-01	4.723899999999999766e-01
2.000000000000000111e-01	9.589661999999999864e+01	4.000000000000000000e+00	9.000000000000000000e+00	1.145400000000000029e-01	4.530600000000000183e-01
2.000000000000000111e-01	1.410505799999999965e+02	5.000000000000000000e+00	9.000000000000000000e+00	1.177399999999999974e-01	4.594099999999999850e-01
2.000000000000000111e-01	7.837149999999999750e+01	4.000000000000000000e+00	9.000000000000000000e+00	1.169599999999999945e-01	4.492499999999999827e-01
2.000000000000000111e-01	1.314569099999999935e+02	5.000000000000000000e+00	7.000000000000000000e+00	1.191600000000000020e-01	4.653300000000000214e-01
2.000000000000000111e-01	1.035203099999999949e+02	6.000000000000000000e+00	9.000000000000000000e+00	1.206499999999999934e-01	4.107299999999999840e-01
2.000000000000000111e-01	7.842740000000000578e+01	7.000000000000000000e+00	8.000000000000000000e+00	1.207000000000000017e-01	4.389799999999999813e-01
2.000000000000000111e-01	1.324772199999999884e+02	9.000000000000000000e+00	1.100000000000000000e+01	1.145000000000000046e-01	4.437900000000000178e-01
2.000000000000000111e-01	1.839501199999999983e+02	1.400000000000000000e+01	1.500000000000000000e+01	1.126100000000000018e-01	4.865700000000000025e-01
2.000000000000000111e-01	5.118122999999999934e+01	1.500000000000000000e+01	1.600000000000000000e+01	1.169800000000000006e-01	4.394299999999999873e-01
2.000000000000000111e-01	2.310657899999999927e+02	1.200000000000000000e+01	1.700000000000000000e+01	1.175299999999999956e-01	4.421399999999999775e-01
2.000000000000000111e-01	2.276892100000000028e+02	1.100000000000000000e+01	1.600000000000000000e+01	1.217599999999999932e-01	4.376099999999999990e-01
2.000000000000000111e-01	1.487889600000000030e+02	1.400000000000000000e+01	1.200000000000000000e+01	1.122500000000000026e-01	4.579799999999999982e-01
2.000000000000000111e-01	9.234317000000000064e+01	1.400000000000000000e+01	7.000000000000000000e+00	1.135499999999999982e-01	4.506499999999999950e-01
2.000000000000000111e-01	9.444015000000000271e+01	1.600000000000000000e+01	1.000000000000000000e+01	1.103699999999999959e-01	4.350499999999999923e-01
2.000000000000000111e-01	1.525013199999999927e+02	1.100000000000000000e+01	1.400000000000000000e+01	1.085300000000000015e-01	4.193700000000000205e-01
2.000000000000000111e-01	2.225454400000000135e+02	1.300000000000000000e+01	1.500000000000000000e+01	1.191200000000000037e-01	4.483699999999999908e-01
2.000000000000000111e-01	2.204897699999999929e+02	1.000000000000000000e+01	1.400000000000000000e+01	1.201900000000000052e-01	4.423500000000000210e-01
2.000000000000000111e-01	7.283599999999999852e+00	5.000000000000000000e+00	1.500000000000000000e+01	1.171399999999999941e-01	4.319899999999999851e-01
2.000000000000000111e-01	1.746852800000000059e+02	5.000000000000000000e+00	1.600000000000000000e+01	1.208300000000000068e-01	4.327900000000000080e-01
2.000000000000000111e-01	7.120914000000000499e+01	8.000000000000000000e+00	1.300000000000000000e+01	1.242199999999999971e-01	4.121099999999999763e-01
2.000000000000000111e-01	1.471003800000000012e+02	1.100000000000000000e+01	1.300000000000000000e+01	1.261400000000000021e-01	4.363099999999999756e-01
2.000000000000000111e-01	8.990006999999999948e+01	7.000000000000000000e+00	1.200000000000000000e+01	1.302999999999999992e-01	4.140499999999999736e-01
2.000000000000000111e-01	4.154887000000000086e+01	7.000000000000000000e+00	1.200000000000000000e+01	1.305000000000000049e-01	4.014099999999999890e-01
2.000000000000000111e-01	2.965174000000000021e+01	6.000000000000000000e+00	1.400000000000000000e+01	1.337500000000000078e-01	3.722400000000000153e-01
2.000000000000000111e-01	3.166509999999999891e+01	6.000000000000000000e+00	1.400000000000000000e+01	1.286400000000000043e-01	4.028700000000000059e-01
2.000000000000000111e-01	2.219741000000000142e+01	6.000000000000000000e+00	1.100000000000000000e+01	1.238999999999999962e-01	4.265900000000000247e-01
2.000000000000000111e-01	-4.196469999999999700e+00	7.000000000000000000e+00	1.000000000000000000e+01	1.293700000000000128e-01	4.695199999999999929e-01
2.000000000000000111e-01	6.519393999999999778e+01	4.000000000000000000e+00	9.000000000000000000e+00	1.256200000000000094e-01	4.042399999999999882e-01
2.000000000000000111e-01	-1.777979999999999894e+00	5.000000000000000000e+00	7.000000000000000000e+00	1.310099999999999876e-01	3.890100000000000224e-01
2.000000000000000111e-01	4.494145999999999930e+01	6.000000000000000000e+00	7.000000000000000000e+00	1.222199999999999953e-01	3.980299999999999949e-01
2.000000000000000111e-01	8.805216000000000065e+01	5.000000000000000000e+00	9.000000000000000000e+00	1.193800000000000000e-01	4.679900000000000171e-01
2.000000000000000111e-01	1.473083000000000027e+02	9.000000000000000000e+00	1.000000000000000000e+01	1.176299999999999985e-01	4.496999999999999886e-01
2.000000000000000111e-01	1.575867900000000077e+02	9.000000000000000000e+00	1.200000000000000000e+01	1.088800000000000046e-01	4.494099999999999762e-01
2.000000000000000111e-01	1.847872299999999939e+02	9.000000000000000000e+00	1.000000000000000000e+01	1.033899999999999958e-01	4.640799999999999925e-01
2.000000000000000111e-01	1.523082100000000025e+02	8.000000000000000000e+00	1.100000000000000000e+01	1.025900000000000006e-01	4.532499999999999862e-01
2.000000000000000111e-01	8.502835000000000321e+01	7.000000000000000000e+00	1.400000000000000000e+01	1.047600000000000059e-01	4.599599999999999800e-01
2.000000000000000111e-01	1.073526899999999955e+02	6.000000000000000000e+00	1.300000000000000000e+01	1.022200000000000053e-01	5.093600000000000350e-01
2.000000000000000111e-01	5.444626999999999839e+01	6.000000000000000000e+00	1.300000000000000000e+01	9.912999999999999590e-02	4.682499999999999996e-01
2.000000000000000111e-01	4.489667000000000030e+01	6.000000000000000000e+00	1.400000000000000000e+01	1.050299999999999984e-01	4.736199999999999855e-01
2.000000000000000111e-01	9.739724999999999966e+01	5.000000000000000000e+00	1.200000000000000000e+01	1.052700000000000025e-01	4.825400000000000245e-01
2.000000000000000111e-01	1.207125999999999948e+02	5.000000000000000000e+00	1.300000000000000000e+01	1.054500000000000021e-01	4.638300000000000201e-01
2.000000000000000111e-01	8.143340999999999497e+01	6.000000000000000000e+00	1.100000000000000000e+01	1.047399999999999998e-01	4.790099999999999913e-01
2.000000000000000111e-01	6.441689999999999827e+01	4.000000000000000000e+00	1.200000000000000000e+01	1.117699999999999944e-01	4.632399999999999851e-01
2.000000000000000111e-01	8.487469000000000108e+01	5.000000000000000000e+00	8.000000000000000000e+00	1.133200000000000041e-01	4.437999999999999723e-01
2.000000000000000111e-01	1.498356899999999996e+02	4.000000000000000000e+00	1.000000000000000000e+01	1.126000000000000056e-01	4.477300000000000169e-01
2.000000000000000111e-01	1.182001400000000046e+02	7.000000000000000000e+00	9.000000000000000000e+00	1.174499999999999988e-01	4.126400000000000068e-01
2.000000000000000111e-01	1.502995699999999886e+02	9.000000000000000000e+00	1.100000000000000000e+01	1.029400000000000037e-01	4.723999999999999866e-01
2.000000000000000111e-01	1.008667200000000008e+02	9.000000000000000000e+00	1.100000000000000000e+01	1.013700000000000018e-01	4.424399999999999999e-01
2.000000000000000111e-01	1.303284099999999910e+02	1.000000000000000000e+01	1.000000000000000000e+01	1.153799999999999965e-01	4.607800000000000229e-01
2.000000000000000111e-01	1.451220600000000047e+02	8.000000000000000000e+00	8.000000000000000000e+00	1.207499999999999962e-01	4.695400000000000129e-01
2.000000000000000111e-01	5.166503000000000156e+01	7.000000000000000000e+00	1.200000000000000000e+01	1.115000000000000019e-01	4.880499999999999838e-01
2.000000000000000111e-01	9.453500999999999976e+01	1.000000000000000000e+01	1.000000000000000000e+01	1.083599999999999980e-01	4.895700000000000052e-01
2.000000000000000111e-01	8.591128999999999394e+01	1.100000000000000000e+01	1.300000000000000000e+01	9.908999999999999753e-02	4.996499999999999830e-01
2.000000000000000111e-01	1.897689000000000092e+01	8.000000000000000000e+00	1.300000000000000000e+01	9.521999999999999909e-02	5.257699999999999596e-01
2.000000000000000111e-01	1.324715899999999920e+02	8.000000000000000000e+00	1.400000000000000000e+01	9.650000000000000244e-02	5.254799999999999471e-01
2.000000000000000111e-01	1.076994399999999956e+02	6.000000000000000000e+00	1.300000000000000000e+01	9.607000000000000262e-02	5.260200000000000431e-01
2.000000000000000111e-01	2.460947099999999921e+02	1.000000000000000000e+01	9.000000000000000000e+00	9.279999999999999361e-02	5.289700000000000513e-01
2.000000000000000111e-01	2.426307799999999872e+02	1.100000000000000000e+01	1.100000000000000000e+01	1.001800000000000052e-01	4.831900000000000084e-01
2.000000000000000111e-01	2.175465000000000089e+02	9.000000000000000000e+00	1.400000000000000000e+01	8.937000000000000499e-02	5.120799999999999796e-01
2.000000000000000111e-01	1.149414799999999985e+02	1.100000000000000000e+01	1.600000000000000000e+01	8.852000000000000146e-02	5.439899999999999736e-01
2.000000000000000111e-01	1.868825799999999902e+02	1.100000000000000000e+01	1.700000000000000000e+01	8.573000000000000065e-02	5.375199999999999978e-01
2.000000000000000111e-01	1.411761799999999880e+02	1.000000000000000000e+01	1.700000000000000000e+01	8.637999999999999845e-02	5.533099999999999685e-01
2.000000000000000111e-01	4.655899999999999750e+01	1.200000000000000000e+01	1.400000000000000000e+01	8.093999999999999806e-02	5.725099999999999634e-01
2.000000000000000111e-01	1.241488700000000023e+02	5.000000000000000000e+00	1.500000000000000000e+01	7.741000000000000658e-02	5.628400000000000070e-01
2.000000000000000111e-01	6.141275000000000261e+01	3.000000000000000000e+00	1.500000000000000000e+01	8.819000000000000450e-02	5.387600000000000167e-01
2.000000000000000111e-01	6.982161000000000683e+01	7.000000000000000000e+00	1.000000000000000000e+01	8.608000000000000373e-02	5.599100000000000188e-01
2.000000000000000111e-01	-1.859177000000000035e+01	5.000000000000000000e+00	1.400000000000000000e+01	8.751000000000000445e-02	5.334900000000000198e-01
2.000000000000000111e-01	9.688468000000000302e+01	6.000000000000000000e+00	1.300000000000000000e+01	9.088000000000000245e-02	5.207800000000000207e-01
2.000000000000000111e-01	4.469102999999999781e+01	7.000000000000000000e+00	9.000000000000000000e+00	8.873999999999999944e-02	4.851300000000000057e-01
2.000000000000000111e-01	1.513042100000000119e+02	5.000000000000000000e+00	8.000000000000000000e+00	8.838000000000000023e-02	5.206699999999999662e-01
2.000000000000000111e-01	1.465681399999999996e+02	4.000000000000000000e+00	1.000000000000000000e+01	9.637999999999999345e-02	5.203400000000000247e-01
2.000000000000000111e-01	9.920389999999999375e+00	7.000000000000000000e+00	1.200000000000000000e+01	8.902000000000000191e-02	5.441500000000000226e-01
2.000000000000000111e-01	4.245506000000000313e+01	9.000000000000000000e+00	8.000000000000000000e+00	8.140999999999999626e-02	5.686700000000000088e-01
2.000000000000000111e-01	8.315060000000000784e+00	9.000000000000000000e+00	1.500000000000000000e+01	7.757999999999999619e-02	5.664099999999999691e-01
2.000000000000000111e-01	1.338417200000000093e+02	9.000000000000000000e+00	1.500000000000000000e+01	7.752000000000000557e-02	5.609100000000000197e-01
2.000000000000000111e-01	2.873054000000000130e+01	1.200000000000000000e+01	1.200000000000000000e+01	7.607999999999999485e-02	5.756900000000000350e-01
2.000000000000000111e-01	-6.142809999999999881e+00	9.000000000000000000e+00	1.300000000000000000e+01	7.920000000000000651e-02	5.547999999999999599e-01
2.000000000000000111e-01	-1.404914999999999914e+01	5.000000000000000000e+00	1.200000000000000000e+01	7.714000000000000024e-02	5.758100000000000440e-01
2.000000000000000111e-01	1.984216800000000092e+02	5.000000000000000000e+00	1.400000000000000000e+01	7.888000000000000567e-02	5.738900000000000112e-01
2.000000000000000111e-01	8.616061000000000547e+01	8.000000000000000000e+00	1.200000000000000000e+01	7.288000000000000034e-02	5.443400000000000460e-01
2.000000000000000111e-01	1.097064600000000070e+02	1.200000000000000000e+01	1.200000000000000000e+01	6.958999999999999908e-02	5.725299999999999834e-01
2.000000000000000111e-01	7.159763999999999839e+01	8.000000000000000000e+00	1.100000000000000000e+01	6.833000000000000185e-02	6.053699999999999637e-01
2.000000000000000111e-01	3.049139999999999873e+01	6.000000000000000000e+00	1.100000000000000000e+01	6.489999999999999936e-02	6.180799999999999628e-01
2.000000000000000111e-01	-3.775513000000000119e+01	8.000000000000000000e+00	1.000000000000000000e+01	7.090000000000000469e-02	5.879299999999999526e-01
2.000000000000000111e-01	-8.103637000000000512e+01	2.000000000000000000e+00	1.200000000000000000e+01	7.438000000000000167e-02	6.001999999999999558e-01
2.000000000000000111e-01	9.012109999999999843e+01	6.000000000000000000e+00	1.100000000000000000e+01	7.158000000000000473e-02	5.750999999999999446e-01
2.000000000000000111e-01	1.316413999999999973e+01	5.000000000000000000e+00	1.200000000000000000e+01	7.185999999999999333e-02	6.003199999999999648e-01
2.000000000000000111e-01	6.098219000000000278e+01	7.000000000000000000e+00	1.100000000000000000e+01	7.896000000000000241e-02	5.774099999999999788e-01
2.000000000000000111e-01	-7.663533999999999935e+01	5.000000000000000000e+00	7.000000000000000000e+00	8.855999999999999983e-02	5.345800000000000551e-01
2.000000000000000111e-01	1.675252700000000061e+02	7.000000000000000000e+00	1.000000000000000000e+01	9.403000000000000247e-02	5.413299999999999779e-01
2.000000000000000111e-01	6.865278000000000702e+01	1.100000000000000000e+01	1.300000000000000000e+01	1.127299999999999969e-01	5.195600000000000218e-01
2.000000000000000111e-01	7.963496000000000663e+01	8.000000000000000000e+00	1.300000000000000000e+01	1.083500000000000019e-01	4.859899999999999776e-01
2.000000000000000111e-01	4.447634999999999650e+01	1.000000000000000000e+01	1.200000000000000000e+01	1.119900000000000062e-01	4.755099999999999882e-01
2.000000000000000111e-01	6.492149000000000569e+01	9.000000000000000000e+00	1.100000000000000000e+01	1.159000000000000030e-01	4.598800000000000110e-01
2.000000000000000111e-01	1.241277199999999965e+02	1.000000000000000000e+01	1.400000000000000000e+01	1.147900000000000031e-01	4.293100000000000249e-01
2.000000000000000111e-01	1.149477899999999977e+02	8.000000000000000000e+00	1.500000000000000000e+01	1.164300000000000057e-01	4.518099999999999894e-01
2.000000000000000111e-01	-1.846136999999999873e+01	5.000000000000000000e+00	1.000000000000000000e+01	1.232700000000000046e-01	4.375299999999999745e-01
2.000000000000000111e-01	2.091424199999999871e+02	5.000000000000000000e+00	1.300000000000000000e+01	1.318999999999999895e-01	4.160499999999999754e-01
2.000000000000000111e-01	8.602169000000000665e+01	4.000000000000000000e+00	1.200000000000000000e+01	1.375500000000000056e-01	4.136400000000000077e-01
2.000000000000000111e-01	1.601559200000000089e+02	8.000000000000000000e+00	1.400000000000000000e+01	1.361799999999999955e-01	4.652999999999999914e-01
2.000000000000000111e-01	8.744500000000000384e+00	9.000000000000000000e+00	1.300000000000000000e+01	1.304400000000000004e-01	4.064400000000000235e-01
2.000000000000000111e-01	4.859427999999999770e+01	1.000000000000000000e+01	1.200000000000000000e+01	1.175400000000000056e-01	4.035199999999999898e-01
2.000000000000000111e-01	1.213188600000000008e+02	1.100000000000000000e+01	1.800000000000000000e+01	1.157099999999999934e-01	4.596500000000000030e-01
2.000000000000000111e-01	8.031342999999999677e+01	7.000000000000000000e+00	1.800000000000000000e+01	1.124900000000000067e-01	4.557499999999999885e-01
2.000000000000000111e-01	9.497048999999999808e+01	7.000000000000000000e+00	1.400000000000000000e+01	1.151999999999999968e-01	4.687500000000000000e-01
2.000000000000000111e-01	1.850742999999999938e+01	5.000000000000000000e+00	1.700000000000000000e+01	1.138900000000000051e-01	4.584900000000000087e-01
2.000000000000000111e-01	9.752779999999999561e+00	5.000000000000000000e+00	1.500000000000000000e+01	1.143300000000000011e-01	4.773200000000000220e-01
2.000000000000000111e-01	2.595909999999999940e+01	5.000000000000000000e+00	1.600000000000000000e+01	1.135700000000000043e-01	5.025100000000000122e-01
2.000000000000000111e-01	9.139753000000000327e+01	2.000000000000000000e+00	1.300000000000000000e+01	1.169499999999999984e-01	4.937199999999999922e-01
2.000000000000000111e-01	4.246923999999999921e+01	3.000000000000000000e+00	1.200000000000000000e+01	1.210699999999999971e-01	4.784900000000000264e-01
2.000000000000000111e-01	6.073246000000000322e+01	6.000000000000000000e+00	9.000000000000000000e+00	1.168099999999999972e-01	5.084400000000000031e-01
2.000000000000000111e-01	1.012574699999999979e+02	4.000000000000000000e+00	9.000000000000000000e+00	1.217899999999999955e-01	4.909399999999999875e-01
2.000000000000000111e-01	5.185790000000000077e+01	6.000000000000000000e+00	1.000000000000000000e+01	1.168399999999999994e-01	4.392199999999999993e-01
2.000000000000000111e-01	6.717459999999999809e+01	6.000000000000000000e+00	1.400000000000000000e+01	1.133300000000000002e-01	4.831199999999999939e-01
2.000000000000000111e-01	1.305182200000000137e+02	9.000000000000000000e+00	1.200000000000000000e+01	1.136500000000000010e-01	4.754800000000000137e-01
2.000000000000000111e-01	5.295414000000000243e+01	8.000000000000000000e+00	1.200000000000000000e+01	1.018400000000000000e-01	5.055300000000000349e-01
2.000000000000000111e-01	1.479886700000000133e+02	6.000000000000000000e+00	9.000000000000000000e+00	1.019199999999999967e-01	4.823299999999999810e-01
2.000000000000000111e-01	1.743530800000000056e+02	5.000000000000000000e+00	9.000000000000000000e+00	1.057000000000000023e-01	5.175600000000000200e-01
2.000000000000000111e-01	2.198635600000000068e+02	6.000000000000000000e+00	1.100000000000000000e+01	1.004499999999999976e-01	5.407999999999999474e-01
2.000000000000000111e-01	5.766257000000000232e+01	1.000000000000000000e+01	1.600000000000000000e+01	9.210999999999999743e-02	5.157199999999999562e-01
2.000000000000000111e-01	8.760038000000000125e+01	8.000000000000000000e+00	1.200000000000000000e+01	9.794999999999999540e-02	5.031200000000000117e-01
2.000000000000000111e-01	2.884181999999999846e+01	9.000000000000000000e+00	1.600000000000000000e+01	1.033599999999999935e-01	4.696799999999999864e-01
2.000000000000000111e-01	-7.527661999999999409e+01	7.000000000000000000e+00	1.400000000000000000e+01	1.001900000000000013e-01	4.870300000000000185e-01
2.000000000000000111e-01	3.012822999999999851e+01	7.000000000000000000e+00	1.400000000000000000e+01	1.000199999999999978e-01	4.553499999999999770e-01
2.000000000000000111e-01	1.438366300000000138e+02	8.000000000000000000e+00	1.400000000000000000e+01	1.001200000000000007e-01	5.192799999999999638e-01
2.000000000000000111e-01	3.608474999999999966e+01	1.000000000000000000e+01	1.300000000000000000e+01	9.656000000000000694e-02	5.398800000000000265e-01
2.000000000000000111e-01	4.880219999999999914e+01	7.000000000000000000e+00	1.600000000000000000e+01	9.532999999999999807e-02	5.336899999999999977e-01
2.000000000000000111e-01	1.625542299999999898e+02	8.000000000000000000e+00	1.400000000000000000e+01	1.025200000000000000e-01	4.924200000000000244e-01
2.000000000000000111e-01	6.452760000000000673e+01	8.000000000000000000e+00	1.600000000000000000e+01	1.043199999999999961e-01	5.035500000000000531e-01
2.000000000000000111e-01	1.294260299999999972e+02	8.000000000000000000e+00	1.500000000000000000e+01	1.152200000000000030e-01	4.759499999999999842e-01
2.000000000000000111e-01	1.037984000000000009e+02	8.000000000000000000e+00	1.100000000000000000e+01	1.152100000000000068e-01	4.710400000000000142e-01
2.000000000000000111e-01	2.016837500000000034e+02	8.000000000000000000e+00	1.300000000000000000e+01	1.158700000000000008e-01	4.515399999999999969e-01
2.000000000000000111e-01	4.390404999999999802e+01	9.000000000000000000e+00	1.200000000000000000e+01	1.159799999999999998e-01	4.571200000000000263e-01
2.000000000000000111e-01	1.548958399999999926e+02	1.100000000000000000e+01	1.200000000000000000e+01	1.168799999999999978e-01	4.579400000000000137e-01
2.000000000000000111e-01	1.406277000000000044e+02	1.200000000000000000e+01	1.300000000000000000e+01	1.225900000000000045e-01	4.781099999999999794e-01
2.000000000000000111e-01	2.317988100000000031e+02	7.000000000000000000e+00	1.300000000000000000e+01	1.287500000000000033e-01	4.465700000000000225e-01
2.000000000000000111e-01	8.468336999999999648e+01	8.000000000000000000e+00	1.300000000000000000e+01	1.269299999999999873e-01	4.196400000000000130e-01
2.000000000000000111e-01	6.574231000000000336e+01	6.000000000000000000e+00	8.000000000000000000e+00	1.164700000000000041e-01	4.457499999999999796e-01
2.000000000000000111e-01	7.959812999999999761e+01	4.000000000000000000e+00	1.200000000000000000e+01	1.217300000000000049e-01	4.521000000000000019e-01
2.000000000000000111e-01	-1.142550999999999917e+01	6.000000000000000000e+00	9.000000000000000000e+00	1.264399999999999968e-01	4.898799999999999821e-01
2.000000000000000111e-01	5.807563999999999993e+01	5.000000000000000000e+00	9.000000000000000000e+00	1.376400000000000123e-01	4.390600000000000058e-01
2.000000000000000111e-01	9.243477000000000032e+01	4.000000000000000000e+00	7.000000000000000000e+00	1.503299999999999914e-01	3.910500000000000087e-01
2.000000000000000111e-01	1.463771999999999878e+02	8.000000000000000000e+00	1.100000000000000000e+01	1.455200000000000105e-01	4.174499999999999877e-01
2.000000000000000111e-01	3.737355000000000160e+01	9.000000000000000000e+00	8.000000000000000000e+00	1.368600000000000094e-01	4.027499999999999969e-01
2.000000000000000111e-01	1.442691000000000088e+02	1.000000000000000000e+01	1.200000000000000000e+01	1.290800000000000003e-01	4.109099999999999975e-01
2.000000000000000111e-01	1.732050000000000125e+02	8.000000000000000000e+00	1.100000000000000000e+01	1.341700000000000115e-01	4.286400000000000210e-01
2.000000000000000111e-01	8.377616999999999337e+01	1.100000000000000000e+01	1.600000000000000000e+01	1.309400000000000008e-01	3.956399999999999917e-01
2.000000000000000111e-01	1.591876699999999971e+02	7.000000000000000000e+00	2.100000000000000000e+01	1.278299999999999992e-01	4.110900000000000110e-01
2.000000000000000111e-01	1.785303600000000017e+02	4.000000000000000000e+00	1.900000000000000000e+01	1.275699999999999890e-01	4.117399999999999949e-01
2.000000000000000111e-01	1.599961299999999937e+02	9.000000000000000000e+00	1.400000000000000000e+01	1.238699999999999940e-01	4.364899999999999891e-01
2.000000000000000111e-01	9.288818000000000552e+01	1.000000000000000000e+01	1.400000000000000000e+01	1.180500000000000022e-01	4.512999999999999790e-01
2.000000000000000111e-01	2.100510600000000068e+02	1.100000000000000000e+01	1.700000000000000000e+01	1.097800000000000026e-01	4.930100000000000038e-01
2.000000000000000111e-01	1.986073100000000125e+02	1.200000000000000000e+01	2.200000000000000000e+01	1.015400000000000053e-01	5.043900000000000050e-01
2.000000000000000111e-01	1.113530999999999977e+02	1.300000000000000000e+01	2.100000000000000000e+01	9.825000000000000400e-02	4.901499999999999746e-01
2.000000000000000111e-01	1.736228399999999965e+02	1.100000000000000000e+01	1.500000000000000000e+01	9.800999999999999990e-02	5.148200000000000554e-01
2.000000000000000111e-01	1.642053699999999878e+02	8.000000000000000000e+00	1.400000000000000000e+01	9.210000000000000131e-02	5.229899999999999549e-01
2.000000000000000111e-01	1.959715700000000140e+02	1.100000000000000000e+01	1.700000000000000000e+01	8.441999999999999504e-02	5.646099999999999453e-01
2.000000000000000111e-01	2.005954399999999964e+02	1.300000000000000000e+01	1.600000000000000000e+01	7.617999999999999772e-02	5.877999999999999892e-01
2.000000000000000111e-01	1.324192099999999925e+02	1.200000000000000000e+01	1.600000000000000000e+01	7.796000000000000152e-02	5.916900000000000492e-01
2.000000000000000111e-01	2.637604200000000105e+02	6.000000000000000000e+00	1.400000000000000000e+01	8.072999999999999621e-02	5.707400000000000251e-01
2.000000000000000111e-01	1.734027800000000070e+02	1.100000000000000000e+01	1.300000000000000000e+01	7.889000000000000179e-02	5.500599999999999934e-01
2.000000000000000111e-01	7.652203000000000088e+01	1.200000000000000000e+01	2.000000000000000000e+01	7.136000000000000676e-02	5.834300000000000042e-01
2.000000000000000111e-01	3.359224999999999994e+01	8.000000000000000000e+00	2.000000000000000000e+01	7.828999999999999848e-02	5.757400000000000295e-01
2.000000000000000111e-01	1.862749599999999930e+02	6.000000000000000000e+00	2.100000000000000000e+01	7.363000000000000100e-02	5.564500000000000002e-01
2.000000000000000111e-01	1.190974899999999934e+02	9.000000000000000000e+00	1.900000000000000000e+01	7.109000000000000041e-02	6.059600000000000541e-01
2.000000000000000111e-01	8.868174999999999386e+01	1.200000000000000000e+01	1.200000000000000000e+01	7.793999999999999539e-02	5.637199999999999989e-01
2.000000000000000111e-01	1.327646300000000110e+02	1.100000000000000000e+01	1.100000000000000000e+01	7.363999999999999713e-02	5.951800000000000423e-01
2.000000000000000111e-01	2.378805700000000058e+02	1.100000000000000000e+01	1.600000000000000000e+01	7.784000000000000641e-02	5.721699999999999564e-01
2.000000000000000111e-01	1.285476400000000012e+02	9.000000000000000000e+00	2.100000000000000000e+01	7.868999999999999606e-02	5.492899999999999450e-01
2.000000000000000111e-01	1.418721299999999985e+02	1.000000000000000000e+01	2.000000000000000000e+01	7.255999999999999950e-02	5.333799999999999653e-01
2.000000000000000111e-01	1.359531100000000094e+02	1.000000000000000000e+01	2.000000000000000000e+01	5.992000000000000104e-02	6.062100000000000266e-01
2.000000000000000111e-01	2.564946600000000103e+02	1.000000000000000000e+01	2.200000000000000000e+01	6.798999999999999488e-02	5.963100000000000067e-01
2.000000000000000111e-01	2.253830900000000099e+02	1.400000000000000000e+01	1.500000000000000000e+01	6.582999999999999963e-02	5.863199999999999523e-01
2.000000000000000111e-01	3.115635199999999827e+02	1.200000000000000000e+01	2.100000000000000000e+01	7.603000000000000036e-02	5.929999999999999716e-01
2.000000000000000111e-01	1.999710699999999974e+02	1.500000000000000000e+01	2.500000000000000000e+01	8.103000000000000480e-02	5.801899999999999835e-01
2.000000000000000111e-01	1.652873800000000131e+02	1.400000000000000000e+01	2.000000000000000000e+01	8.208000000000000018e-02	5.632099999999999884e-01
2.000000000000000111e-01	1.901630499999999984e+02	1.600000000000000000e+01	2.300000000000000000e+01	7.821000000000000174e-02	5.414600000000000524e-01
2.000000000000000111e-01	2.097783799999999985e+02	1.400000000000000000e+01	2.100000000000000000e+01	7.084999999999999631e-02	5.939200000000000035e-01
2.000000000000000111e-01	2.610299400000000105e+02	1.500000000000000000e+01	2.300000000000000000e+01	8.365000000000000213e-02	5.573500000000000121e-01
2.000000000000000111e-01	2.405372000000000128e+02	1.700000000000000000e+01	2.300000000000000000e+01	7.467000000000000026e-02	5.444200000000000150e-01
2.000000000000000111e-01	2.539415500000000065e+02	1.900000000000000000e+01	2.400000000000000000e+01	6.710000000000000686e-02	6.131999999999999673e-01
2.000000000000000111e-01	6.592201000000000022e+01	1.400000000000000000e+01	2.400000000000000000e+01	7.016999999999999627e-02	6.044399999999999773e-01
2.000000000000000111e-01	1.688272800000000018e+02	1.200000000000000000e+01	2.900000000000000000e+01	7.276000000000000523e-02	6.111699999999999910e-01
2.000000000000000111e-01	9.615891999999999484e+01	1.800000000000000000e+01	2.600000000000000000e+01	7.280000000000000360e-02	5.852500000000000480e-01
2.000000000000000111e-01	1.898444499999999948e+02	1.600000000000000000e+01	2.500000000000000000e+01	6.869999999999999718e-02	5.960199999999999942e-01
2.000000000000000111e-01	1.379850700000000074e+02	1.200000000000000000e+01	2.000000000000000000e+01	6.747999999999999832e-02	6.366600000000000037e-01
2.000000000000000111e-01	1.937561200000000099e+02	1.000000000000000000e+01	2.100000000000000000e+01	6.208999999999999936e-02	6.501400000000000512e-01
2.000000000000000111e-01	2.603048299999999813e+02	1.500000000000000000e+01	2.500000000000000000e+01	6.612999999999999434e-02	5.966599999999999682e-01
2.000000000000000111e-01	2.674205699999999979e+02	1.200000000000000000e+01	2.300000000000000000e+01	6.959999999999999520e-02	5.726200000000000179e-01
2.000000000000000111e-01	1.963152900000000045e+02	1.900000000000000000e+01	2.600000000000000000e+01	6.083999999999999825e-02	6.402999999999999803e-01
2.000000000000000111e-01	1.716141000000000076e+02	1.400000000000000000e+01	2.300000000000000000e+01	6.503000000000000447e-02	6.158900000000000485e-01
2.000000000000000111e-01	1.464053299999999922e+02	1.500000000000000000e+01	2.600000000000000000e+01	5.693000000000000144e-02	6.362499999999999822e-01
2.000000000000000111e-01	1.489851899999999887e+02	1.900000000000000000e+01	2.400000000000000000e+01	5.707000000000000267e-02	6.554600000000000426e-01
2.000000000000000111e-01	1.507598500000000001e+02	1.700000000000000000e+01	2.600000000000000000e+01	6.171000000000000096e-02	7.063000000000000389e-01
2.000000000000000111e-01	2.056781799999999976e+02	1.400000000000000000e+01	2.600000000000000000e+01	6.062000000000000027e-02	6.583999999999999853e-01
2.000000000000000111e-01	3.234172500000000241e+02	1.600000000000000000e+01	1.900000000000000000e+01	5.483999999999999986e-02	6.715700000000000003e-01
2.000000000000000111e-01	2.021760299999999972e+02	1.500000000000000000e+01	2.400000000000000000e+01	5.691000000000000225e-02	6.840500000000000469e-01
2.000000000000000111e-01	5.875892000000000337e+01	1.400000000000000000e+01	2.400000000000000000e+01	6.067000000000000171e-02	6.399500000000000188e-01
2.000000000000000111e-01	1.726423100000000090e+02	1.200000000000000000e+01	2.500000000000000000e+01	5.942999999999999672e-02	6.844900000000000428e-01
2.000000000000000111e-01	1.706382800000000088e+02	1.100000000000000000e+01	2.100000000000000000e+01	6.042999999999999761e-02	6.586100000000000287e-01
2.000000000000000111e-01	1.676236399999999946e+02	1.000000000000000000e+01	1.900000000000000000e+01	6.165999999999999953e-02	6.672799999999999843e-01
2.000000000000000111e-01	1.110795700000000039e+02	1.800000000000000000e+01	2.100000000000000000e+01	5.240000000000000213e-02	6.813599999999999657e-01
2.000000000000000111e-01	5.898870999999999754e+01	2.000000000000000000e+01	2.700000000000000000e+01	5.804999999999999744e-02	6.871300000000000185e-01
2.000000000000000111e-01	6.241591999999999985e+01	1.500000000000000000e+01	2.500000000000000000e+01	5.747000000000000025e-02	6.835999999999999854e-01
2.000000000000000111e-01	1.851290300000000002e+02	1.900000000000000000e+01	2.500000000000000000e+01	5.480000000000000149e-02	6.667199999999999793e-01
2.000000000000000111e-01	1.312697699999999941e+02	1.600000000000000000e+01	2.800000000000000000e+01	6.135999999999999788e-02	6.571200000000000374e-01
2.000000000000000111e-01	1.734377299999999877e+02	1.100000000000000000e+01	2.300000000000000000e+01	6.049999999999999822e-02	6.459500000000000242e-01
2.000000000000000111e-01	1.369582399999999893e+02	8.000000000000000000e+00	2.200000000000000000e+01	6.685000000000000664e-02	6.215899999999999759e-01
2.000000000000000111e-01	1.579798800000000085e+02	9.000000000000000000e+00	1.900000000000000000e+01	6.385000000000000397e-02	6.572700000000000209e-01
2.000000000000000111e-01	1.375593700000000013e+02	1.200000000000000000e+01	2.300000000000000000e+01	6.214000000000000079e-02	6.251700000000000035e-01
2.000000000000000111e-01	7.663925000000000409e+01	1.400000000000000000e+01	2.400000000000000000e+01	5.913000000000000200e-02	6.330200000000000271e-01
2.000000000000000111e-01	3.287776999999999816e+01	1.300000000000000000e+01	2.000000000000000000e+01	5.589999999999999830e-02	6.637800000000000367e-01
2.000000000000000111e-01	1.802077500000000043e+02	1.600000000000000000e+01	2.200000000000000000e+01	6.608999999999999597e-02	6.308099999999999818e-01
2.000000000000000111e-01	1.980500800000000083e+02	9.000000000000000000e+00	1.800000000000000000e+01	7.191000000000000170e-02	6.314199999999999813e-01
2.000000000000000111e-01	1.638814700000000073e+02	1.200000000000000000e+01	2.000000000000000000e+01	6.715000000000000135e-02	6.209599999999999564e-01
2.000000000000000111e-01	9.294530000000000314e+01	9.000000000000000000e+00	2.200000000000000000e+01	7.206999999999999518e-02	6.079400000000000359e-01
2.000000000000000111e-01	1.770870700000000113e+02	1.000000000000000000e+01	2.100000000000000000e+01	7.266999999999999849e-02	6.152300000000000546e-01
2.000000000000000111e-01	1.215741699999999952e+02	1.500000000000000000e+01	1.700000000000000000e+01	7.223999999999999866e-02	6.075899999999999634e-01
2.000000000000000111e-01	1.425656600000000083e+02	1.100000000000000000e+01	1.900000000000000000e+01	6.988999999999999380e-02	6.377399999999999736e-01
2.000000000000000111e-01	1.044631799999999942e+02	8.000000000000000000e+00	2.000000000000000000e+01	7.849000000000000421e-02	6.094600000000000017e-01
2.000000000000000111e-01	2.365473900000000071e+02	1.100000000000000000e+01	1.600000000000000000e+01	7.653000000000000080e-02	5.876799999999999802e-01
2.000000000000000111e-01	1.799706799999999873e+02	1.500000000000000000e+01	2.200000000000000000e+01	6.343000000000000027e-02	6.535499999999999643e-01
2.000000000000000111e-01	7.891155999999999437e+01	1.400000000000000000e+01	2.000000000000000000e+01	5.145999999999999880e-02	7.546699999999999520e-01
2.000000000000000111e-01	7.952718000000000131e+01	9.000000000000000000e+00	2.300000000000000000e+01	5.999999999999999778e-02	6.980499999999999483e-01
2.000000000000000111e-01	1.880338000000000136e+02	1.300000000000000000e+01	1.400000000000000000e+01	7.535999999999999643e-02	5.997500000000000053e-01
2.000000000000000111e-01	1.379755499999999984e+02	1.500000000000000000e+01	1.300000000000000000e+01	7.867000000000000381e-02	5.574999999999999956e-01
2.000000000000000111e-01	3.814830000000000165e+00	1.600000000000000000e+01	1.900000000000000000e+01	7.867000000000000381e-02	5.465200000000000058e-01
2.000000000000000111e-01	1.703793200000000070e+02	1.500000000000000000e+01	1.700000000000000000e+01	7.818999999999999562e-02	5.649199999999999777e-01
2.000000000000000111e-01	1.958758400000000108e+02	1.600000000000000000e+01	1.800000000000000000e+01	7.613000000000000322e-02	5.876000000000000112e-01
2.000000000000000111e-01	1.845803400000000067e+02	1.100000000000000000e+01	1.700000000000000000e+01	8.268999999999999961e-02	5.648100000000000342e-01
2.000000000000000111e-01	1.465909000000000049e+02	1.100000000000000000e+01	1.900000000000000000e+01	8.802999999999999714e-02	5.852199999999999624e-01
2.000000000000000111e-01	1.046773100000000056e+02	1.200000000000000000e+01	1.400000000000000000e+01	8.046000000000000374e-02	5.488300000000000400e-01
2.000000000000000111e-01	1.289003099999999904e+02	1.300000000000000000e+01	1.700000000000000000e+01	7.596999999999999587e-02	5.928900000000000281e-01
2.000000000000000111e-01	3.732005000000000194e+01	1.100000000000000000e+01	1.400000000000000000e+01	7.940999999999999448e-02	6.094000000000000528e-01
2.000000000000000111e-01	-8.916000999999999976e+01	7.000000000000000000e+00	1.100000000000000000e+01	8.268000000000000349e-02	5.954199999999999493e-01
2.000000000000000111e-01	7.314502000000000237e+01	5.000000000000000000e+00	1.300000000000000000e+01	9.081999999999999795e-02	5.707699999999999996e-01
2.000000000000000111e-01	3.087163999999999930e+01	8.000000000000000000e+00	9.000000000000000000e+00	9.746000000000000496e-02	5.501599999999999824e-01
2.000000000000000111e-01	3.470197999999999894e+01	8.000000000000000000e+00	1.200000000000000000e+01	9.907000000000000528e-02	5.231700000000000239e-01
2.000000000000000111e-01	1.549195200000000057e+02	8.000000000000000000e+00	1.000000000000000000e+01	1.024599999999999955e-01	5.776400000000000423e-01
2.000000000000000111e-01	5.370188999999999879e+01	1.000000000000000000e+01	1.100000000000000000e+01	9.643000000000000183e-02	5.396199999999999886e-01
2.000000000000000111e-01	3.403593000000000046e+01	1.500000000000000000e+01	1.400000000000000000e+01	8.711000000000000687e-02	5.441700000000000426e-01
2.000000000000000111e-01	1.773020799999999895e+02	1.000000000000000000e+01	1.300000000000000000e+01	9.600999999999999812e-02	4.752799999999999803e-01
2.000000000000000111e-01	1.475793099999999924e+02	1.000000000000000000e+01	1.400000000000000000e+01	8.806999999999999551e-02	5.240000000000000213e-01
2.000000000000000111e-01	1.025261500000000012e+02	1.600000000000000000e+01	1.400000000000000000e+01	8.465999999999999914e-02	5.434099999999999486e-01
2.000000000000000111e-01	1.280141199999999913e+02	9.000000000000000000e+00	1.100000000000000000e+01	8.200000000000000344e-02	5.370300000000000074e-01
2.000000000000000111e-01	2.131974700000000098e+02	1.000000000000000000e+01	1.300000000000000000e+01	9.704999999999999738e-02	5.803899999999999615e-01
2.000000000000000111e-01	1.097500500000000017e+02	1.000000000000000000e+01	1.100000000000000000e+01	9.518999999999999684e-02	5.283900000000000263e-01
2.000000000000000111e-01	2.515577000000000041e+01	1.100000000000000000e+01	1.700000000000000000e+01	9.207999999999999519e-02	5.332200000000000273e-01
2.000000000000000111e-01	9.681928000000000623e+01	1.100000000000000000e+01	1.500000000000000000e+01	9.012000000000000566e-02	5.567100000000000382e-01
2.000000000000000111e-01	1.485536999999999921e+02	1.100000000000000000e+01	1.600000000000000000e+01	9.878000000000000669e-02	5.327600000000000113e-01
2.000000000000000111e-01	1.570614300000000014e+02	1.300000000000000000e+01	1.400000000000000000e+01	8.781999999999999529e-02	5.227699999999999569e-01
2.000000000000000111e-01	1.503674999999999962e+01	1.000000000000000000e+01	1.200000000000000000e+01	9.833999999999999686e-02	5.046199999999999575e-01
2.000000000000000111e-01	1.341003599999999949e+02	6.000000000000000000e+00	9.000000000000000000e+00	1.014400000000000024e-01	5.653399999999999537e-01
2.000000000000000111e-01	1.144947099999999978e+02	6.000000000000000000e+00	1.000000000000000000e+01	9.277000000000000524e-02	4.976999999999999758e-01
2.000000000000000111e-01	3.601521999999999935e+01	8.000000000000000000e+00	9.000000000000000000e+00	9.682999999999999940e-02	4.942300000000000026e-01
2.000000000000000111e-01	5.298953999999999809e+01	9.000000000000000000e+00	9.000000000000000000e+00	9.408999999999999309e-02	4.784100000000000019e-01
2.000000000000000111e-01	5.920201000000000136e+01	1.000000000000000000e+01	1.100000000000000000e+01	8.559999999999999554e-02	5.496100000000000430e-01
2.000000000000000111e-01	3.846519999999999939e+00	7.000000000000000000e+00	1.000000000000000000e+01	8.518000000000000571e-02	5.432099999999999707e-01
2.000000000000000111e-01	1.167215499999999935e+02	8.000000000000000000e+00	9.000000000000000000e+00	8.819000000000000450e-02	5.813199999999999479e-01
2.000000000000000111e-01	1.627590800000000115e+02	9.000000000000000000e+00	1.300000000000000000e+01	9.640999999999999570e-02	5.495400000000000285e-01
2.000000000000000111e-01	1.697051500000000033e+02	7.000000000000000000e+00	1.100000000000000000e+01	8.803999999999999326e-02	5.231999999999999984e-01
2.000000000000000111e-01	1.565551900000000103e+02	9.000000000000000000e+00	1.700000000000000000e+01	8.362999999999999601e-02	4.703100000000000058e-01
2.000000000000000111e-01	1.049454000000000065e+02	1.400000000000000000e+01	1.800000000000000000e+01	8.061999999999999722e-02	5.310099999999999820e-01
2.000000000000000111e-01	6.154843000000000330e+01	1.800000000000000000e+01	1.300000000000000000e+01	7.815999999999999337e-02	5.428199999999999692e-01
2.000000000000000111e-01	1.262171199999999942e+02	1.600000000000000000e+01	1.900000000000000000e+01	8.118000000000000216e-02	5.336600000000000232e-01
2.000000000000000111e-01	1.347718800000000101e+02	1.300000000000000000e+01	1.800000000000000000e+01	7.836999999999999522e-02	5.650399999999999867e-01
2.000000000000000111e-01	1.341770199999999988e+02	1.500000000000000000e+01	1.600000000000000000e+01	7.120999999999999552e-02	6.066599999999999770e-01
2.000000000000000111e-01	8.513430999999999926e+01	1.700000000000000000e+01	1.900000000000000000e+01	7.094999999999999918e-02	5.770800000000000374e-01
2.000000000000000111e-01	2.427009600000000091e+02	1.500000000000000000e+01	1.800000000000000000e+01	7.012999999999999790e-02	6.051800000000000512e-01
2.000000000000000111e-01	1.494622200000000021e+02	1.400000000000000000e+01	2.100000000000000000e+01	6.678000000000000602e-02	6.322699999999999987e-01
2.000000000000000111e-01	2.418717699999999979e+02	1.200000000000000000e+01	1.900000000000000000e+01	6.887000000000000066e-02	6.232600000000000362e-01
2.000000000000000111e-01	2.067816899999999976e+02	1.200000000000000000e+01	1.900000000000000000e+01	6.909999999999999476e-02	6.250000000000000000e-01
2.000000000000000111e-01	1.775092999999999961e+02	1.300000000000000000e+01	2.100000000000000000e+01	5.865000000000000074e-02	6.926700000000000079e-01
2.000000000000000111e-01	2.752759599999999978e+02	1.300000000000000000e+01	2.100000000000000000e+01	5.748000000000000331e-02	6.741099999999999870e-01
2.000000000000000111e-01	2.165206000000000017e+02	1.300000000000000000e+01	2.300000000000000000e+01	6.450000000000000178e-02	6.840000000000000524e-01
2.000000000000000111e-01	3.349479799999999727e+02	1.600000000000000000e+01	2.200000000000000000e+01	6.085000000000000131e-02	6.646400000000000086e-01
2.000000000000000111e-01	2.024983599999999910e+02	1.800000000000000000e+01	2.200000000000000000e+01	5.999000000000000166e-02	6.544200000000000017e-01
2.000000000000000111e-01	2.241634099999999989e+02	2.000000000000000000e+01	2.800000000000000000e+01	6.087000000000000050e-02	6.658500000000000529e-01
2.000000000000000111e-01	7.529824999999999591e+01	2.100000000000000000e+01	2.600000000000000000e+01	6.232000000000000040e-02	6.581099999999999728e-01
2.000000000000000111e-01	2.236374099999999885e+02	1.400000000000000000e+01	2.500000000000000000e+01	5.994000000000000022e-02	6.424800000000000511e-01
2.000000000000000111e-01	2.882638999999999783e+02	1.300000000000000000e+01	2.300000000000000000e+01	6.270000000000000573e-02	6.382299999999999640e-01
2.000000000000000111e-01	2.447646699999999953e+02	1.700000000000000000e+01	2.800000000000000000e+01	6.292000000000000370e-02	6.349000000000000199e-01
2.000000000000000111e-01	1.971209000000000060e+02	1.900000000000000000e+01	2.800000000000000000e+01	6.105000000000000010e-02	6.477800000000000225e-01
2.000000000000000111e-01	3.007540700000000129e+02	2.300000000000000000e+01	3.100000000000000000e+01	6.049000000000000210e-02	6.529599999999999849e-01
2.000000000000000111e-01	1.850391400000000033e+02	1.800000000000000000e+01	3.000000000000000000e+01	6.185000000000000220e-02	6.345800000000000329e-01
2.000000000000000111e-01	2.479611800000000130e+02	1.400000000000000000e+01	2.500000000000000000e+01	6.855999999999999595e-02	5.961100000000000287e-01
2.000000000000000111e-01	1.687081499999999892e+02	1.300000000000000000e+01	2.300000000000000000e+01	6.729999999999999871e-02	6.345199999999999729e-01
2.000000000000000111e-01	1.575062599999999975e+02	1.600000000000000000e+01	2.400000000000000000e+01	7.308000000000000607e-02	6.349599999999999689e-01
2.000000000000000111e-01	1.890757099999999866e+02	1.200000000000000000e+01	2.300000000000000000e+01	6.973000000000000032e-02	6.596699999999999786e-01
2.000000000000000111e-01	2.639217100000000187e+02	1.400000000000000000e+01	2.700000000000000000e+01	7.258000000000000562e-02	6.268000000000000238e-01
2.000000000000000111e-01	2.002530299999999954e+02	1.400000000000000000e+01	2.700000000000000000e+01	6.691999999999999338e-02	6.416199999999999681e-01
2.000000000000000111e-01	1.153800800000000066e+02	1.700000000000000000e+01	2.700000000000000000e+01	6.605999999999999373e-02	6.486100000000000199e-01
2.000000000000000111e-01	1.070219799999999992e+02	1.100000000000000000e+01	2.600000000000000000e+01	6.680999999999999439e-02	6.237200000000000522e-01
2.000000000000000111e-01	1.948899900000000116e+02	1.400000000000000000e+01	2.900000000000000000e+01	6.973000000000000032e-02	5.834300000000000042e-01
2.000000000000000111e-01	2.458004200000000026e+02	1.700000000000000000e+01	2.800000000000000000e+01	6.235000000000000264e-02	6.507100000000000106e-01
2.000000000000000111e-01	3.229733200000000011e+02	1.600000000000000000e+01	2.600000000000000000e+01	6.259000000000000674e-02	6.565600000000000325e-01
2.000000000000000111e-01	9.325408000000000186e+01	2.100000000000000000e+01	2.500000000000000000e+01	6.533999999999999531e-02	6.169900000000000384e-01
2.000000000000000111e-01	1.168950200000000024e+02	1.800000000000000000e+01	2.500000000000000000e+01	6.753000000000000669e-02	5.970100000000000406e-01
2.000000000000000111e-01	1.876485999999999876e+02	1.300000000000000000e+01	2.700000000000000000e+01	6.339000000000000190e-02	6.179700000000000193e-01
2.000000000000000111e-01	1.766520700000000090e+02	1.400000000000000000e+01	2.600000000000000000e+01	6.393000000000000071e-02	5.956399999999999473e-01
2.000000000000000111e-01	1.729154200000000117e+02	1.700000000000000000e+01	2.500000000000000000e+01	6.371000000000000274e-02	5.961199999999999832e-01
2.000000000000000111e-01	2.179790299999999945e+02	1.800000000000000000e+01	2.000000000000000000e+01	6.217000000000000304e-02	6.402600000000000513e-01
2.000000000000000111e-01	1.772940600000000018e+02	1.900000000000000000e+01	1.900000000000000000e+01	5.528000000000000275e-02	6.970100000000000184e-01
2.000000000000000111e-01	2.384295199999999966e+02	1.100000000000000000e+01	2.100000000000000000e+01	6.585000000000000575e-02	6.278700000000000392e-01
2.000000000000000111e-01	2.058552899999999966e+02	1.000000000000000000e+01	2.100000000000000000e+01	6.112999999999999684e-02	6.492200000000000193e-01
2.000000000000000111e-01	1.618842899999999929e+02	1.200000000000000000e+01	2.400000000000000000e+01	6.489000000000000323e-02	6.272699999999999942e-01
2.000000000000000111e-01	2.616794600000000059e+02	1.300000000000000000e+01	1.900000000000000000e+01	5.929000000000000242e-02	6.384400000000000075e-01
2.000000000000000111e-01	3.173831999999999880e+02	1.400000000000000000e+01	2.200000000000000000e+01	5.346000000000000058e-02	7.137400000000000411e-01
2.000000000000000111e-01	2.028474099999999964e+02	1.400000000000000000e+01	2.300000000000000000e+01	5.759999999999999842e-02	6.721899999999999542e-01
2.000000000000000111e-01	2.346446799999999939e+02	1.900000000000000000e+01	2.700000000000000000e+01	4.803000000000000325e-02	7.156099999999999683e-01
2.000000000000000111e-01	1.037529499999999985e+02	1.700000000000000000e+01	2.800000000000000000e+01	5.133000000000000063e-02	7.207999999999999963e-01
2.000000000000000111e-01	2.861728100000000268e+02	1.900000000000000000e+01	2.500000000000000000e+01	5.743999999999999800e-02	6.626900000000000013e-01
2.000000000000000111e-01	2.224909600000000012e+02	1.500000000000000000e+01	2.600000000000000000e+01	5.160000000000000003e-02	6.939199999999999813e-01
2.000000000000000111e-01	2.537450699999999983e+02	1.400000000000000000e+01	2.600000000000000000e+01	4.995000000000000134e-02	7.113800000000000123e-01
2.000000000000000111e-01	1.126072199999999981e+02	1.100000000000000000e+01	2.200000000000000000e+01	5.269999999999999685e-02	7.257599999999999607e-01
2.000000000000000111e-01	1.939520500000000141e+02	8.000000000000000000e+00	2.000000000000000000e+01	4.986000000000000154e-02	7.253100000000000103e-01
2.000000000000000111e-01	1.797636099999999999e+02	1.000000000000000000e+01	2.200000000000000000e+01	5.734999999999999820e-02	6.836799999999999544e-01
2.000000000000000111e-01	3.024681899999999928e+02	1.000000000000000000e+01	2.400000000000000000e+01	4.895000000000000046e-02	7.470900000000000318e-01
2.000000000000000111e-01	2.701798499999999876e+02	1.200000000000000000e+01	2.300000000000000000e+01	4.445000000000000340e-02	7.661400000000000432e-01
2.000000000000000111e-01	2.298026499999999999e+02	1.900000000000000000e+01	2.500000000000000000e+01	4.708999999999999991e-02	7.373300000000000409e-01
2.000000000000000111e-01	2.336093500000000063e+02	1.800000000000000000e+01	2.400000000000000000e+01	4.440000000000000197e-02	7.629399999999999515e-01
2.000000000000000111e-01	2.301758100000000127e+02	2.100000000000000000e+01	2.600000000000000000e+01	4.478000000000000036e-02	7.566500000000000448e-01
2.000000000000000111e-01	2.551404400000000123e+02	1.900000000000000000e+01	2.600000000000000000e+01	4.302999999999999881e-02	7.524399999999999977e-01
2.000000000000000111e-01	3.257019900000000234e+02	1.600000000000000000e+01	2.400000000000000000e+01	4.524999999999999856e-02	7.276500000000000190e-01
2.000000000000000111e-01	2.097157400000000109e+02	1.700000000000000000e+01	3.300000000000000000e+01	4.320000000000000229e-02	7.807600000000000096e-01
2.000000000000000111e-01	1.759514000000000067e+02	1.900000000000000000e+01	3.300000000000000000e+01	4.490999999999999853e-02	7.472100000000000408e-01
2.000000000000000111e-01	2.100622999999999934e+02	1.500000000000000000e+01	3.100000000000000000e+01	4.998999999999999971e-02	7.434199999999999697e-01
2.000000000000000111e-01	2.318554900000000032e+02	1.200000000000000000e+01	2.900000000000000000e+01	4.907000000000000250e-02	7.643600000000000394e-01
2.000000000000000111e-01	2.013491400000000056e+02	1.700000000000000000e+01	2.800000000000000000e+01	4.916999999999999843e-02	7.264000000000000457e-01
2.000000000000000111e-01	2.623142399999999839e+02	1.700000000000000000e+01	3.400000000000000000e+01	4.503999999999999670e-02	7.516800000000000148e-01
2.000000000000000111e-01	1.725327800000000025e+02	1.800000000000000000e+01	2.400000000000000000e+01	5.095999999999999835e-02	7.328299999999999814e-01
2.000000000000000111e-01	2.367882400000000018e+02	2.200000000000000000e+01	2.800000000000000000e+01	5.643000000000000099e-02	6.913300000000000001e-01
2.000000000000000111e-01	1.889913099999999986e+02	1.300000000000000000e+01	3.100000000000000000e+01	5.514000000000000151e-02	6.960300000000000376e-01
2.000000000000000111e-01	2.398717599999999948e+02	1.200000000000000000e+01	2.500000000000000000e+01	5.999000000000000166e-02	6.397800000000000153e-01
2.000000000000000111e-01	2.481143099999999890e+02	1.700000000000000000e+01	3.000000000000000000e+01	5.652999999999999692e-02	6.965299999999999825e-01
2.000000000000000111e-01	2.261336699999999951e+02	1.300000000000000000e+01	2.800000000000000000e+01	5.652000000000000079e-02	7.208900000000000308e-01
2.000000000000000111e-01	4.553885999999999967e+01	1.800000000000000000e+01	2.300000000000000000e+01	5.623000000000000220e-02	7.087499999999999911e-01
2.000000000000000111e-01	1.803154299999999921e+02	1.500000000000000000e+01	2.400000000000000000e+01	5.913999999999999813e-02	6.794299999999999784e-01
2.000000000000000111e-01	1.796762200000000007e+02	1.300000000000000000e+01	2.500000000000000000e+01	5.691000000000000225e-02	6.713200000000000278e-01
2.000000000000000111e-01	1.391335200000000043e+02	1.200000000000000000e+01	2.500000000000000000e+01	5.478999999999999843e-02	7.055900000000000505e-01
2.000000000000000111e-01	1.052000299999999982e+02	8.000000000000000000e+00	2.900000000000000000e+01	5.743999999999999800e-02	6.743299999999999850e-01
2.000000000000000111e-01	1.429651299999999878e+02	1.000000000000000000e+01	2.700000000000000000e+01	6.293999999999999595e-02	6.409700000000000397e-01
2.000000000000000111e-01	1.877883600000000115e+02	1.500000000000000000e+01	2.400000000000000000e+01	6.354999999999999538e-02	6.689500000000000446e-01
2.000000000000000111e-01	2.554759999999999991e+02	1.000000000000000000e+01	2.400000000000000000e+01	6.572000000000000064e-02	6.459500000000000242e-01
2.000000000000000111e-01	8.373225999999999658e+01	1.200000000000000000e+01	1.700000000000000000e+01	6.408999999999999420e-02	6.239400000000000501e-01
2.000000000000000111e-01	2.125476500000000044e+02	1.400000000000000000e+01	1.700000000000000000e+01	5.931000000000000161e-02	6.841399999999999704e-01
2.000000000000000111e-01	2.636224000000000274e+02	1.200000000000000000e+01	1.800000000000000000e+01	6.350000000000000089e-02	6.597600000000000131e-01
2.000000000000000111e-01	1.519654700000000105e+02	5.000000000000000000e+00	2.200000000000000000e+01	6.775000000000000466e-02	6.159599999999999520e-01
2.000000000000000111e-01	2.443724599999999896e+02	1.000000000000000000e+01	1.900000000000000000e+01	6.300999999999999657e-02	6.326100000000000056e-01
2.000000000000000111e-01	1.505254999999999939e+02	1.100000000000000000e+01	2.400000000000000000e+01	5.704000000000000042e-02	6.814299999999999802e-01
2.000000000000000111e-01	2.916189200000000028e+02	1.200000000000000000e+01	1.900000000000000000e+01	5.671999999999999958e-02	6.581200000000000383e-01
2.000000000000000111e-01	2.071522699999999872e+02	1.800000000000000000e+01	2.000000000000000000e+01	5.772000000000000047e-02	6.422999999999999821e-01
2.000000000000000111e-01	2.395589899999999943e+02	1.500000000000000000e+01	2.300000000000000000e+01	5.741000000000000270e-02	6.814099999999999602e-01
2.000000000000000111e-01	3.227139000000000237e+02	2.000000000000000000e+01	1.900000000000000000e+01	5.797999999999999682e-02	6.637699999999999712e-01
2.000000000000000111e-01	1.811538799999999867e+02	1.700000000000000000e+01	2.400000000000000000e+01	5.623000000000000220e-02	7.032199999999999562e-01
2.000000000000000111e-01	1.904168999999999983e+02	2.200000000000000000e+01	3.100000000000000000e+01	5.856999999999999706e-02	7.012699999999999489e-01
2.000000000000000111e-01	1.947425200000000132e+02	1.500000000000000000e+01	3.000000000000000000e+01	5.863999999999999768e-02	6.888600000000000279e-01
2.000000000000000111e-01	4.697440999999999889e+01	1.600000000000000000e+01	2.600000000000000000e+01	6.425000000000000155e-02	6.465199999999999836e-01
2.000000000000000111e-01	1.698043299999999931e+02	1.500000000000000000e+01	3.100000000000000000e+01	6.539999999999999980e-02	6.219900000000000428e-01
2.000000000000000111e-01	1.834647099999999966e+02	1.400000000000000000e+01	2.600000000000000000e+01	5.664000000000000284e-02	6.615400000000000169e-01
2.000000000000000111e-01	2.461144600000000082e+02	1.300000000000000000e+01	2.400000000000000000e+01	6.567000000000000615e-02	6.361700000000000133e-01
2.000000000000000111e-01	1.094504100000000051e+02	1.700000000000000000e+01	2.700000000000000000e+01	6.726000000000000034e-02	6.647100000000000231e-01
2.000000000000000111e-01	2.420025599999999883e+02	2.000000000000000000e+01	2.200000000000000000e+01	6.575000000000000289e-02	6.201900000000000190e-01
2.000000000000000111e-01	1.713276500000000055e+02	2.100000000000000000e+01	2.400000000000000000e+01	6.489999999999999936e-02	6.612099999999999644e-01
2.000000000000000111e-01	3.005295300000000225e+02	2.200000000000000000e+01	2.400000000000000000e+01	7.041999999999999649e-02	5.968099999999999516e-01
2.000000000000000111e-01	2.614470800000000281e+02	2.100000000000000000e+01	3.000000000000000000e+01	6.997000000000000441e-02	6.175399999999999778e-01
2.000000000000000111e-01	1.820952200000000119e+02	1.600000000000000000e+01	3.000000000000000000e+01	6.697000000000000175e-02	6.466300000000000381e-01
2.000000000000000111e-01	2.981437399999999798e+02	1.800000000000000000e+01	2.500000000000000000e+01	6.203999999999999793e-02	6.454699999999999882e-01
2.000000000000000111e-01	1.278729799999999983e+02	1.600000000000000000e+01	2.800000000000000000e+01	6.436000000000000054e-02	6.614600000000000479e-01
2.000000000000000111e-01	1.938937099999999987e+02	1.500000000000000000e+01	2.900000000000000000e+01	6.250000000000000000e-02	6.277899999999999592e-01
2.000000000000000111e-01	1.990467600000000061e+02	1.500000000000000000e+01	2.700000000000000000e+01	5.691999999999999837e-02	6.729100000000000081e-01
2.000000000000000111e-01	2.098230299999999886e+02	1.400000000000000000e+01	2.700000000000000000e+01	6.065999999999999864e-02	6.427300000000000235e-01
2.000000000000000111e-01	3.423621299999999792e+02	1.600000000000000000e+01	2.500000000000000000e+01	5.739999999999999963e-02	6.711099999999999843e-01
2.000000000000000111e-01	1.947763099999999952e+02	1.800000000000000000e+01	3.100000000000000000e+01	5.412999999999999756e-02	6.966299999999999715e-01
2.000000000000000111e-01	2.120009100000000046e+02	1.600000000000000000e+01	2.500000000000000000e+01	5.671000000000000346e-02	6.936600000000000543e-01
2.000000000000000111e-01	2.129888699999999915e+02	1.200000000000000000e+01	2.600000000000000000e+01	6.413000000000000644e-02	6.863200000000000411e-01
2.000000000000000111e-01	2.218736000000000104e+02	1.500000000000000000e+01	2.700000000000000000e+01	6.826000000000000123e-02	5.986200000000000410e-01
2.000000000000000111e-01	2.250371800000000064e+02	1.900000000000000000e+01	2.400000000000000000e+01	6.383999999999999397e-02	5.705799999999999761e-01
2.000000000000000111e-01	3.029649900000000002e+02	2.500000000000000000e+01	2.400000000000000000e+01	6.031999999999999862e-02	6.531299999999999883e-01
2.000000000000000111e-01	3.676422000000000025e+02	2.700000000000000000e+01	2.700000000000000000e+01	6.461999999999999689e-02	6.268500000000000183e-01
2.000000000000000111e-01	2.788295899999999961e+02	2.600000000000000000e+01	3.000000000000000000e+01	5.997000000000000247e-02	6.451000000000000068e-01
2.000000000000000111e-01	2.938128199999999879e+02	2.600000000000000000e+01	3.600000000000000000e+01	6.112999999999999684e-02	6.517600000000000060e-01
2.000000000000000111e-01	2.303467200000000048e+02	2.300000000000000000e+01	3.300000000000000000e+01	6.711999999999999911e-02	5.986299999999999955e-01
2.000000000000000111e-01	2.493485699999999952e+02	2.200000000000000000e+01	3.000000000000000000e+01	6.775000000000000466e-02	6.330200000000000271e-01
2.000000000000000111e-01	2.732050399999999968e+02	2.200000000000000000e+01	3.400000000000000000e+01	6.514999999999999958e-02	6.159999999999999920e-01
2.000000000000000111e-01	1.339844099999999969e+02	1.700000000000000000e+01	3.100000000000000000e+01	5.636000000000000038e-02	6.589899999999999647e-01
2.000000000000000111e-01	3.423336699999999837e+02	1.400000000000000000e+01	3.300000000000000000e+01	5.958999999999999714e-02	6.599000000000000421e-01
2.000000000000000111e-01	3.502931600000000003e+02	1.900000000000000000e+01	2.900000000000000000e+01	5.961000000000000326e-02	6.622400000000000508e-01
2.000000000000000111e-01	2.877471300000000269e+02	2.500000000000000000e+01	3.300000000000000000e+01	5.705999999999999961e-02	6.658199999999999674e-01
2.000000000000000111e-01	2.305689700000000073e+02	2.300000000000000000e+01	3.700000000000000000e+01	5.349000000000000282e-02	6.632599999999999607e-01
2.000000000000000111e-01	2.633999299999999835e+02	1.800000000000000000e+01	3.400000000000000000e+01	5.210000000000000048e-02	7.187799999999999745e-01
2.000000000000000111e-01	2.049542500000000018e+02	2.300000000000000000e+01	3.700000000000000000e+01	5.358999999999999875e-02	6.735799999999999566e-01
2.000000000000000111e-01	1.511220999999999890e+02	1.600000000000000000e+01	3.500000000000000000e+01	5.832999999999999990e-02	6.762299999999999978e-01
2.000000000000000111e-01	2.321851900000000057e+02	2.000000000000000000e+01	3.000000000000000000e+01	5.741999999999999882e-02	6.362100000000000533e-01
2.000000000000000111e-01	2.515682700000000125e+02	2.500000000000000000e+01	3.000000000000000000e+01	5.906000000000000139e-02	6.611000000000000210e-01
2.000000000000000111e-01	2.438015599999999949e+02	1.900000000000000000e+01	3.100000000000000000e+01	5.523999999999999744e-02	6.727199999999999847e-01
2.000000000000000111e-01	2.719040100000000280e+02	2.500000000000000000e+01	2.700000000000000000e+01	5.464000000000000107e-02	6.544200000000000017e-01
2.000000000000000111e-01	2.515777600000000120e+02	1.400000000000000000e+01	3.100000000000000000e+01	5.999000000000000166e-02	6.288200000000000456e-01
2.000000000000000111e-01	2.441081700000000012e+02	1.400000000000000000e+01	2.700000000000000000e+01	6.160000000000000198e-02	6.674600000000000533e-01
2.000000000000000111e-01	3.134132599999999798e+02	1.700000000000000000e+01	2.700000000000000000e+01	6.413000000000000644e-02	6.303999999999999604e-01
2.000000000000000111e-01	1.338696300000000008e+02	2.000000000000000000e+01	2.000000000000000000e+01	6.004000000000000309e-02	6.698600000000000110e-01
2.000000000000000111e-01	2.016385300000000029e+02	1.900000000000000000e+01	2.100000000000000000e+01	6.388000000000000622e-02	6.177099999999999813e-01
2.000000000000000111e-01	3.090571299999999724e+02	1.700000000000000000e+01	2.200000000000000000e+01	6.493999999999999773e-02	6.371700000000000141e-01
2.000000000000000111e-01	2.120750099999999918e+02	2.000000000000000000e+01	2.200000000000000000e+01	5.872999999999999748e-02	6.059499999999999886e-01
2.000000000000000111e-01	2.263803100000000086e+02	2.100000000000000000e+01	2.300000000000000000e+01	5.897999999999999771e-02	6.349000000000000199e-01
2.000000000000000111e-01	3.399671999999999912e+02	2.100000000000000000e+01	2.500000000000000000e+01	5.732999999999999902e-02	6.769199999999999662e-01
2.000000000000000111e-01	1.852503499999999974e+02	1.600000000000000000e+01	2.800000000000000000e+01	5.559000000000000052e-02	7.144300000000000095e-01
2.000000000000000111e-01	1.078371199999999988e+02	1.100000000000000000e+01	2.700000000000000000e+01	5.623999999999999833e-02	6.425199999999999800e-01
2.000000000000000111e-01	1.505140600000000006e+02	1.000000000000000000e+01	2.300000000000000000e+01	6.851999999999999758e-02	6.572799999999999754e-01
2.000000000000000111e-01	1.699516199999999913e+02	1.400000000000000000e+01	2.200000000000000000e+01	6.278999999999999859e-02	6.488399999999999723e-01
2.000000000000000111e-01	1.978132699999999886e+02	1.300000000000000000e+01	2.500000000000000000e+01	6.400000000000000133e-02	6.560799999999999965e-01
2.000000000000000111e-01	2.022550200000000018e+02	1.700000000000000000e+01	2.800000000000000000e+01	5.342999999999999833e-02	6.471299999999999830e-01
2.000000000000000111e-01	1.906733299999999929e+02	2.100000000000000000e+01	2.700000000000000000e+01	5.861000000000000237e-02	6.709899999999999753e-01
2.000000000000000111e-01	2.817732899999999745e+02	2.100000000000000000e+01	2.400000000000000000e+01	5.514999999999999764e-02	6.470599999999999685e-01
2.000000000000000111e-01	2.458213599999999985e+02	1.900000000000000000e+01	2.900000000000000000e+01	5.326999999999999791e-02	7.340900000000000203e-01
2.000000000000000111e-01	3.948028100000000222e+02	2.300000000000000000e+01	3.300000000000000000e+01	5.267999999999999766e-02	6.884500000000000064e-01
2.000000000000000111e-01	3.547861300000000142e+02	2.200000000000000000e+01	3.100000000000000000e+01	5.652000000000000079e-02	6.874000000000000110e-01
2.000000000000000111e-01	2.901585299999999847e+02	2.200000000000000000e+01	2.800000000000000000e+01	5.798999999999999988e-02	6.542599999999999527e-01
2.000000000000000111e-01	1.997190600000000131e+02	2.200000000000000000e+01	3.200000000000000000e+01	5.337000000000000077e-02	6.610899999999999554e-01
2.000000000000000111e-01	3.260607800000000225e+02	2.300000000000000000e+01	3.700000000000000000e+01	5.908000000000000057e-02	6.432600000000000540e-01
2.000000000000000111e-01	2.668068099999999845e+02	2.100000000000000000e+01	2.700000000000000000e+01	5.927000000000000324e-02	6.550399999999999556e-01
2.000000000000000111e-01	1.780447800000000029e+02	1.400000000000000000e+01	3.300000000000000000e+01	6.142000000000000237e-02	6.579000000000000403e-01
2.000000000000000111e-01	3.492734399999999937e+02	1.300000000000000000e+01	2.800000000000000000e+01	6.194000000000000200e-02	6.709399999999999809e-01
2.000000000000000111e-01	2.582286399999999844e+02	1.700000000000000000e+01	3.200000000000000000e+01	6.078999999999999682e-02	6.657300000000000439e-01
2.000000000000000111e-01	8.223781999999999925e+01	1.300000000000000000e+01	3.200000000000000000e+01	6.372999999999999499e-02	6.471900000000000430e-01
2.000000000000000111e-01	2.087655499999999904e+02	1.900000000000000000e+01	3.000000000000000000e+01	7.091000000000000081e-02	6.089900000000000313e-01
2.000000000000000111e-01	2.026744999999999948e+02	1.500000000000000000e+01	2.400000000000000000e+01	7.001000000000000278e-02	6.172499999999999654e-01
2.000000000000000111e-01	1.839076999999999984e+01	1.300000000000000000e+01	2.900000000000000000e+01	7.414999999999999369e-02	6.099900000000000322e-01
2.000000000000000111e-01	8.769975999999999772e+01	1.200000000000000000e+01	2.600000000000000000e+01	7.745000000000000495e-02	5.712599999999999900e-01
2.000000000000000111e-01	1.495308499999999867e+02	1.200000000000000000e+01	1.900000000000000000e+01	7.781000000000000416e-02	5.887400000000000411e-01
2.000000000000000111e-01	1.471198699999999917e+02	1.200000000000000000e+01	2.200000000000000000e+01	7.412000000000000532e-02	6.061900000000000066e-01
2.000000000000000111e-01	2.762469600000000014e+02	1.400000000000000000e+01	1.900000000000000000e+01	6.689000000000000501e-02	6.351999999999999869e-01
2.000000000000000111e-01	1.044322999999999979e+02	1.200000000000000000e+01	1.900000000000000000e+01	7.548000000000000542e-02	6.000600000000000378e-01
2.000000000000000111e-01	6.775275000000000603e+01	1.300000000000000000e+01	1.900000000000000000e+01	7.567999999999999727e-02	5.938999999999999835e-01
2.000000000000000111e-01	9.073095999999999606e+01	9.000000000000000000e+00	2.000000000000000000e+01	7.534000000000000419e-02	5.615200000000000191e-01
2.000000000000000111e-01	1.348532800000000123e+02	7.000000000000000000e+00	1.800000000000000000e+01	7.625999999999999446e-02	5.974000000000000421e-01
2.000000000000000111e-01	1.760376899999999978e+02	1.000000000000000000e+01	1.300000000000000000e+01	7.496999999999999498e-02	5.972100000000000186e-01
2.000000000000000111e-01	2.052929499999999905e+02	1.200000000000000000e+01	1.600000000000000000e+01	7.058000000000000385e-02	5.690600000000000103e-01
2.000000000000000111e-01	1.596616999999999962e+02	1.300000000000000000e+01	1.600000000000000000e+01	6.937000000000000111e-02	6.147099999999999786e-01
2.000000000000000111e-01	2.315345199999999863e+02	1.500000000000000000e+01	1.500000000000000000e+01	6.436999999999999666e-02	5.726900000000000324e-01
2.000000000000000111e-01	2.460988700000000051e+02	1.200000000000000000e+01	1.700000000000000000e+01	5.893000000000000321e-02	6.701799999999999979e-01
2.000000000000000111e-01	5.845134999999999792e+01	1.400000000000000000e+01	1.900000000000000000e+01	5.931000000000000161e-02	6.553900000000000281e-01
2.000000000000000111e-01	7.525990000000000180e+00	1.600000000000000000e+01	1.900000000000000000e+01	6.199000000000000343e-02	6.364900000000000002e-01
2.000000000000000111e-01	1.181606000000000023e+01	1.500000000000000000e+01	2.300000000000000000e+01	6.432999999999999829e-02	6.318300000000000027e-01
2.000000000000000111e-01	-8.342143000000000086e+01	1.200000000000000000e+01	2.000000000000000000e+01	6.837999999999999634e-02	5.851699999999999680e-01
2.000000000000000111e-01	1.908531299999999931e+02	8.000000000000000000e+00	2.000000000000000000e+01	7.525999999999999357e-02	6.487000000000000544e-01
2.000000000000000111e-01	6.929224000000000672e+01	1.300000000000000000e+01	2.100000000000000000e+01	7.467000000000000026e-02	5.933199999999999585e-01
2.000000000000000111e-01	9.136655000000000371e+01	1.500000000000000000e+01	2.200000000000000000e+01	7.549999999999999767e-02	5.884800000000000031e-01
2.000000000000000111e-01	1.764719299999999862e+02	1.500000000000000000e+01	2.300000000000000000e+01	7.881000000000000505e-02	6.137799999999999923e-01
2.000000000000000111e-01	1.767982199999999864e+02	9.000000000000000000e+00	1.800000000000000000e+01	8.035000000000000475e-02	5.985700000000000465e-01
2.000000000000000111e-01	1.562961699999999894e+02	1.200000000000000000e+01	2.100000000000000000e+01	9.039999999999999425e-02	5.308800000000000185e-01
2.000000000000000111e-01	3.697406999999999755e+01	1.000000000000000000e+01	2.000000000000000000e+01	7.588999999999999913e-02	5.996899999999999453e-01
2.000000000000000111e-01	1.884908900000000074e+02	1.200000000000000000e+01	1.900000000000000000e+01	7.749000000000000332e-02	6.394499999999999629e-01
2.000000000000000111e-01	1.017642400000000009e+02	8.000000000000000000e+00	1.500000000000000000e+01	8.526000000000000245e-02	5.959799999999999542e-01
2.000000000000000111e-01	1.130040999999999940e+01	9.000000000000000000e+00	1.700000000000000000e+01	8.379999999999999949e-02	5.894300000000000095e-01
2.000000000000000111e-01	1.805591799999999978e+02	1.000000000000000000e+01	1.700000000000000000e+01	7.624000000000000221e-02	5.453599999999999559e-01
2.000000000000000111e-01	1.749697000000000102e+01	1.300000000000000000e+01	1.800000000000000000e+01	6.676999999999999602e-02	6.217799999999999994e-01
2.000000000000000111e-01	6.078871000000000180e+01	1.400000000000000000e+01	1.700000000000000000e+01	6.836000000000000409e-02	5.647499999999999742e-01
2.000000000000000111e-01	3.967403999999999797e+01	1.000000000000000000e+01	1.600000000000000000e+01	7.799000000000000377e-02	5.887299999999999756e-01
2.000000000000000111e-01	9.437704999999999700e+01	1.000000000000000000e+01	1.200000000000000000e+01	7.388000000000000123e-02	5.870499999999999607e-01
2.000000000000000111e-01	5.675014000000000181e+01	8.000000000000000000e+00	2.000000000000000000e+01	7.119999999999999940e-02	5.802199999999999580e-01
2.000000000000000111e-01	1.543744000000000085e+02	4.000000000000000000e+00	1.000000000000000000e+01	7.652000000000000468e-02	6.250999999999999890e-01
2.000000000000000111e-01	8.138232999999999606e+01	1.000000000000000000e+01	1.500000000000000000e+01	8.036999999999999700e-02	6.211900000000000199e-01
2.000000000000000111e-01	4.959172999999999831e+01	5.000000000000000000e+00	1.500000000000000000e+01	8.361999999999999988e-02	6.004899999999999682e-01
2.000000000000000111e-01	7.299224999999999852e+01	7.000000000000000000e+00	1.700000000000000000e+01	8.260000000000000675e-02	5.885299999999999976e-01
2.000000000000000111e-01	1.465357500000000073e+02	1.000000000000000000e+01	1.900000000000000000e+01	7.742999999999999883e-02	5.952499999999999458e-01
2.000000000000000111e-01	2.302835599999999943e+02	7.000000000000000000e+00	1.700000000000000000e+01	7.417999999999999594e-02	5.716400000000000370e-01
2.000000000000000111e-01	2.527790500000000122e+02	1.400000000000000000e+01	1.500000000000000000e+01	7.165000000000000535e-02	5.749999999999999556e-01
2.000000000000000111e-01	1.058897199999999970e+02	1.200000000000000000e+01	1.900000000000000000e+01	6.711999999999999911e-02	5.844000000000000306e-01
2.000000000000000111e-01	1.550970199999999863e+02	1.100000000000000000e+01	1.900000000000000000e+01	6.196999999999999731e-02	6.454999999999999627e-01
2.000000000000000111e-01	1.775654900000000112e+02	1.100000000000000000e+01	2.200000000000000000e+01	6.212999999999999773e-02	6.428399999999999670e-01
2.000000000000000111e-01	3.510694999999999766e+01	1.300000000000000000e+01	1.700000000000000000e+01	6.529999999999999694e-02	6.118500000000000050e-01
2.000000000000000111e-01	7.517355999999999483e+01	1.300000000000000000e+01	2.100000000000000000e+01	6.281000000000000472e-02	6.563900000000000290e-01
2.000000000000000111e-01	1.164212100000000021e+02	1.300000000000000000e+01	2.000000000000000000e+01	5.856000000000000094e-02	6.764000000000000012e-01
2.000000000000000111e-01	2.762257500000000050e+02	2.000000000000000000e+01	1.900000000000000000e+01	5.358000000000000262e-02	7.076099999999999612e-01
2.000000000000000111e-01	1.819141199999999969e+02	1.800000000000000000e+01	2.100000000000000000e+01	4.598000000000000004e-02	7.049699999999999855e-01
2.000000000000000111e-01	1.942342399999999998e+02	1.800000000000000000e+01	2.800000000000000000e+01	4.447999999999999871e-02	7.769899999999999585e-01
2.000000000000000111e-01	2.287072200000000066e+02	1.800000000000000000e+01	2.300000000000000000e+01	5.378999999999999754e-02	6.941000000000000503e-01
2.000000000000000111e-01	1.745463699999999960e+02	1.500000000000000000e+01	2.600000000000000000e+01	5.505999999999999783e-02	7.007999999999999785e-01
2.000000000000000111e-01	1.889433099999999968e+02	1.300000000000000000e+01	2.800000000000000000e+01	4.639000000000000068e-02	7.162800000000000278e-01
2.000000000000000111e-01	1.639271099999999990e+02	1.300000000000000000e+01	2.500000000000000000e+01	4.474999999999999811e-02	7.614199999999999857e-01
2.000000000000000111e-01	2.242914399999999944e+02	1.600000000000000000e+01	2.100000000000000000e+01	4.238999999999999713e-02	7.445500000000000451e-01
2.000000000000000111e-01	1.226595599999999990e+02	1.600000000000000000e+01	2.300000000000000000e+01	4.281999999999999695e-02	7.208799999999999653e-01
2.000000000000000111e-01	1.739569600000000094e+02	1.700000000000000000e+01	2.500000000000000000e+01	4.107999999999999846e-02	7.657399999999999762e-01
2.000000000000000111e-01	1.383907900000000097e+02	2.000000000000000000e+01	2.200000000000000000e+01	4.626000000000000251e-02	7.383699999999999708e-01
2.000000000000000111e-01	1.543781999999999925e+02	1.900000000000000000e+01	2.700000000000000000e+01	5.038000000000000117e-02	6.909300000000000441e-01
2.000000000000000111e-01	2.032389799999999980e+02	1.700000000000000000e+01	2.900000000000000000e+01	4.515999999999999875e-02	7.294800000000000173e-01
2.000000000000000111e-01	1.112274199999999951e+02	1.800000000000000000e+01	2.700000000000000000e+01	4.954000000000000070e-02	7.379700000000000149e-01
2.000000000000000111e-01	1.847263700000000028e+02	1.400000000000000000e+01	2.400000000000000000e+01	5.269000000000000072e-02	7.215799999999999992e-01
2.000000000000000111e-01	2.147842499999999859e+02	1.100000000000000000e+01	2.100000000000000000e+01	5.478999999999999843e-02	7.048699999999999966e-01
2.000000000000000111e-01	1.782375999999999863e+02	1.800000000000000000e+01	2.400000000000000000e+01	5.965000000000000163e-02	6.749699999999999589e-01
2.000000000000000111e-01	2.096724299999999914e+02	1.900000000000000000e+01	2.700000000000000000e+01	6.137999999999999706e-02	6.384999999999999565e-01
2.000000000000000111e-01	2.386511099999999885e+02	1.600000000000000000e+01	2.300000000000000000e+01	5.922999999999999793e-02	6.784000000000000030e-01
2.000000000000000111e-01	1.316726899999999887e+02	1.100000000000000000e+01	2.100000000000000000e+01	6.446000000000000341e-02	6.510200000000000431e-01
2.000000000000000111e-01	1.413757999999999981e+02	1.200000000000000000e+01	2.100000000000000000e+01	6.562999999999999390e-02	6.129099999999999548e-01
2.000000000000000111e-01	1.690556200000000047e+02	8.000000000000000000e+00	2.200000000000000000e+01	6.364000000000000212e-02	6.499599999999999822e-01
2.000000000000000111e-01	1.193736300000000057e+02	9.000000000000000000e+00	2.000000000000000000e+01	7.664999999999999591e-02	6.300900000000000389e-01
2.000000000000000111e-01	7.229085999999999501e+01	1.000000000000000000e+01	2.100000000000000000e+01	7.313000000000000056e-02	6.119499999999999940e-01
2.000000000000000111e-01	1.588368600000000015e+02	1.300000000000000000e+01	2.200000000000000000e+01	7.394000000000000572e-02	5.792899999999999716e-01
2.000000000000000111e-01	1.505951900000000023e+02	1.500000000000000000e+01	2.100000000000000000e+01	7.814999999999999725e-02	6.052999999999999492e-01
2.000000000000000111e-01	1.630627100000000098e+02	1.800000000000000000e+01	1.900000000000000000e+01	7.274999999999999523e-02	5.854700000000000459e-01
2.000000000000000111e-01	2.203378800000000126e+02	1.600000000000000000e+01	1.800000000000000000e+01	6.918000000000000538e-02	6.263800000000000479e-01
2.000000000000000111e-01	1.451535399999999925e+02	1.800000000000000000e+01	2.200000000000000000e+01	6.940000000000000335e-02	6.049400000000000333e-01
2.000000000000000111e-01	1.548591700000000060e+02	1.700000000000000000e+01	1.600000000000000000e+01	6.395000000000000684e-02	6.498199999999999532e-01
2.000000000000000111e-01	2.620863499999999817e+02	1.400000000000000000e+01	2.300000000000000000e+01	6.428999999999999992e-02	6.465499999999999581e-01
2.000000000000000111e-01	3.130481399999999894e+02	1.800000000000000000e+01	2.200000000000000000e+01	6.632000000000000395e-02	6.570899999999999519e-01
2.000000000000000111e-01	1.307117299999999886e+02	1.900000000000000000e+01	2.600000000000000000e+01	6.328000000000000291e-02	6.667699999999999738e-01
2.000000000000000111e-01	2.146938600000000008e+02	1.800000000000000000e+01	2.400000000000000000e+01	6.475000000000000200e-02	6.285899999999999821e-01
2.000000000000000111e-01	2.191323899999999867e+02	1.600000000000000000e+01	2.500000000000000000e+01	5.875999999999999973e-02	6.928900000000000059e-01
2.000000000000000111e-01	2.538667499999999961e+02	1.400000000000000000e+01	2.800000000000000000e+01	5.704000000000000042e-02	6.730599999999999916e-01
2.000000000000000111e-01	2.592844499999999925e+02	2.200000000000000000e+01	3.000000000000000000e+01	5.979000000000000287e-02	6.742500000000000160e-01
2.000000000000000111e-01	2.718065700000000220e+02	1.800000000000000000e+01	3.000000000000000000e+01	4.746999999999999831e-02	7.475000000000000533e-01
2.000000000000000111e-01	1.746330299999999909e+02	1.600000000000000000e+01	2.800000000000000000e+01	5.845000000000000195e-02	7.179299999999999571e-01
2.000000000000000111e-01	1.223864499999999964e+02	1.600000000000000000e+01	2.800000000000000000e+01	5.816999999999999948e-02	6.677499999999999547e-01
2.000000000000000111e-01	2.206475299999999891e+02	1.900000000000000000e+01	2.600000000000000000e+01	6.042000000000000148e-02	6.951300000000000257e-01
2.000000000000000111e-01	2.589536800000000198e+02	8.000000000000000000e+00	2.800000000000000000e+01	5.442999999999999922e-02	6.943099999999999827e-01
2.000000000000000111e-01	1.740714700000000050e+02	1.100000000000000000e+01	2.200000000000000000e+01	5.367000000000000243e-02	6.894900000000000473e-01
2.000000000000000111e-01	7.926946999999999832e+01	1.200000000000000000e+01	2.500000000000000000e+01	5.890000000000000097e-02	6.953000000000000291e-01
2.000000000000000111e-01	8.302158000000000015e+01	1.000000000000000000e+01	2.200000000000000000e+01	5.564999999999999808e-02	7.021699999999999608e-01
2.000000000000000111e-01	1.498479700000000037e+02	8.000000000000000000e+00	1.900000000000000000e+01	6.096000000000000030e-02	6.871000000000000441e-01
2.000000000000000111e-01	2.423811999999999856e+01	7.000000000000000000e+00	2.300000000000000000e+01	5.836000000000000215e-02	6.765600000000000502e-01
2.000000000000000111e-01	8.628466000000000236e+01	7.000000000000000000e+00	1.800000000000000000e+01	5.888999999999999790e-02	6.801000000000000378e-01
2.000000000000000111e-01	1.279100399999999951e+02	1.100000000000000000e+01	1.600000000000000000e+01	6.081000000000000294e-02	6.821700000000000541e-01
2.000000000000000111e-01	7.777012999999999465e+01	1.500000000000000000e+01	1.700000000000000000e+01	5.396999999999999714e-02	6.623099999999999543e-01
2.000000000000000111e-01	6.975888000000000488e+01	1.500000000000000000e+01	2.000000000000000000e+01	6.049999999999999822e-02	6.979800000000000448e-01
2.000000000000000111e-01	1.975017899999999997e+02	9.000000000000000000e+00	2.100000000000000000e+01	5.550999999999999684e-02	6.517699999999999605e-01
2.000000000000000111e-01	2.425612500000000011e+02	1.000000000000000000e+01	2.400000000000000000e+01	6.103000000000000091e-02	6.505900000000000016e-01
2.000000000000000111e-01	7.685115000000000407e+01	1.300000000000000000e+01	2.300000000000000000e+01	6.710000000000000686e-02	6.523900000000000254e-01
2.000000000000000111e-01	1.547291299999999978e+02	9.000000000000000000e+00	2.000000000000000000e+01	6.285999999999999921e-02	6.601799999999999891e-01
2.000000000000000111e-01	8.805640999999999963e+01	1.300000000000000000e+01	1.900000000000000000e+01	6.037000000000000005e-02	6.285699999999999621e-01
2.000000000000000111e-01	1.801358099999999922e+02	1.300000000000000000e+01	2.100000000000000000e+01	5.954000000000000264e-02	6.735999999999999766e-01
2.000000000000000111e-01	2.336725099999999884e+02	1.300000000000000000e+01	2.500000000000000000e+01	5.129000000000000226e-02	6.989800000000000457e-01
2.000000000000000111e-01	1.303067299999999875e+02	1.400000000000000000e+01	2.200000000000000000e+01	5.578000000000000319e-02	6.852599999999999802e-01
2.000000000000000111e-01	1.953683699999999988e+02	1.500000000000000000e+01	2.000000000000000000e+01	5.840000000000000052e-02	6.630899999999999572e-01
2.000000000000000111e-01	4.598731000000000080e+01	1.500000000000000000e+01	2.200000000000000000e+01	6.657000000000000417e-02	6.092899999999999983e-01
2.000000000000000111e-01	1.803585300000000018e+02	1.900000000000000000e+01	1.800000000000000000e+01	6.259000000000000674e-02	6.749399999999999844e-01
2.000000000000000111e-01	1.864991200000000049e+02	1.400000000000000000e+01	2.500000000000000000e+01	6.038999999999999924e-02	6.831500000000000350e-01
2.000000000000000111e-01	2.122069199999999967e+02	1.800000000000000000e+01	2.400000000000000000e+01	6.022999999999999882e-02	6.619199999999999529e-01
2.000000000000000111e-01	2.172280000000000086e+02	1.400000000000000000e+01	2.300000000000000000e+01	5.813999999999999724e-02	6.810399999999999787e-01
2.000000000000000111e-01	2.646314300000000230e+02	1.500000000000000000e+01	2.200000000000000000e+01	6.103999999999999704e-02	6.648600000000000065e-01
2.000000000000000111e-01	1.890691600000000108e+02	1.600000000000000000e+01	2.100000000000000000e+01	6.205999999999999711e-02	6.201400000000000245e-01
2.000000000000000111e-01	1.325446599999999933e+02	1.300000000000000000e+01	2.400000000000000000e+01	6.640000000000000069e-02	6.135199999999999543e-01
2.000000000000000111e-01	2.195130399999999895e+02	1.700000000000000000e+01	1.800000000000000000e+01	6.110999999999999766e-02	6.361900000000000333e-01
2.000000000000000111e-01	2.152471999999999923e+02	2.100000000000000000e+01	2.300000000000000000e+01	5.501999999999999946e-02	6.949699999999999767e-01
2.000000000000000111e-01	2.219269099999999924e+02	2.000000000000000000e+01	2.100000000000000000e+01	5.559999999999999665e-02	6.869300000000000406e-01
2.000000000000000111e-01	2.281330800000000067e+02	2.100000000000000000e+01	2.400000000000000000e+01	4.411999999999999950e-02	7.336399999999999588e-01
2.000000000000000111e-01	2.957116700000000264e+02	1.900000000000000000e+01	2.600000000000000000e+01	4.483000000000000179e-02	7.259100000000000552e-01
2.000000000000000111e-01	2.556588399999999979e+02	2.100000000000000000e+01	2.500000000000000000e+01	4.433000000000000135e-02	7.851000000000000201e-01
2.000000000000000111e-01	1.680467800000000125e+02	1.900000000000000000e+01	2.700000000000000000e+01	4.454999999999999932e-02	7.475399999999999823e-01
2.000000000000000111e-01	1.569062399999999968e+02	1.800000000000000000e+01	3.200000000000000000e+01	4.635999999999999843e-02	7.367099999999999760e-01
2.000000000000000111e-01	1.446790699999999958e+02	1.900000000000000000e+01	3.400000000000000000e+01	4.642999999999999905e-02	7.346899999999999542e-01
2.000000000000000111e-01	1.376475299999999891e+02	1.500000000000000000e+01	2.800000000000000000e+01	4.565999999999999920e-02	7.547700000000000520e-01
2.000000000000000111e-01	1.242025500000000022e+02	1.300000000000000000e+01	3.300000000000000000e+01	4.755000000000000199e-02	7.368999999999999995e-01
2.000000000000000111e-01	2.831723799999999756e+02	1.600000000000000000e+01	2.700000000000000000e+01	5.593999999999999667e-02	6.790399999999999769e-01
2.000000000000000111e-01	2.383400300000000129e+02	1.100000000000000000e+01	2.800000000000000000e+01	5.358000000000000262e-02	7.045599999999999641e-01
2.000000000000000111e-01	2.503192400000000077e+02	1.400000000000000000e+01	3.000000000000000000e+01	5.636000000000000038e-02	6.674200000000000133e-01
2.000000000000000111e-01	2.106578199999999867e+02	1.900000000000000000e+01	2.900000000000000000e+01	5.131999999999999756e-02	7.228799999999999670e-01
2.000000000000000111e-01	1.713069399999999973e+02	1.900000000000000000e+01	2.800000000000000000e+01	5.442000000000000309e-02	6.979400000000000048e-01
2.000000000000000111e-01	9.302400000000000091e+01	1.200000000000000000e+01	2.300000000000000000e+01	5.611000000000000015e-02	6.821800000000000086e-01
2.000000000000000111e-01	8.496950999999999965e+01	1.600000000000000000e+01	1.900000000000000000e+01	5.426000000000000267e-02	6.914099999999999691e-01
2.000000000000000111e-01	2.352489500000000078e+02	1.600000000000000000e+01	1.600000000000000000e+01	5.177999999999999964e-02	7.234000000000000430e-01
2.000000000000000111e-01	1.294342800000000011e+02	1.600000000000000000e+01	1.700000000000000000e+01	4.639999999999999680e-02	7.647800000000000153e-01
2.000000000000000111e-01	2.100259800000000041e+02	1.800000000000000000e+01	1.900000000000000000e+01	4.406999999999999806e-02	7.984599999999999476e-01
2.000000000000000111e-01	1.678417000000000030e+02	2.000000000000000000e+01	2.600000000000000000e+01	4.809999999999999692e-02	7.595699999999999674e-01
2.000000000000000111e-01	2.819543800000000147e+02	1.600000000000000000e+01	2.300000000000000000e+01	4.769000000000000322e-02	7.617500000000000382e-01
2.000000000000000111e-01	2.029643000000000086e+02	1.700000000000000000e+01	2.300000000000000000e+01	5.172999999999999821e-02	7.240499999999999714e-01
2.000000000000000111e-01	4.899613999999999692e+01	1.600000000000000000e+01	2.500000000000000000e+01	4.286000000000000226e-02	7.563900000000000068e-01
2.000000000000000111e-01	8.651569999999999538e+01	1.100000000000000000e+01	2.500000000000000000e+01	4.290999999999999676e-02	7.396500000000000297e-01
2.000000000000000111e-01	7.743948000000000320e+01	1.400000000000000000e+01	2.500000000000000000e+01	4.454000000000000320e-02	7.575100000000000167e-01
2.000000000000000111e-01	2.534234700000000089e+02	1.500000000000000000e+01	2.200000000000000000e+01	5.432000000000000023e-02	7.081899999999999862e-01
2.000000000000000111e-01	1.726123599999999954e+02	1.300000000000000000e+01	1.800000000000000000e+01	5.535000000000000336e-02	7.039400000000000102e-01
2.000000000000000111e-01	1.482674100000000124e+02	1.600000000000000000e+01	2.100000000000000000e+01	6.017999999999999738e-02	6.969800000000000439e-01
2.000000000000000111e-01	1.491611399999999890e+02	1.200000000000000000e+01	2.300000000000000000e+01	5.949000000000000121e-02	6.610599999999999810e-01
2.000000000000000111e-01	2.612373099999999795e+02	1.400000000000000000e+01	2.400000000000000000e+01	5.940000000000000141e-02	6.809500000000000552e-01
2.000000000000000111e-01	1.709609399999999937e+02	1.200000000000000000e+01	2.500000000000000000e+01	6.267000000000000348e-02	6.735700000000000021e-01
2.000000000000000111e-01	2.724118700000000217e+02	1.500000000000000000e+01	2.300000000000000000e+01	5.850000000000000339e-02	6.969100000000000295e-01
2.000000000000000111e-01	2.850058399999999779e+02	1.500000000000000000e+01	2.300000000000000000e+01	5.168999999999999984e-02	7.319299999999999695e-01
2.000000000000000111e-01	1.473245699999999943e+02	1.500000000000000000e+01	2.500000000000000000e+01	5.861999999999999850e-02	6.740800000000000125e-01
2.000000000000000111e-01	1.785289699999999868e+02	2.000000000000000000e+01	2.400000000000000000e+01	5.156999999999999779e-02	6.656400000000000095e-01
2.000000000000000111e-01	1.317701500000000010e+02	1.800000000000000000e+01	2.200000000000000000e+01	5.369999999999999774e-02	6.875299999999999745e-01
2.000000000000000111e-01	9.902806999999999960e+01	1.700000000000000000e+01	2.800000000000000000e+01	5.702000000000000124e-02	6.848800000000000443e-01
2.000000000000000111e-01	2.700380400000000236e+02	1.300000000000000000e+01	2.600000000000000000e+01	6.235000000000000264e-02	6.563700000000000090e-01
2.000000000000000111e-01	2.717584699999999884e+02	1.400000000000000000e+01	2.100000000000000000e+01	5.976999999999999674e-02	6.903599999999999737e-01
2.000000000000000111e-01	1.974565900000000056e+02	1.300000000000000000e+01	2.700000000000000000e+01	6.183000000000000301e-02	6.609800000000000120e-01
2.000000000000000111e-01	1.693933199999999886e+02	1.100000000000000000e+01	2.800000000000000000e+01	6.800000000000000488e-02	6.169299999999999784e-01
2.000000000000000111e-01	3.213942200000000184e+02	1.400000000000000000e+01	2.400000000000000000e+01	6.743999999999999995e-02	6.048099999999999588e-01
2.000000000000000111e-01	2.273864399999999932e+02	1.300000000000000000e+01	2.700000000000000000e+01	6.704999999999999849e-02	6.443299999999999583e-01
2.000000000000000111e-01	1.844570099999999968e+02	1.700000000000000000e+01	2.000000000000000000e+01	6.515999999999999570e-02	5.938299999999999690e-01
2.000000000000000111e-01	1.916966199999999958e+02	1.800000000000000000e+01	1.700000000000000000e+01	6.518999999999999795e-02	6.054500000000000437e-01
2.000000000000000111e-01	1.281366399999999999e+02	1.900000000000000000e+01	3.000000000000000000e+01	5.863000000000000156e-02	6.827600000000000335e-01
2.000000000000000111e-01	1.698220599999999934e+02	1.900000000000000000e+01	3.000000000000000000e+01	6.511999999999999733e-02	6.572999999999999954e-01
2.000000000000000111e-01	1.117239200000000068e+02	1.300000000000000000e+01	2.800000000000000000e+01	6.944999999999999785e-02	6.394199999999999884e-01
2.000000000000000111e-01	1.876859599999999944e+02	9.000000000000000000e+00	2.200000000000000000e+01	7.083000000000000407e-02	6.314999999999999503e-01
2.000000000000000111e-01	1.938854800000000012e+02	1.300000000000000000e+01	2.400000000000000000e+01	7.449999999999999678e-02	5.937700000000000200e-01
2.000000000000000111e-01	2.526442399999999964e+02	1.100000000000000000e+01	2.300000000000000000e+01	6.993000000000000604e-02	5.905299999999999994e-01
2.000000000000000111e-01	1.535614500000000078e+02	9.000000000000000000e+00	2.300000000000000000e+01	6.768000000000000405e-02	6.417199999999999571e-01
2.000000000000000111e-01	4.023624999999999829e+01	1.400000000000000000e+01	2.600000000000000000e+01	6.969000000000000195e-02	6.071900000000000075e-01
2.000000000000000111e-01	1.580601699999999994e+02	1.000000000000000000e+01	2.700000000000000000e+01	6.887999999999999678e-02	6.337300000000000155e-01
2.000000000000000111e-01	7.287900999999999385e+01	1.200000000000000000e+01	2.100000000000000000e+01	6.703000000000000624e-02	5.847400000000000375e-01
2.000000000000000111e-01	4.725755000000000194e+01	1.000000000000000000e+01	2.700000000000000000e+01	7.185999999999999333e-02	6.021300000000000541e-01
2.000000000000000111e-01	6.869195999999999458e+01	1.000000000000000000e+01	2.100000000000000000e+01	7.166999999999999760e-02	6.001100000000000323e-01
2.000000000000000111e-01	1.248108299999999957e+02	1.200000000000000000e+01	2.100000000000000000e+01	6.131999999999999951e-02	6.446600000000000108e-01
2.000000000000000111e-01	1.466494700000000080e+02	1.400000000000000000e+01	2.000000000000000000e+01	5.913000000000000200e-02	6.563900000000000290e-01
2.000000000000000111e-01	1.215054499999999962e+02	1.400000000000000000e+01	1.800000000000000000e+01	6.221999999999999753e-02	6.484100000000000419e-01
2.000000000000000111e-01	9.624429000000000656e+01	1.500000000000000000e+01	2.300000000000000000e+01	6.457000000000000239e-02	6.776699999999999946e-01
2.000000000000000111e-01	1.245635800000000017e+02	1.400000000000000000e+01	2.900000000000000000e+01	6.223999999999999672e-02	6.217000000000000304e-01
2.000000000000000111e-01	2.035695499999999925e+02	1.600000000000000000e+01	2.200000000000000000e+01	6.586000000000000187e-02	6.429500000000000215e-01
2.000000000000000111e-01	1.957090599999999938e+02	1.400000000000000000e+01	2.700000000000000000e+01	6.758999999999999730e-02	6.217200000000000504e-01
2.000000000000000111e-01	1.789830800000000011e+02	1.900000000000000000e+01	2.100000000000000000e+01	7.209000000000000130e-02	6.126899999999999569e-01
2.000000000000000111e-01	2.439819099999999992e+02	2.200000000000000000e+01	2.100000000000000000e+01	6.550999999999999879e-02	6.203100000000000280e-01
2.000000000000000111e-01	2.626953100000000063e+02	1.600000000000000000e+01	3.000000000000000000e+01	6.880999999999999617e-02	5.919999999999999707e-01
2.000000000000000111e-01	3.080894299999999930e+02	1.600000000000000000e+01	2.300000000000000000e+01	6.694999999999999563e-02	6.079299999999999704e-01
2.000000000000000111e-01	2.128998400000000117e+02	1.700000000000000000e+01	2.000000000000000000e+01	6.185000000000000220e-02	6.018400000000000416e-01
2.000000000000000111e-01	2.010977000000000032e+02	1.300000000000000000e+01	2.500000000000000000e+01	6.844000000000000083e-02	5.953899999999999748e-01
2.000000000000000111e-01	2.522416299999999865e+02	1.200000000000000000e+01	2.400000000000000000e+01	6.694999999999999563e-02	6.099299999999999722e-01
2.000000000000000111e-01	2.482777299999999912e+02	1.500000000000000000e+01	2.700000000000000000e+01	6.296000000000000207e-02	6.121299999999999519e-01
2.000000000000000111e-01	1.953026299999999935e+02	2.100000000000000000e+01	2.500000000000000000e+01	5.281999999999999890e-02	6.946400000000000352e-01
2.000000000000000111e-01	1.899374400000000094e+02	1.900000000000000000e+01	3.100000000000000000e+01	5.696999999999999981e-02	7.007499999999999840e-01
2.000000000000000111e-01	2.919136500000000183e+02	2.400000000000000000e+01	3.100000000000000000e+01	6.328000000000000291e-02	6.528300000000000214e-01
2.000000000000000111e-01	2.145352000000000032e+02	2.400000000000000000e+01	3.000000000000000000e+01	5.995999999999999941e-02	6.597399999999999931e-01
2.000000000000000111e-01	3.042978100000000268e+02	2.500000000000000000e+01	3.100000000000000000e+01	5.945000000000000284e-02	6.570700000000000429e-01
2.000000000000000111e-01	2.407774100000000033e+02	2.400000000000000000e+01	3.100000000000000000e+01	6.263000000000000511e-02	6.455999999999999517e-01
2.000000000000000111e-01	2.954452900000000000e+02	1.900000000000000000e+01	2.900000000000000000e+01	6.748999999999999444e-02	6.230999999999999872e-01
2.000000000000000111e-01	2.221477299999999957e+02	1.700000000000000000e+01	3.000000000000000000e+01	7.002999999999999503e-02	6.104600000000000026e-01
2.000000000000000111e-01	3.960060899999999720e+02	2.200000000000000000e+01	2.800000000000000000e+01	6.099000000000000254e-02	6.597800000000000331e-01
2.000000000000000111e-01	3.118510499999999865e+02	1.700000000000000000e+01	3.700000000000000000e+01	6.444999999999999341e-02	6.265600000000000058e-01
2.000000000000000111e-01	3.904980800000000158e+02	2.100000000000000000e+01	3.100000000000000000e+01	7.370000000000000162e-02	6.027400000000000535e-01
2.000000000000000111e-01	2.714159799999999905e+02	1.800000000000000000e+01	3.000000000000000000e+01	6.658999999999999642e-02	6.419000000000000261e-01
2.000000000000000111e-01	2.018598499999999945e+02	1.900000000000000000e+01	2.800000000000000000e+01	6.632000000000000395e-02	6.513299999999999645e-01
2.000000000000000111e-01	3.471915200000000254e+02	2.300000000000000000e+01	3.300000000000000000e+01	6.890999999999999903e-02	6.231299999999999617e-01
2.000000000000000111e-01	3.347438300000000027e+02	2.400000000000000000e+01	3.200000000000000000e+01	6.993000000000000604e-02	6.077399999999999469e-01
2.000000000000000111e-01	3.052796599999999785e+02	2.000000000000000000e+01	3.000000000000000000e+01	6.761999999999999955e-02	6.037500000000000089e-01
2.000000000000000111e-01	2.751064999999999827e+02	2.000000000000000000e+01	3.100000000000000000e+01	6.400000000000000133e-02	6.488399999999999723e-01
2.000000000000000111e-01	2.205060300000000097e+02	2.600000000000000000e+01	2.800000000000000000e+01	7.296999999999999320e-02	5.719100000000000295e-01
2.000000000000000111e-01	2.296085500000000081e+02	2.700000000000000000e+01	3.300000000000000000e+01	6.467000000000000526e-02	6.279200000000000337e-01
2.000000000000000111e-01	2.042074800000000039e+02	2.000000000000000000e+01	3.400000000000000000e+01	6.439999999999999891e-02	6.448500000000000343e-01
2.000000000000000111e-01	1.763350199999999859e+02	1.800000000000000000e+01	3.200000000000000000e+01	6.375999999999999723e-02	6.193300000000000471e-01
2.000000000000000111e-01	2.516288900000000126e+02	1.600000000000000000e+01	3.100000000000000000e+01	6.328000000000000291e-02	6.544600000000000417e-01
2.000000000000000111e-01	2.282823199999999986e+02	1.300000000000000000e+01	3.300000000000000000e+01	6.090999999999999887e-02	6.693400000000000460e-01
2.000000000000000111e-01	1.818038099999999986e+02	1.400000000000000000e+01	2.800000000000000000e+01	6.406000000000000583e-02	6.322799999999999532e-01
2.000000000000000111e-01	1.533620799999999917e+02	2.300000000000000000e+01	2.800000000000000000e+01	6.174999999999999933e-02	6.224499999999999478e-01
2.000000000000000111e-01	1.282714599999999905e+02	1.700000000000000000e+01	2.700000000000000000e+01	6.307000000000000106e-02	6.530599999999999739e-01
2.000000000000000111e-01	4.244807000000000130e+01	1.300000000000000000e+01	3.000000000000000000e+01	5.958999999999999714e-02	6.491400000000000503e-01
2.000000000000000111e-01	1.814442600000000141e+02	1.600000000000000000e+01	2.800000000000000000e+01	6.582999999999999963e-02	6.386600000000000055e-01
2.000000000000000111e-01	1.664011000000000138e+02	1.400000000000000000e+01	2.500000000000000000e+01	6.037000000000000005e-02	6.490700000000000358e-01
2.000000000000000111e-01	1.971599899999999934e+02	1.100000000000000000e+01	2.800000000000000000e+01	6.901999999999999802e-02	6.459599999999999786e-01
2.000000000000000111e-01	1.439758099999999956e+02	1.300000000000000000e+01	2.600000000000000000e+01	6.598999999999999311e-02	6.522299999999999764e-01
2.000000000000000111e-01	1.294719599999999957e+02	1.500000000000000000e+01	2.900000000000000000e+01	5.764999999999999986e-02	6.729399999999999826e-01
2.000000000000000111e-01	1.533035600000000045e+02	1.800000000000000000e+01	2.800000000000000000e+01	5.596999999999999892e-02	6.317599999999999882e-01
2.000000000000000111e-01	1.922606700000000046e+02	1.800000000000000000e+01	2.800000000000000000e+01	5.562999999999999889e-02	6.623799999999999688e-01
2.000000000000000111e-01	1.621325199999999995e+02	1.600000000000000000e+01	2.800000000000000000e+01	5.813999999999999724e-02	6.389200000000000434e-01
2.000000000000000111e-01	2.237029300000000092e+02	1.700000000000000000e+01	2.400000000000000000e+01	5.976000000000000062e-02	6.646900000000000031e-01
2.000000000000000111e-01	1.485495699999999886e+02	1.800000000000000000e+01	2.700000000000000000e+01	5.863000000000000156e-02	6.802599999999999758e-01
2.000000000000000111e-01	1.104128599999999949e+02	1.300000000000000000e+01	2.700000000000000000e+01	5.140999999999999737e-02	6.913700000000000401e-01
2.000000000000000111e-01	2.013330599999999890e+02	1.500000000000000000e+01	2.800000000000000000e+01	5.369999999999999774e-02	6.836499999999999799e-01
2.000000000000000111e-01	2.008919199999999989e+02	1.500000000000000000e+01	2.500000000000000000e+01	5.535000000000000336e-02	6.526100000000000234e-01
2.000000000000000111e-01	9.214230999999999483e+01	1.600000000000000000e+01	3.000000000000000000e+01	5.031999999999999668e-02	6.840399999999999814e-01
2.000000000000000111e-01	8.215457000000000676e+01	1.600000000000000000e+01	2.900000000000000000e+01	4.760999999999999954e-02	7.076000000000000068e-01
2.000000000000000111e-01	8.615384000000000242e+01	1.000000000000000000e+01	3.100000000000000000e+01	4.927000000000000129e-02	7.290699999999999958e-01
2.000000000000000111e-01	1.503560699999999883e+02	1.300000000000000000e+01	2.600000000000000000e+01	5.766000000000000292e-02	6.817499999999999671e-01
2.000000000000000111e-01	1.395430599999999970e+02	1.200000000000000000e+01	2.400000000000000000e+01	5.333999999999999853e-02	6.852399999999999602e-01
2.000000000000000111e-01	5.397652000000000072e+01	1.100000000000000000e+01	2.200000000000000000e+01	5.201999999999999680e-02	7.065599999999999659e-01
2.000000000000000111e-01	6.056338999999999828e+01	1.200000000000000000e+01	2.300000000000000000e+01	5.704999999999999655e-02	6.986599999999999477e-01
2.000000000000000111e-01	1.029635600000000011e+02	1.100000000000000000e+01	2.500000000000000000e+01	5.933999999999999692e-02	6.501400000000000512e-01
2.000000000000000111e-01	1.134898299999999978e+02	1.400000000000000000e+01	2.500000000000000000e+01	6.237000000000000183e-02	6.566100000000000270e-01
2.000000000000000111e-01	2.062565199999999948e+02	1.400000000000000000e+01	2.300000000000000000e+01	6.367000000000000437e-02	6.593499999999999917e-01
2.000000000000000111e-01	1.140900900000000036e+02	1.400000000000000000e+01	2.400000000000000000e+01	5.854000000000000176e-02	6.469200000000000506e-01
2.000000000000000111e-01	2.396345599999999934e+02	1.700000000000000000e+01	2.000000000000000000e+01	5.777000000000000191e-02	6.774599999999999511e-01
2.000000000000000111e-01	1.510110599999999863e+02	1.700000000000000000e+01	2.500000000000000000e+01	6.126999999999999807e-02	6.698800000000000310e-01
2.000000000000000111e-01	1.626645300000000134e+02	1.600000000000000000e+01	2.300000000000000000e+01	5.793999999999999845e-02	6.736900000000000110e-01
2.000000000000000111e-01	2.571467599999999720e+02	1.600000000000000000e+01	3.000000000000000000e+01	5.704000000000000042e-02	7.030800000000000383e-01
2.000000000000000111e-01	2.218212100000000078e+02	1.300000000000000000e+01	2.700000000000000000e+01	5.784999999999999865e-02	7.160900000000000043e-01
2.000000000000000111e-01	1.693352199999999925e+02	2.000000000000000000e+01	2.400000000000000000e+01	5.793999999999999845e-02	6.649699999999999500e-01
2.000000000000000111e-01	1.434801799999999901e+02	1.400000000000000000e+01	2.600000000000000000e+01	6.029999999999999943e-02	6.859899999999999887e-01
2.000000000000000111e-01	2.059039400000000057e+02	1.300000000000000000e+01	2.400000000000000000e+01	6.327000000000000679e-02	6.530700000000000394e-01
2.000000000000000111e-01	1.805691999999999950e+02	1.400000000000000000e+01	2.000000000000000000e+01	7.825000000000000011e-02	5.969299999999999606e-01
2.000000000000000111e-01	1.425089999999999861e+02	1.100000000000000000e+01	1.800000000000000000e+01	7.481000000000000150e-02	6.128200000000000314e-01
2.000000000000000111e-01	2.117859899999999982e+02	1.200000000000000000e+01	2.000000000000000000e+01	8.010000000000000453e-02	6.491500000000000048e-01
2.000000000000000111e-01	1.746928800000000024e+02	1.500000000000000000e+01	2.700000000000000000e+01	7.212000000000000355e-02	6.449799999999999978e-01
2.000000000000000111e-01	4.038499000000000194e+01	1.200000000000000000e+01	2.400000000000000000e+01	7.968000000000000083e-02	5.686799999999999633e-01
2.000000000000000111e-01	5.539804999999999779e+01	1.500000000000000000e+01	2.800000000000000000e+01	7.435999999999999555e-02	6.192100000000000382e-01
2.000000000000000111e-01	1.376284899999999993e+02	1.200000000000000000e+01	2.500000000000000000e+01	6.811000000000000387e-02	6.213499999999999579e-01
2.000000000000000111e-01	1.258094399999999951e+02	1.300000000000000000e+01	2.700000000000000000e+01	6.739000000000000545e-02	6.318599999999999772e-01
2.000000000000000111e-01	2.143315800000000024e+02	1.500000000000000000e+01	2.300000000000000000e+01	7.510000000000000009e-02	6.267700000000000493e-01
2.000000000000000111e-01	1.300513100000000009e+02	2.000000000000000000e+01	2.600000000000000000e+01	6.718000000000000360e-02	6.221299999999999608e-01
2.000000000000000111e-01	1.370312000000000126e+02	2.100000000000000000e+01	2.700000000000000000e+01	7.227999999999999703e-02	6.068999999999999950e-01
2.000000000000000111e-01	6.969208000000000425e+01	1.500000000000000000e+01	2.400000000000000000e+01	6.859999999999999432e-02	6.268500000000000183e-01
2.000000000000000111e-01	1.607749000000000024e+02	1.800000000000000000e+01	2.600000000000000000e+01	7.210999999999999355e-02	6.370700000000000252e-01
2.000000000000000111e-01	1.538865199999999902e+02	1.100000000000000000e+01	2.800000000000000000e+01	7.896000000000000241e-02	6.241600000000000481e-01
2.000000000000000111e-01	1.171150300000000044e+02	1.100000000000000000e+01	2.700000000000000000e+01	8.272999999999999798e-02	5.739600000000000257e-01
2.000000000000000111e-01	9.771228999999999587e+01	1.000000000000000000e+01	2.300000000000000000e+01	8.290999999999999759e-02	5.426800000000000512e-01
2.000000000000000111e-01	1.265912399999999991e+02	1.000000000000000000e+01	2.300000000000000000e+01	8.511000000000000509e-02	5.722800000000000109e-01
2.000000000000000111e-01	1.554185300000000041e+02	2.000000000000000000e+01	2.800000000000000000e+01	9.109000000000000430e-02	5.585499999999999909e-01
2.000000000000000111e-01	2.707276499999999828e+02	1.400000000000000000e+01	2.100000000000000000e+01	8.798000000000000265e-02	5.545400000000000329e-01
2.000000000000000111e-01	2.383191500000000076e+02	1.800000000000000000e+01	2.100000000000000000e+01	8.455999999999999628e-02	5.738100000000000422e-01
2.000000000000000111e-01	1.646343799999999931e+02	1.600000000000000000e+01	2.600000000000000000e+01	8.451000000000000179e-02	5.187399999999999789e-01
2.000000000000000111e-01	2.412166899999999998e+02	1.900000000000000000e+01	2.900000000000000000e+01	7.832000000000000073e-02	5.602300000000000058e-01
2.000000000000000111e-01	1.794739399999999989e+02	1.100000000000000000e+01	2.700000000000000000e+01	8.078000000000000458e-02	5.424200000000000133e-01
2.000000000000000111e-01	1.925449199999999905e+02	1.100000000000000000e+01	2.400000000000000000e+01	7.976999999999999369e-02	5.958799999999999653e-01
2.000000000000000111e-01	1.344332499999999868e+02	1.400000000000000000e+01	2.700000000000000000e+01	8.408000000000000196e-02	5.804200000000000470e-01
2.000000000000000111e-01	1.361003000000000043e+02	1.600000000000000000e+01	2.100000000000000000e+01	8.389000000000000623e-02	5.979499999999999815e-01
2.000000000000000111e-01	1.052798099999999977e+02	2.000000000000000000e+01	2.400000000000000000e+01	7.299999999999999545e-02	5.844099999999999850e-01
2.000000000000000111e-01	8.831974999999999909e+01	2.000000000000000000e+01	3.200000000000000000e+01	7.013999999999999402e-02	6.045300000000000118e-01
2.000000000000000111e-01	2.513260099999999966e+02	1.900000000000000000e+01	2.000000000000000000e+01	6.915999999999999925e-02	6.157599999999999740e-01
2.000000000000000111e-01	2.322399000000000058e+02	1.700000000000000000e+01	2.700000000000000000e+01	6.636000000000000232e-02	6.418599999999999861e-01
2.000000000000000111e-01	2.129667499999999905e+02	1.300000000000000000e+01	2.600000000000000000e+01	7.463000000000000189e-02	5.877900000000000347e-01
2.000000000000000111e-01	1.836073800000000062e+02	1.500000000000000000e+01	2.700000000000000000e+01	7.628999999999999670e-02	5.745599999999999596e-01
2.000000000000000111e-01	1.719483600000000081e+02	1.600000000000000000e+01	2.700000000000000000e+01	6.160999999999999810e-02	5.663200000000000456e-01
2.000000000000000111e-01	2.458785900000000026e+02	1.100000000000000000e+01	2.600000000000000000e+01	8.011999999999999678e-02	5.728400000000000158e-01
2.000000000000000111e-01	2.340470799999999940e+02	1.500000000000000000e+01	2.700000000000000000e+01	7.184000000000000108e-02	6.161299999999999555e-01
2.000000000000000111e-01	2.801941100000000233e+02	2.100000000000000000e+01	3.000000000000000000e+01	6.933999999999999886e-02	6.188799999999999857e-01
2.000000000000000111e-01	2.838798100000000204e+02	2.200000000000000000e+01	3.200000000000000000e+01	7.516000000000000458e-02	6.079499999999999904e-01
2.000000000000000111e-01	1.638130800000000136e+02	1.400000000000000000e+01	2.800000000000000000e+01	7.313000000000000056e-02	6.206700000000000550e-01
2.000000000000000111e-01	1.816622000000000128e+02	1.800000000000000000e+01	2.600000000000000000e+01	8.036999999999999700e-02	5.856200000000000294e-01
2.000000000000000111e-01	8.534122999999999593e+01	1.400000000000000000e+01	2.600000000000000000e+01	7.469000000000000639e-02	5.977200000000000291e-01
2.000000000000000111e-01	9.703534999999999400e+01	1.800000000000000000e+01	2.500000000000000000e+01	6.307000000000000106e-02	6.509300000000000086e-01
2.000000000000000111e-01	1.613624100000000112e+02	2.000000000000000000e+01	2.100000000000000000e+01	6.514000000000000346e-02	6.591099999999999737e-01
2.000000000000000111e-01	1.269801800000000043e+02	1.200000000000000000e+01	2.500000000000000000e+01	6.754999999999999893e-02	6.393299999999999539e-01
2.000000000000000111e-01	1.853754099999999880e+02	8.000000000000000000e+00	2.100000000000000000e+01	8.276999999999999635e-02	6.119099999999999540e-01
2.000000000000000111e-01	2.711127999999999929e+02	1.400000000000000000e+01	1.600000000000000000e+01	7.395000000000000184e-02	5.555999999999999828e-01
2.000000000000000111e-01	2.391496500000000083e+02	1.500000000000000000e+01	2.200000000000000000e+01	6.847999999999999921e-02	6.176199999999999468e-01
2.000000000000000111e-01	1.347077199999999948e+02	2.200000000000000000e+01	2.300000000000000000e+01	6.315999999999999392e-02	6.213400000000000034e-01
2.000000000000000111e-01	2.574399700000000166e+02	1.800000000000000000e+01	2.400000000000000000e+01	6.471000000000000363e-02	6.119099999999999540e-01
2.000000000000000111e-01	9.859721999999999298e+01	1.600000000000000000e+01	2.300000000000000000e+01	7.216000000000000192e-02	5.998099999999999543e-01
2.000000000000000111e-01	2.614342199999999821e+02	1.500000000000000000e+01	2.100000000000000000e+01	7.070999999999999508e-02	6.041299999999999448e-01
2.000000000000000111e-01	1.480071299999999894e+02	1.900000000000000000e+01	2.200000000000000000e+01	7.126000000000000389e-02	5.977599999999999580e-01
2.000000000000000111e-01	1.888794100000000071e+02	1.600000000000000000e+01	2.600000000000000000e+01	5.954000000000000264e-02	6.159299999999999775e-01
2.000000000000000111e-01	1.616459399999999960e+02	1.100000000000000000e+01	2.400000000000000000e+01	5.967000000000000082e-02	6.525400000000000089e-01
2.000000000000000111e-01	1.905967699999999923e+02	1.400000000000000000e+01	2.800000000000000000e+01	5.661000000000000060e-02	6.595499999999999696e-01
2.000000000000000111e-01	1.809677100000000110e+02	1.500000000000000000e+01	2.600000000000000000e+01	5.829000000000000153e-02	6.649800000000000155e-01
2.000000000000000111e-01	1.853695999999999913e+02	1.900000000000000000e+01	2.600000000000000000e+01	5.634000000000000119e-02	6.774900000000000366e-01
2.000000000000000111e-01	1.308920500000000118e+02	1.600000000000000000e+01	2.900000000000000000e+01	6.274000000000000410e-02	6.520899999999999475e-01
2.000000000000000111e-01	1.319295299999999997e+02	1.300000000000000000e+01	2.900000000000000000e+01	6.174000000000000321e-02	6.860800000000000232e-01
2.000000000000000111e-01	1.627701600000000042e+02	1.100000000000000000e+01	2.600000000000000000e+01	6.463000000000000689e-02	6.186300000000000132e-01
2.000000000000000111e-01	2.489069800000000043e+02	1.600000000000000000e+01	3.000000000000000000e+01	7.093000000000000693e-02	6.211999999999999744e-01
2.000000000000000111e-01	1.798163499999999999e+02	1.300000000000000000e+01	2.700000000000000000e+01	7.169000000000000372e-02	6.103199999999999736e-01
2.000000000000000111e-01	1.731993500000000097e+02	1.600000000000000000e+01	2.900000000000000000e+01	6.382000000000000173e-02	6.078799999999999759e-01
2.000000000000000111e-01	1.919430600000000027e+02	1.700000000000000000e+01	2.700000000000000000e+01	6.704999999999999849e-02	6.096200000000000507e-01
2.000000000000000111e-01	3.221482799999999997e+02	1.700000000000000000e+01	2.700000000000000000e+01	5.628999999999999976e-02	6.447199999999999598e-01
2.000000000000000111e-01	3.787819700000000012e+02	1.900000000000000000e+01	2.900000000000000000e+01	6.126000000000000195e-02	6.633299999999999752e-01
2.000000000000000111e-01	3.377700300000000198e+02	2.100000000000000000e+01	3.000000000000000000e+01	4.802000000000000018e-02	7.163300000000000223e-01
2.000000000000000111e-01	3.284214099999999803e+02	1.900000000000000000e+01	3.700000000000000000e+01	4.798999999999999794e-02	7.514300000000000423e-01
2.000000000000000111e-01	2.136593799999999987e+02	1.600000000000000000e+01	3.500000000000000000e+01	4.506999999999999895e-02	6.969400000000000039e-01
2.000000000000000111e-01	2.885377599999999916e+02	1.700000000000000000e+01	3.100000000000000000e+01	4.626999999999999863e-02	6.815600000000000547e-01
2.000000000000000111e-01	2.768002999999999929e+02	2.200000000000000000e+01	3.400000000000000000e+01	4.551000000000000184e-02	7.042100000000000026e-01
2.000000000000000111e-01	2.256620900000000063e+02	1.600000000000000000e+01	3.000000000000000000e+01	4.483999999999999792e-02	7.019499999999999629e-01
2.000000000000000111e-01	2.494854699999999923e+02	1.400000000000000000e+01	3.400000000000000000e+01	4.952000000000000152e-02	7.233399999999999830e-01
2.000000000000000111e-01	2.458684700000000021e+02	1.100000000000000000e+01	2.500000000000000000e+01	5.433999999999999941e-02	6.777900000000000036e-01
2.000000000000000111e-01	9.758259999999999934e+01	1.600000000000000000e+01	2.700000000000000000e+01	4.467999999999999750e-02	7.531999999999999806e-01
2.000000000000000111e-01	8.393440999999999974e+01	1.500000000000000000e+01	2.800000000000000000e+01	4.311000000000000248e-02	7.683699999999999974e-01
2.000000000000000111e-01	2.408026199999999903e+02	1.100000000000000000e+01	2.100000000000000000e+01	5.525000000000000050e-02	6.979199999999999848e-01
2.000000000000000111e-01	3.018172700000000077e+02	9.000000000000000000e+00	2.100000000000000000e+01	5.537000000000000255e-02	6.799699999999999633e-01
2.000000000000000111e-01	1.421407000000000096e+02	1.400000000000000000e+01	2.600000000000000000e+01	5.376999999999999835e-02	7.045200000000000351e-01
2.000000000000000111e-01	1.926251200000000097e+02	1.100000000000000000e+01	2.100000000000000000e+01	5.310000000000000137e-02	6.977900000000000214e-01
2.000000000000000111e-01	1.928135200000000111e+02	1.400000000000000000e+01	2.300000000000000000e+01	5.625000000000000139e-02	6.924099999999999699e-01
2.000000000000000111e-01	1.226342400000000055e+02	1.700000000000000000e+01	2.500000000000000000e+01	5.344999999999999751e-02	6.911599999999999966e-01
2.000000000000000111e-01	1.995484600000000057e+02	1.300000000000000000e+01	2.500000000000000000e+01	5.254999999999999949e-02	7.093300000000000161e-01
2.000000000000000111e-01	1.080260700000000043e+02	1.200000000000000000e+01	2.500000000000000000e+01	5.777000000000000191e-02	7.087999999999999856e-01
2.000000000000000111e-01	1.942520000000000095e+02	1.600000000000000000e+01	2.400000000000000000e+01	5.652999999999999692e-02	6.949600000000000222e-01
2.000000000000000111e-01	1.156897100000000052e+02	1.400000000000000000e+01	2.600000000000000000e+01	5.791000000000000314e-02	6.636999999999999567e-01
2.000000000000000111e-01	2.001010899999999992e+02	1.300000000000000000e+01	2.500000000000000000e+01	5.550999999999999684e-02	6.935099999999999598e-01
2.000000000000000111e-01	1.811655100000000118e+02	1.400000000000000000e+01	2.500000000000000000e+01	6.128999999999999726e-02	7.002099999999999991e-01
2.000000000000000111e-01	1.220664799999999985e+02	9.000000000000000000e+00	2.300000000000000000e+01	6.033999999999999780e-02	6.993099999999999872e-01
2.000000000000000111e-01	2.611905100000000175e+02	9.000000000000000000e+00	1.800000000000000000e+01	6.167999999999999872e-02	6.523499999999999854e-01
2.000000000000000111e-01	1.448059000000000083e+02	1.000000000000000000e+01	2.300000000000000000e+01	8.208000000000000018e-02	5.984500000000000375e-01
2.000000000000000111e-01	2.372023199999999861e+02	1.500000000000000000e+01	2.300000000000000000e+01	7.259999999999999787e-02	5.809900000000000064e-01
2.000000000000000111e-01	1.274028699999999930e+02	1.300000000000000000e+01	2.800000000000000000e+01	7.177999999999999658e-02	6.124600000000000044e-01
2.000000000000000111e-01	7.906139000000000294e+01	1.100000000000000000e+01	1.800000000000000000e+01	6.332999999999999741e-02	6.153699999999999726e-01
2.000000000000000111e-01	1.662025700000000086e+02	9.000000000000000000e+00	2.200000000000000000e+01	5.920999999999999874e-02	5.841300000000000381e-01
2.000000000000000111e-01	1.178745399999999961e+02	1.100000000000000000e+01	2.100000000000000000e+01	5.949999999999999734e-02	6.224699999999999678e-01
2.000000000000000111e-01	9.866754000000000246e+01	7.000000000000000000e+00	1.700000000000000000e+01	5.836000000000000215e-02	6.429799999999999960e-01
2.000000000000000111e-01	1.128596100000000035e+02	1.000000000000000000e+01	1.600000000000000000e+01	6.153999999999999748e-02	6.591299999999999937e-01
2.000000000000000111e-01	1.877987899999999968e+02	1.000000000000000000e+01	2.000000000000000000e+01	5.532000000000000112e-02	7.213800000000000212e-01
2.000000000000000111e-01	2.565987099999999828e+02	1.300000000000000000e+01	2.300000000000000000e+01	5.201999999999999680e-02	7.085500000000000131e-01
2.000000000000000111e-01	8.801976000000000511e+01	1.600000000000000000e+01	2.600000000000000000e+01	5.650999999999999773e-02	6.878300000000000525e-01
2.000000000000000111e-01	2.129163299999999879e+02	2.000000000000000000e+01	2.400000000000000000e+01	5.625000000000000139e-02	6.648100000000000120e-01
2.000000000000000111e-01	1.387681599999999946e+02	2.000000000000000000e+01	2.800000000000000000e+01	5.283000000000000196e-02	7.041500000000000536e-01
2.000000000000000111e-01	1.837333199999999920e+02	1.600000000000000000e+01	2.400000000000000000e+01	6.033999999999999780e-02	6.802099999999999813e-01
2.000000000000000111e-01	2.142352799999999888e+02	1.900000000000000000e+01	2.500000000000000000e+01	5.516999999999999682e-02	7.140300000000000535e-01
2.000000000000000111e-01	1.870906500000000108e+02	1.700000000000000000e+01	2.600000000000000000e+01	4.796000000000000263e-02	7.433899999999999952e-01
2.000000000000000111e-01	7.965967000000000553e+01	1.800000000000000000e+01	2.500000000000000000e+01	4.630000000000000088e-02	6.906099999999999461e-01
2.000000000000000111e-01	1.850042799999999943e+02	2.000000000000000000e+01	3.200000000000000000e+01	4.692000000000000337e-02	6.981300000000000283e-01
2.000000000000000111e-01	2.158829800000000034e+02	1.900000000000000000e+01	2.600000000000000000e+01	4.932000000000000273e-02	7.102000000000000535e-01
2.000000000000000111e-01	2.143749099999999999e+02	1.500000000000000000e+01	2.900000000000000000e+01	5.296000000000000013e-02	7.010600000000000165e-01
2.000000000000000111e-01	1.193531799999999947e+02	1.400000000000000000e+01	2.600000000000000000e+01	4.596000000000000085e-02	7.015799999999999814e-01
2.000000000000000111e-01	1.833426800000000014e+02	1.500000000000000000e+01	2.400000000000000000e+01	5.023999999999999994e-02	7.230199999999999960e-01
2.000000000000000111e-01	2.217615900000000124e+02	2.100000000000000000e+01	2.800000000000000000e+01	5.238000000000000295e-02	7.069299999999999473e-01
2.000000000000000111e-01	2.832559999999999718e+02	1.500000000000000000e+01	2.000000000000000000e+01	5.358999999999999875e-02	7.091399999999999926e-01
2.000000000000000111e-01	1.766190200000000061e+02	1.000000000000000000e+01	2.400000000000000000e+01	5.398000000000000020e-02	6.952500000000000346e-01
2.000000000000000111e-01	1.643536699999999939e+02	1.300000000000000000e+01	3.200000000000000000e+01	5.211999999999999966e-02	7.078299999999999592e-01
2.000000000000000111e-01	1.667845700000000022e+02	1.300000000000000000e+01	3.000000000000000000e+01	5.480000000000000149e-02	7.209999999999999742e-01
2.000000000000000111e-01	2.135517800000000079e+02	1.800000000000000000e+01	2.700000000000000000e+01	4.988999999999999685e-02	6.761000000000000343e-01
2.000000000000000111e-01	1.128121000000000009e+02	1.300000000000000000e+01	3.000000000000000000e+01	6.252000000000000612e-02	6.707800000000000429e-01
2.000000000000000111e-01	2.429499600000000044e+02	1.500000000000000000e+01	3.000000000000000000e+01	6.045999999999999985e-02	6.857499999999999707e-01
2.000000000000000111e-01	1.859637700000000109e+02	1.800000000000000000e+01	3.100000000000000000e+01	5.559999999999999665e-02	7.028299999999999548e-01
2.000000000000000111e-01	2.860819399999999746e+02	1.100000000000000000e+01	2.600000000000000000e+01	5.526999999999999968e-02	7.022100000000000009e-01
2.000000000000000111e-01	2.725949400000000082e+02	1.300000000000000000e+01	2.900000000000000000e+01	5.836000000000000215e-02	6.794400000000000439e-01
2.000000000000000111e-01	1.261594300000000004e+02	1.400000000000000000e+01	3.000000000000000000e+01	4.997000000000000053e-02	6.832899999999999530e-01
2.000000000000000111e-01	2.297010500000000093e+02	1.100000000000000000e+01	3.200000000000000000e+01	5.287000000000000033e-02	6.964200000000000390e-01
2.000000000000000111e-01	1.725114499999999964e+02	1.000000000000000000e+01	3.100000000000000000e+01	5.736000000000000126e-02	6.812599999999999767e-01
2.000000000000000111e-01	2.220461099999999988e+02	1.400000000000000000e+01	2.700000000000000000e+01	5.283000000000000196e-02	7.037400000000000322e-01
2.000000000000000111e-01	1.195822100000000034e+02	1.600000000000000000e+01	2.400000000000000000e+01	4.905000000000000332e-02	7.246700000000000363e-01
2.000000000000000111e-01	2.040121800000000007e+02	1.700000000000000000e+01	3.200000000000000000e+01	4.540000000000000285e-02	7.039999999999999591e-01
2.000000000000000111e-01	1.977119999999999891e+02	2.300000000000000000e+01	3.100000000000000000e+01	4.637999999999999762e-02	7.127999999999999892e-01
2.000000000000000111e-01	1.158976799999999940e+02	2.000000000000000000e+01	3.400000000000000000e+01	4.716000000000000053e-02	6.792899999999999494e-01
2.000000000000000111e-01	2.941233399999999847e+02	2.100000000000000000e+01	2.700000000000000000e+01	4.637999999999999762e-02	7.282600000000000184e-01
2.000000000000000111e-01	1.822940600000000018e+02	2.400000000000000000e+01	3.500000000000000000e+01	4.764000000000000179e-02	7.259900000000000242e-01
2.000000000000000111e-01	1.770677900000000022e+02	2.200000000000000000e+01	3.800000000000000000e+01	4.406000000000000194e-02	7.554400000000000004e-01
2.000000000000000111e-01	1.947229900000000100e+02	1.900000000000000000e+01	3.200000000000000000e+01	4.589000000000000024e-02	7.216399999999999482e-01
2.000000000000000111e-01	2.438119299999999896e+02	2.300000000000000000e+01	3.300000000000000000e+01	4.925999999999999823e-02	6.877900000000000125e-01
2.000000000000000111e-01	2.065152899999999931e+02	1.800000000000000000e+01	3.300000000000000000e+01	4.966999999999999887e-02	7.342999999999999527e-01
2.000000000000000111e-01	3.331608800000000201e+02	2.000000000000000000e+01	2.900000000000000000e+01	4.859999999999999737e-02	7.184599999999999875e-01
2.000000000000000111e-01	2.869148099999999886e+02	2.200000000000000000e+01	2.600000000000000000e+01	5.009000000000000258e-02	6.967299999999999605e-01
2.000000000000000111e-01	1.694437000000000069e+02	1.800000000000000000e+01	3.400000000000000000e+01	4.759000000000000036e-02	6.941500000000000448e-01
2.000000000000000111e-01	2.234164100000000133e+02	1.300000000000000000e+01	3.300000000000000000e+01	5.015000000000000013e-02	6.757800000000000473e-01
2.000000000000000111e-01	2.970917400000000157e+02	1.400000000000000000e+01	3.000000000000000000e+01	4.930999999999999966e-02	6.939600000000000213e-01
2.000000000000000111e-01	3.246621299999999906e+02	1.500000000000000000e+01	3.000000000000000000e+01	5.070999999999999813e-02	6.837299999999999489e-01
2.000000000000000111e-01	3.779965300000000070e+02	2.200000000000000000e+01	3.600000000000000000e+01	4.762999999999999873e-02	6.908600000000000296e-01
2.000000000000000111e-01	3.097028999999999996e+02	2.200000000000000000e+01	2.800000000000000000e+01	5.063999999999999752e-02	7.013599999999999834e-01
2.000000000000000111e-01	1.710132399999999961e+02	2.100000000000000000e+01	3.600000000000000000e+01	5.281000000000000277e-02	6.997900000000000231e-01
2.000000000000000111e-01	1.193155699999999939e+02	1.800000000000000000e+01	3.300000000000000000e+01	5.444000000000000228e-02	6.825299999999999701e-01
2.000000000000000111e-01	2.856459300000000212e+02	2.100000000000000000e+01	3.200000000000000000e+01	4.932999999999999885e-02	6.898499999999999632e-01
2.000000000000000111e-01	2.503035199999999918e+02	1.300000000000000000e+01	3.400000000000000000e+01	5.091999999999999998e-02	7.095399999999999485e-01
2.000000000000000111e-01	1.961755899999999997e+02	1.300000000000000000e+01	3.000000000000000000e+01	5.013000000000000095e-02	6.884500000000000064e-01
2.000000000000000111e-01	1.320945000000000107e+02	1.500000000000000000e+01	2.600000000000000000e+01	5.043000000000000260e-02	7.214599999999999902e-01
2.000000000000000111e-01	3.925379000000000218e+01	1.500000000000000000e+01	3.000000000000000000e+01	4.873999999999999860e-02	7.054300000000000015e-01
2.000000000000000111e-01	9.228068000000000382e+01	1.100000000000000000e+01	2.800000000000000000e+01	5.192999999999999700e-02	7.083899999999999642e-01
2.000000000000000111e-01	-6.683399999999999785e+00	1.300000000000000000e+01	2.300000000000000000e+01	5.049000000000000016e-02	7.131100000000000216e-01
2.000000000000000111e-01	5.853533000000000186e+01	1.000000000000000000e+01	2.700000000000000000e+01	5.525999999999999662e-02	6.904799999999999827e-01
2.000000000000000111e-01	1.959692699999999945e+02	8.000000000000000000e+00	2.600000000000000000e+01	5.807999999999999968e-02	6.721700000000000452e-01
2.000000000000000111e-01	1.396435199999999952e+02	1.100000000000000000e+01	2.300000000000000000e+01	5.854000000000000176e-02	6.571900000000000519e-01
2.000000000000000111e-01	1.337733800000000031e+02	8.000000000000000000e+00	2.300000000000000000e+01	6.446000000000000341e-02	6.386100000000000110e-01
2.000000000000000111e-01	3.793941999999999837e+01	1.600000000000000000e+01	2.500000000000000000e+01	6.494999999999999385e-02	6.349500000000000144e-01
2.000000000000000111e-01	4.813477999999999923e+01	1.400000000000000000e+01	2.600000000000000000e+01	6.669999999999999540e-02	6.509000000000000341e-01
2.000000000000000111e-01	1.656070899999999995e+02	1.300000000000000000e+01	1.900000000000000000e+01	7.699000000000000288e-02	6.083300000000000374e-01
2.000000000000000111e-01	1.264658600000000064e+02	1.200000000000000000e+01	2.200000000000000000e+01	8.126999999999999502e-02	5.707900000000000196e-01
2.000000000000000111e-01	1.372673900000000060e+02	1.000000000000000000e+01	1.600000000000000000e+01	8.010000000000000453e-02	5.815399999999999459e-01
2.000000000000000111e-01	1.094594699999999960e+02	1.800000000000000000e+01	2.500000000000000000e+01	8.469999999999999751e-02	5.832899999999999752e-01
2.000000000000000111e-01	2.125329900000000123e+02	1.900000000000000000e+01	2.300000000000000000e+01	8.346000000000000640e-02	5.795599999999999641e-01
2.000000000000000111e-01	1.478281100000000094e+02	2.200000000000000000e+01	2.800000000000000000e+01	7.965999999999999470e-02	5.897799999999999709e-01
2.000000000000000111e-01	5.414339999999999975e+01	2.200000000000000000e+01	2.500000000000000000e+01	7.360999999999999488e-02	5.803700000000000525e-01
2.000000000000000111e-01	1.037736000000000018e+02	1.900000000000000000e+01	3.000000000000000000e+01	6.841999999999999471e-02	6.074100000000000055e-01
2.000000000000000111e-01	1.903724499999999864e+02	1.700000000000000000e+01	2.000000000000000000e+01	6.940000000000000335e-02	6.105500000000000371e-01
2.000000000000000111e-01	1.669908900000000074e+02	2.000000000000000000e+01	2.700000000000000000e+01	6.371000000000000274e-02	6.163100000000000245e-01
2.000000000000000111e-01	2.345784600000000069e+02	1.600000000000000000e+01	3.100000000000000000e+01	6.169000000000000178e-02	6.460599999999999676e-01
2.000000000000000111e-01	2.609988900000000172e+02	1.300000000000000000e+01	2.600000000000000000e+01	6.378999999999999948e-02	6.481400000000000494e-01
2.000000000000000111e-01	1.461112599999999873e+02	1.500000000000000000e+01	2.500000000000000000e+01	7.217999999999999416e-02	6.509899999999999576e-01
2.000000000000000111e-01	2.300552900000000136e+02	1.500000000000000000e+01	2.800000000000000000e+01	6.958999999999999908e-02	6.200400000000000356e-01
2.000000000000000111e-01	3.041570300000000202e+02	1.200000000000000000e+01	2.600000000000000000e+01	6.333999999999999353e-02	6.341200000000000170e-01
2.000000000000000111e-01	2.107174300000000073e+02	1.400000000000000000e+01	2.300000000000000000e+01	6.908000000000000251e-02	6.239599999999999591e-01
2.000000000000000111e-01	1.253570100000000025e+02	2.000000000000000000e+01	2.400000000000000000e+01	6.762999999999999567e-02	6.084600000000000009e-01
2.000000000000000111e-01	2.117249600000000100e+02	1.700000000000000000e+01	2.700000000000000000e+01	6.372999999999999499e-02	6.491500000000000048e-01
2.000000000000000111e-01	1.299175999999999931e+02	1.300000000000000000e+01	2.700000000000000000e+01	6.821000000000000674e-02	6.597199999999999731e-01
2.000000000000000111e-01	1.694965599999999881e+02	1.400000000000000000e+01	2.300000000000000000e+01	7.392999999999999572e-02	6.272400000000000198e-01
2.000000000000000111e-01	1.286966099999999926e+02	1.400000000000000000e+01	2.300000000000000000e+01	6.746000000000000607e-02	6.228000000000000203e-01
2.000000000000000111e-01	1.309468200000000024e+02	1.900000000000000000e+01	2.600000000000000000e+01	7.420000000000000207e-02	6.229000000000000092e-01
2.000000000000000111e-01	8.744934000000000651e+01	1.600000000000000000e+01	2.700000000000000000e+01	6.400000000000000133e-02	6.444999999999999618e-01
2.000000000000000111e-01	5.500215000000000032e+01	2.300000000000000000e+01	2.700000000000000000e+01	6.056999999999999884e-02	6.613200000000000189e-01
2.000000000000000111e-01	5.909389999999999787e+01	1.800000000000000000e+01	3.000000000000000000e+01	5.707000000000000267e-02	6.982000000000000428e-01
2.000000000000000111e-01	8.523301999999999623e+01	1.400000000000000000e+01	2.200000000000000000e+01	5.714999999999999941e-02	6.694299999999999695e-01
2.000000000000000111e-01	1.518717300000000137e+02	1.200000000000000000e+01	2.600000000000000000e+01	5.809000000000000274e-02	6.502599999999999492e-01
2.000000000000000111e-01	2.002997900000000016e+02	9.000000000000000000e+00	2.700000000000000000e+01	5.487999999999999823e-02	6.997499999999999831e-01
2.000000000000000111e-01	2.041230799999999874e+02	8.000000000000000000e+00	2.400000000000000000e+01	6.311999999999999555e-02	6.412299999999999667e-01
2.000000000000000111e-01	2.128133599999999888e+02	1.200000000000000000e+01	2.400000000000000000e+01	5.784999999999999865e-02	6.978299999999999503e-01
2.000000000000000111e-01	9.388357000000000596e+01	1.400000000000000000e+01	2.800000000000000000e+01	6.293999999999999595e-02	6.616999999999999549e-01
2.000000000000000111e-01	1.235020099999999985e+02	1.700000000000000000e+01	2.700000000000000000e+01	6.275000000000000022e-02	6.238399999999999501e-01
2.000000000000000111e-01	9.051358000000000459e+01	1.100000000000000000e+01	3.000000000000000000e+01	6.503000000000000447e-02	6.393699999999999939e-01
2.000000000000000111e-01	9.971331999999999596e+01	1.100000000000000000e+01	3.000000000000000000e+01	6.812000000000000000e-02	5.869299999999999518e-01
2.000000000000000111e-01	2.468037199999999984e+02	1.000000000000000000e+01	2.400000000000000000e+01	7.045999999999999486e-02	6.336600000000000010e-01
2.000000000000000111e-01	2.398773400000000038e+02	1.600000000000000000e+01	2.400000000000000000e+01	6.787999999999999590e-02	6.287399999999999656e-01
2.000000000000000111e-01	1.001016000000000048e+02	1.300000000000000000e+01	2.500000000000000000e+01	7.240000000000000602e-02	6.098299999999999832e-01
2.000000000000000111e-01	2.141106599999999958e+02	1.300000000000000000e+01	2.200000000000000000e+01	6.461999999999999689e-02	6.103499999999999481e-01
2.000000000000000111e-01	1.721987599999999929e+02	1.400000000000000000e+01	2.200000000000000000e+01	7.228999999999999315e-02	5.937700000000000200e-01
2.000000000000000111e-01	2.942163000000000039e+01	1.500000000000000000e+01	2.200000000000000000e+01	6.525999999999999857e-02	6.216899999999999649e-01
2.000000000000000111e-01	1.010516400000000061e+02	1.000000000000000000e+01	2.600000000000000000e+01	6.076999999999999763e-02	6.573400000000000354e-01
2.000000000000000111e-01	5.285092000000000212e+01	1.400000000000000000e+01	2.400000000000000000e+01	5.893000000000000321e-02	6.508699999999999486e-01
2.000000000000000111e-01	3.239770300000000134e+02	1.200000000000000000e+01	2.200000000000000000e+01	7.112000000000000266e-02	6.366399999999999837e-01
2.000000000000000111e-01	1.757454099999999926e+02	2.100000000000000000e+01	2.000000000000000000e+01	6.304999999999999494e-02	6.554400000000000226e-01
2.000000000000000111e-01	1.522627899999999954e+02	1.700000000000000000e+01	1.800000000000000000e+01	6.292000000000000370e-02	6.045199999999999463e-01
2.000000000000000111e-01	1.567700800000000072e+02	1.800000000000000000e+01	2.400000000000000000e+01	5.999999999999999778e-02	6.497000000000000552e-01
2.000000000000000111e-01	2.552640999999999849e+01	1.300000000000000000e+01	3.000000000000000000e+01	6.278000000000000247e-02	6.546699999999999742e-01
2.000000000000000111e-01	7.461672000000000082e+01	1.300000000000000000e+01	2.400000000000000000e+01	6.475000000000000200e-02	6.526899999999999924e-01
2.000000000000000111e-01	1.385490000000000066e+02	1.500000000000000000e+01	2.200000000000000000e+01	7.055999999999999772e-02	5.876200000000000312e-01
2.000000000000000111e-01	2.170321199999999919e+02	1.700000000000000000e+01	1.800000000000000000e+01	5.525000000000000050e-02	6.862399999999999611e-01
2.000000000000000111e-01	9.147190000000000509e+01	1.300000000000000000e+01	2.100000000000000000e+01	5.482999999999999680e-02	6.840699999999999559e-01
2.000000000000000111e-01	2.454479599999999948e+02	1.500000000000000000e+01	2.600000000000000000e+01	5.802999999999999825e-02	6.962500000000000355e-01
2.000000000000000111e-01	2.711999500000000012e+02	1.400000000000000000e+01	2.500000000000000000e+01	5.804000000000000131e-02	6.633799999999999697e-01
2.000000000000000111e-01	2.558987099999999941e+02	1.300000000000000000e+01	2.600000000000000000e+01	5.718000000000000166e-02	6.976499999999999924e-01
2.000000000000000111e-01	1.977775000000000105e+01	1.900000000000000000e+01	2.400000000000000000e+01	4.802000000000000018e-02	7.444899999999999851e-01
2.000000000000000111e-01	1.626726800000000139e+02	1.700000000000000000e+01	2.500000000000000000e+01	4.662000000000000172e-02	7.463100000000000289e-01
2.000000000000000111e-01	1.045282700000000062e+02	1.300000000000000000e+01	2.900000000000000000e+01	5.204000000000000292e-02	7.028600000000000403e-01
2.000000000000000111e-01	9.496272999999999342e+01	8.000000000000000000e+00	2.700000000000000000e+01	6.194000000000000200e-02	6.811899999999999622e-01
2.000000000000000111e-01	2.062567200000000014e+02	9.000000000000000000e+00	2.900000000000000000e+01	6.342000000000000415e-02	6.717499999999999583e-01
2.000000000000000111e-01	1.731161700000000110e+02	1.100000000000000000e+01	2.600000000000000000e+01	6.350000000000000089e-02	6.643299999999999761e-01
2.000000000000000111e-01	1.573829000000000065e+02	9.000000000000000000e+00	2.500000000000000000e+01	6.153000000000000136e-02	6.719600000000000017e-01
2.000000000000000111e-01	3.411381999999999692e+01	6.000000000000000000e+00	2.000000000000000000e+01	5.516000000000000070e-02	7.024399999999999533e-01
2.000000000000000111e-01	1.845291100000000029e+02	1.300000000000000000e+01	2.300000000000000000e+01	4.805999999999999855e-02	7.636899999999999800e-01
2.000000000000000111e-01	5.941402000000000072e+01	1.200000000000000000e+01	2.700000000000000000e+01	5.381999999999999978e-02	7.183599999999999985e-01
2.000000000000000111e-01	7.089245999999999981e+01	1.100000000000000000e+01	2.400000000000000000e+01	4.601999999999999841e-02	7.620599999999999596e-01
2.000000000000000111e-01	-2.100434999999999874e+01	9.000000000000000000e+00	2.300000000000000000e+01	5.278000000000000053e-02	7.260999999999999677e-01
2.000000000000000111e-01	8.942459999999999809e+01	1.400000000000000000e+01	2.500000000000000000e+01	5.641999999999999793e-02	7.344399999999999817e-01
2.000000000000000111e-01	7.345350999999999431e+01	1.600000000000000000e+01	2.000000000000000000e+01	5.793000000000000232e-02	7.167200000000000237e-01
2.000000000000000111e-01	1.038271100000000047e+02	1.100000000000000000e+01	2.200000000000000000e+01	5.358999999999999875e-02	6.907900000000000151e-01
2.000000000000000111e-01	1.746478799999999865e+02	1.000000000000000000e+01	2.200000000000000000e+01	5.378999999999999754e-02	6.856200000000000072e-01
2.000000000000000111e-01	1.019923299999999955e+02	1.200000000000000000e+01	2.100000000000000000e+01	5.439999999999999697e-02	6.890800000000000258e-01
2.000000000000000111e-01	1.350810999999999922e+02	9.000000000000000000e+00	2.000000000000000000e+01	6.060999999999999721e-02	6.431299999999999795e-01
2.000000000000000111e-01	1.467488999999999955e+01	7.000000000000000000e+00	2.400000000000000000e+01	5.324999999999999872e-02	6.964299999999999935e-01
2.000000000000000111e-01	9.666040000000000632e+00	9.000000000000000000e+00	2.200000000000000000e+01	5.432000000000000023e-02	7.076099999999999612e-01
2.000000000000000111e-01	1.238943699999999950e+02	1.200000000000000000e+01	1.900000000000000000e+01	5.634999999999999731e-02	6.555900000000000061e-01
2.000000000000000111e-01	1.043894200000000012e+02	1.200000000000000000e+01	1.900000000000000000e+01	4.914999999999999925e-02	7.012100000000000000e-01
2.000000000000000111e-01	1.312597000000000094e+02	1.100000000000000000e+01	1.800000000000000000e+01	4.397999999999999826e-02	7.078799999999999537e-01
2.000000000000000111e-01	8.656090000000000728e+00	1.300000000000000000e+01	2.000000000000000000e+01	4.846000000000000307e-02	6.918199999999999905e-01
2.000000000000000111e-01	1.178776799999999980e+02	1.300000000000000000e+01	2.400000000000000000e+01	5.020000000000000157e-02	7.535500000000000531e-01
2.000000000000000111e-01	1.229979600000000062e+02	1.300000000000000000e+01	2.300000000000000000e+01	4.941999999999999865e-02	7.327099999999999724e-01
2.000000000000000111e-01	8.794563999999999737e+01	1.100000000000000000e+01	2.300000000000000000e+01	5.036999999999999811e-02	7.578200000000000491e-01
2.000000000000000111e-01	1.280425799999999867e+02	1.300000000000000000e+01	2.400000000000000000e+01	5.614000000000000240e-02	6.897600000000000398e-01
2.000000000000000111e-01	1.461810000000000116e+02	1.500000000000000000e+01	2.500000000000000000e+01	4.454999999999999932e-02	7.622200000000000086e-01
2.000000000000000111e-01	7.438066999999999496e+01	1.000000000000000000e+01	2.200000000000000000e+01	4.472999999999999893e-02	7.678800000000000070e-01
2.000000000000000111e-01	1.132965499999999963e+02	1.500000000000000000e+01	1.800000000000000000e+01	4.191999999999999893e-02	7.392400000000000082e-01
2.000000000000000111e-01	1.148579799999999977e+02	1.500000000000000000e+01	2.600000000000000000e+01	4.461999999999999994e-02	7.585399999999999920e-01
2.000000000000000111e-01	8.991074999999999307e+01	1.300000000000000000e+01	2.700000000000000000e+01	4.245000000000000162e-02	7.754900000000000126e-01
2.000000000000000111e-01	1.250594200000000029e+02	1.200000000000000000e+01	1.900000000000000000e+01	4.279999999999999777e-02	7.539700000000000291e-01
2.000000000000000111e-01	1.386409999999999911e+02	1.800000000000000000e+01	2.500000000000000000e+01	4.619999999999999801e-02	7.642499999999999849e-01
2.000000000000000111e-01	1.269520899999999983e+02	1.700000000000000000e+01	2.300000000000000000e+01	4.435999999999999666e-02	7.562799999999999523e-01
2.000000000000000111e-01	1.557859200000000044e+02	1.700000000000000000e+01	2.100000000000000000e+01	5.392999999999999877e-02	7.360799999999999566e-01
2.000000000000000111e-01	2.187286599999999908e+02	1.900000000000000000e+01	2.300000000000000000e+01	5.707999999999999879e-02	7.082699999999999552e-01
2.000000000000000111e-01	1.073109000000000037e+02	1.500000000000000000e+01	2.600000000000000000e+01	5.371000000000000080e-02	7.394600000000000062e-01
2.000000000000000111e-01	1.357469800000000077e+02	1.800000000000000000e+01	2.900000000000000000e+01	6.260999999999999899e-02	6.896499999999999853e-01
2.000000000000000111e-01	2.348801499999999862e+02	1.800000000000000000e+01	2.100000000000000000e+01	5.714000000000000329e-02	6.889600000000000168e-01
2.000000000000000111e-01	1.927638599999999940e+02	1.200000000000000000e+01	3.100000000000000000e+01	6.987000000000000155e-02	6.766699999999999937e-01
2.000000000000000111e-01	2.825091899999999896e+02	1.600000000000000000e+01	2.800000000000000000e+01	6.130000000000000032e-02	6.610200000000000520e-01
2.000000000000000111e-01	1.997335999999999956e+02	2.000000000000000000e+01	2.600000000000000000e+01	5.312000000000000055e-02	7.042199999999999571e-01
2.000000000000000111e-01	2.951433999999999855e+02	2.200000000000000000e+01	2.800000000000000000e+01	5.648999999999999855e-02	6.921899999999999720e-01
2.000000000000000111e-01	1.652569799999999987e+02	1.700000000000000000e+01	3.200000000000000000e+01	4.512000000000000038e-02	7.374100000000000099e-01
2.000000000000000111e-01	1.096585599999999943e+02	2.400000000000000000e+01	3.100000000000000000e+01	4.789000000000000201e-02	7.124500000000000277e-01
2.000000000000000111e-01	1.269598500000000030e+02	1.900000000000000000e+01	3.200000000000000000e+01	4.775999999999999690e-02	7.119799999999999462e-01
2.000000000000000111e-01	1.361527299999999912e+02	1.400000000000000000e+01	3.300000000000000000e+01	4.610000000000000209e-02	7.054399999999999560e-01
2.000000000000000111e-01	2.600575999999999866e+01	1.800000000000000000e+01	3.100000000000000000e+01	4.404999999999999888e-02	7.164800000000000058e-01
2.000000000000000111e-01	2.235095699999999965e+02	1.500000000000000000e+01	3.500000000000000000e+01	4.479999999999999954e-02	7.586000000000000520e-01
2.000000000000000111e-01	1.242146500000000060e+02	1.500000000000000000e+01	2.600000000000000000e+01	4.590000000000000330e-02	7.172300000000000342e-01
2.000000000000000111e-01	1.819464299999999923e+02	1.800000000000000000e+01	2.500000000000000000e+01	4.397000000000000214e-02	7.316399999999999570e-01
2.000000000000000111e-01	7.652195000000000391e+01	1.600000000000000000e+01	2.700000000000000000e+01	4.363999999999999824e-02	7.443199999999999816e-01
2.000000000000000111e-01	5.177291000000000309e+01	1.800000000000000000e+01	2.700000000000000000e+01	4.982000000000000317e-02	7.450299999999999701e-01
2.000000000000000111e-01	5.944351999999999947e+01	1.700000000000000000e+01	2.400000000000000000e+01	5.578000000000000319e-02	6.969400000000000039e-01
2.000000000000000111e-01	9.414419999999999789e+00	1.100000000000000000e+01	2.400000000000000000e+01	6.483999999999999486e-02	6.543799999999999617e-01
2.000000000000000111e-01	1.940370900000000063e+02	1.000000000000000000e+01	2.200000000000000000e+01	6.764000000000000568e-02	6.275100000000000122e-01
2.000000000000000111e-01	1.031923800000000000e+02	1.000000000000000000e+01	1.900000000000000000e+01	6.778000000000000691e-02	6.223199999999999843e-01
2.000000000000000111e-01	1.823045700000000124e+02	1.300000000000000000e+01	2.000000000000000000e+01	6.901000000000000190e-02	6.644099999999999451e-01
2.000000000000000111e-01	1.294683400000000120e+02	1.200000000000000000e+01	2.400000000000000000e+01	7.034999999999999587e-02	6.569099999999999939e-01
2.000000000000000111e-01	2.349794999999999945e+01	1.600000000000000000e+01	2.000000000000000000e+01	6.540999999999999592e-02	6.609800000000000120e-01
2.000000000000000111e-01	5.812566999999999950e+01	1.700000000000000000e+01	2.100000000000000000e+01	7.255000000000000338e-02	6.413900000000000157e-01
2.000000000000000111e-01	7.394688999999999623e+01	1.400000000000000000e+01	2.700000000000000000e+01	6.993000000000000604e-02	6.411099999999999577e-01
2.000000000000000111e-01	8.765800000000000480e+00	1.800000000000000000e+01	2.500000000000000000e+01	7.299999999999999545e-02	6.261100000000000554e-01
2.000000000000000111e-01	1.520560499999999990e+02	1.300000000000000000e+01	2.900000000000000000e+01	6.762999999999999567e-02	6.189500000000000002e-01
2.000000000000000111e-01	2.062807200000000023e+02	1.500000000000000000e+01	2.200000000000000000e+01	6.395000000000000684e-02	6.397599999999999953e-01
2.000000000000000111e-01	1.024658299999999969e+02	1.400000000000000000e+01	2.300000000000000000e+01	5.165000000000000147e-02	6.865599999999999481e-01
2.000000000000000111e-01	9.067727999999999611e+01	1.000000000000000000e+01	1.900000000000000000e+01	5.936999999999999916e-02	6.612099999999999644e-01
2.000000000000000111e-01	5.126691000000000287e+01	1.400000000000000000e+01	2.300000000000000000e+01	5.881000000000000116e-02	7.192199999999999704e-01
2.000000000000000111e-01	9.471326999999999430e+01	1.700000000000000000e+01	2.900000000000000000e+01	5.154000000000000248e-02	7.177400000000000446e-01
2.000000000000000111e-01	5.173599999999999710e+01	1.900000000000000000e+01	2.900000000000000000e+01	5.145000000000000268e-02	7.027999999999999803e-01
2.000000000000000111e-01	5.807410999999999746e+01	1.900000000000000000e+01	2.900000000000000000e+01	5.292999999999999788e-02	6.932700000000000529e-01
2.000000000000000111e-01	1.588538000000000068e+02	1.700000000000000000e+01	2.800000000000000000e+01	5.317999999999999811e-02	6.720500000000000362e-01
2.000000000000000111e-01	1.042825100000000020e+02	1.300000000000000000e+01	2.400000000000000000e+01	5.918000000000000344e-02	6.721500000000000252e-01
2.000000000000000111e-01	2.596917599999999879e+02	1.800000000000000000e+01	2.200000000000000000e+01	5.756000000000000005e-02	6.825599999999999445e-01
2.000000000000000111e-01	1.409829799999999977e+02	1.800000000000000000e+01	2.400000000000000000e+01	6.040000000000000230e-02	6.593299999999999716e-01
2.000000000000000111e-01	2.325500099999999861e+02	1.700000000000000000e+01	2.500000000000000000e+01	6.015000000000000208e-02	6.723000000000000087e-01
2.000000000000000111e-01	1.530210500000000025e+02	1.600000000000000000e+01	2.700000000000000000e+01	5.804999999999999744e-02	7.135500000000000176e-01
2.000000000000000111e-01	2.567470900000000142e+02	1.900000000000000000e+01	3.000000000000000000e+01	4.961999999999999744e-02	7.272100000000000231e-01
2.000000000000000111e-01	1.151465400000000017e+02	1.800000000000000000e+01	2.900000000000000000e+01	4.809000000000000080e-02	7.248099999999999543e-01
2.000000000000000111e-01	1.265105899999999934e+02	1.600000000000000000e+01	3.000000000000000000e+01	4.875999999999999779e-02	7.299200000000000133e-01
2.000000000000000111e-01	1.584364700000000141e+02	1.100000000000000000e+01	3.100000000000000000e+01	5.050000000000000322e-02	7.367500000000000160e-01
2.000000000000000111e-01	1.876385999999999967e+02	1.200000000000000000e+01	2.800000000000000000e+01	4.309999999999999942e-02	8.199699999999999767e-01
2.000000000000000111e-01	1.817984600000000057e+02	1.500000000000000000e+01	2.800000000000000000e+01	4.334999999999999964e-02	7.930000000000000382e-01
2.000000000000000111e-01	1.129733800000000059e+02	2.200000000000000000e+01	2.800000000000000000e+01	3.729999999999999982e-02	8.448200000000000154e-01
2.000000000000000111e-01	1.005664000000000016e+02	2.200000000000000000e+01	3.300000000000000000e+01	3.976999999999999980e-02	8.367999999999999883e-01
2.000000000000000111e-01	9.133308999999999855e+01	2.300000000000000000e+01	2.900000000000000000e+01	4.089999999999999886e-02	8.567299999999999915e-01
2.000000000000000111e-01	1.284730600000000038e+02	1.900000000000000000e+01	2.900000000000000000e+01	3.857000000000000012e-02	8.387099999999999556e-01
2.000000000000000111e-01	2.765574799999999982e+02	1.400000000000000000e+01	2.700000000000000000e+01	4.009999999999999676e-02	7.689200000000000479e-01
2.000000000000000111e-01	1.454195699999999931e+02	1.300000000000000000e+01	3.000000000000000000e+01	4.469999999999999668e-02	7.907999999999999474e-01
2.000000000000000111e-01	5.206441999999999837e+01	1.600000000000000000e+01	3.000000000000000000e+01	4.560999999999999777e-02	7.871799999999999908e-01
2.000000000000000111e-01	-1.399450000000000083e+00	1.500000000000000000e+01	2.900000000000000000e+01	4.417999999999999705e-02	7.854600000000000470e-01
2.000000000000000111e-01	5.506197000000000230e+01	1.900000000000000000e+01	2.800000000000000000e+01	4.007999999999999757e-02	7.779599999999999849e-01
2.000000000000000111e-01	9.866540000000000532e+01	1.400000000000000000e+01	3.000000000000000000e+01	4.241000000000000325e-02	7.307599999999999651e-01
2.000000000000000111e-01	2.262057000000000073e+01	1.000000000000000000e+01	2.800000000000000000e+01	4.927999999999999742e-02	7.806400000000000006e-01
2.000000000000000111e-01	2.310848699999999951e+02	1.500000000000000000e+01	3.400000000000000000e+01	5.473999999999999699e-02	6.984799999999999898e-01
2.000000000000000111e-01	8.674608999999999526e+01	1.400000000000000000e+01	2.500000000000000000e+01	5.881999999999999729e-02	6.679199999999999582e-01
2.000000000000000111e-01	8.711741000000000668e+01	1.300000000000000000e+01	2.500000000000000000e+01	6.047000000000000292e-02	6.821300000000000141e-01
2.000000000000000111e-01	1.784036600000000021e+02	1.400000000000000000e+01	2.300000000000000000e+01	6.340999999999999415e-02	6.638199999999999656e-01
2.000000000000000111e-01	1.971207499999999868e+02	1.600000000000000000e+01	2.100000000000000000e+01	6.155999999999999667e-02	6.511099999999999666e-01
2.000000000000000111e-01	8.287948000000000093e+01	1.900000000000000000e+01	2.400000000000000000e+01	6.031999999999999862e-02	6.689500000000000446e-01
2.000000000000000111e-01	9.346250999999999465e+01	1.700000000000000000e+01	2.600000000000000000e+01	6.192000000000000282e-02	6.596899999999999986e-01
2.000000000000000111e-01	-2.001313000000000031e+01	1.900000000000000000e+01	3.000000000000000000e+01	6.115999999999999909e-02	6.663900000000000379e-01
2.000000000000000111e-01	1.263641300000000030e+02	2.100000000000000000e+01	2.900000000000000000e+01	5.868000000000000299e-02	6.828600000000000225e-01
2.000000000000000111e-01	1.406966799999999864e+02	1.600000000000000000e+01	2.800000000000000000e+01	6.221999999999999753e-02	6.750500000000000389e-01
2.000000000000000111e-01	1.206596100000000007e+02	1.500000000000000000e+01	2.600000000000000000e+01	6.285000000000000309e-02	6.474299999999999500e-01
2.000000000000000111e-01	6.730319000000000074e+01	1.400000000000000000e+01	2.300000000000000000e+01	6.028000000000000025e-02	6.858300000000000507e-01
2.000000000000000111e-01	7.445570999999999628e+01	1.600000000000000000e+01	2.600000000000000000e+01	6.959999999999999520e-02	6.100700000000000012e-01
2.000000000000000111e-01	1.817486600000000010e+02	1.500000000000000000e+01	3.600000000000000000e+01	6.633999999999999619e-02	6.913000000000000256e-01
2.000000000000000111e-01	1.926846500000000049e+02	1.800000000000000000e+01	3.100000000000000000e+01	6.260999999999999899e-02	6.895599999999999508e-01
2.000000000000000111e-01	2.180300499999999886e+02	1.700000000000000000e+01	2.700000000000000000e+01	6.718000000000000360e-02	5.855299999999999949e-01
2.000000000000000111e-01	1.320833900000000085e+02	1.300000000000000000e+01	2.300000000000000000e+01	7.427000000000000268e-02	6.119400000000000395e-01
2.000000000000000111e-01	1.215854300000000023e+02	1.700000000000000000e+01	2.400000000000000000e+01	7.335999999999999466e-02	6.108299999999999841e-01
2.000000000000000111e-01	1.307534300000000087e+02	1.600000000000000000e+01	2.700000000000000000e+01	7.895000000000000628e-02	5.866000000000000103e-01
2.000000000000000111e-01	1.713961700000000121e+02	1.500000000000000000e+01	2.500000000000000000e+01	7.696999999999999675e-02	6.147099999999999786e-01
2.000000000000000111e-01	1.780603999999999871e+02	1.800000000000000000e+01	3.000000000000000000e+01	8.179999999999999771e-02	5.832500000000000462e-01
2.000000000000000111e-01	2.087569799999999987e+02	1.400000000000000000e+01	2.800000000000000000e+01	8.117000000000000604e-02	6.091100000000000403e-01
2.000000000000000111e-01	1.421094699999999875e+02	1.800000000000000000e+01	2.800000000000000000e+01	8.515999999999999959e-02	5.739100000000000312e-01
2.000000000000000111e-01	-1.745300000000000074e+00	1.000000000000000000e+01	2.700000000000000000e+01	8.563999999999999391e-02	6.151699999999999946e-01
2.000000000000000111e-01	1.637482699999999909e+02	1.400000000000000000e+01	2.900000000000000000e+01	8.862000000000000433e-02	5.679699999999999749e-01
2.000000000000000111e-01	3.120328299999999899e+02	1.800000000000000000e+01	3.000000000000000000e+01	7.530000000000000582e-02	6.148700000000000276e-01
2.000000000000000111e-01	1.412699299999999880e+02	1.400000000000000000e+01	3.100000000000000000e+01	8.408999999999999808e-02	6.038599999999999524e-01
2.000000000000000111e-01	1.839356899999999939e+02	1.300000000000000000e+01	2.900000000000000000e+01	7.290000000000000646e-02	5.771899999999999809e-01
2.000000000000000111e-01	1.870693799999999953e+02	1.400000000000000000e+01	2.900000000000000000e+01	6.894000000000000128e-02	6.237000000000000322e-01
2.000000000000000111e-01	2.616462200000000280e+02	1.200000000000000000e+01	3.300000000000000000e+01	5.832999999999999990e-02	6.998999999999999666e-01
2.000000000000000111e-01	2.865807899999999790e+02	1.400000000000000000e+01	3.300000000000000000e+01	5.650999999999999773e-02	6.596400000000000041e-01
2.000000000000000111e-01	1.896983500000000049e+02	1.900000000000000000e+01	3.000000000000000000e+01	6.004999999999999921e-02	6.878900000000000015e-01
2.000000000000000111e-01	1.002608599999999939e+02	2.300000000000000000e+01	3.300000000000000000e+01	6.371000000000000274e-02	6.955900000000000416e-01
2.000000000000000111e-01	2.664010799999999790e+02	2.100000000000000000e+01	3.700000000000000000e+01	6.275000000000000022e-02	6.541700000000000292e-01
2.000000000000000111e-01	1.298825999999999965e+02	2.400000000000000000e+01	3.900000000000000000e+01	5.797999999999999682e-02	7.068799999999999528e-01
2.000000000000000111e-01	2.716788700000000176e+02	2.000000000000000000e+01	3.300000000000000000e+01	6.425000000000000155e-02	6.339000000000000190e-01
2.000000000000000111e-01	1.946939199999999914e+02	1.600000000000000000e+01	3.300000000000000000e+01	6.821000000000000674e-02	6.683299999999999796e-01
2.000000000000000111e-01	1.742388699999999915e+02	2.000000000000000000e+01	2.800000000000000000e+01	6.743999999999999995e-02	6.427599999999999980e-01
2.000000000000000111e-01	1.305310900000000061e+02	1.800000000000000000e+01	2.900000000000000000e+01	6.392000000000000459e-02	6.872300000000000075e-01
2.000000000000000111e-01	1.567890600000000063e+02	1.900000000000000000e+01	2.900000000000000000e+01	5.145000000000000268e-02	6.673599999999999532e-01
2.000000000000000111e-01	1.484002700000000061e+02	1.700000000000000000e+01	3.300000000000000000e+01	4.948000000000000315e-02	7.068499999999999783e-01
2.000000000000000111e-01	1.452220900000000086e+02	2.200000000000000000e+01	3.100000000000000000e+01	4.947000000000000008e-02	7.158700000000000063e-01
2.000000000000000111e-01	2.001493199999999888e+02	1.100000000000000000e+01	3.600000000000000000e+01	5.074000000000000038e-02	7.106900000000000439e-01
2.000000000000000111e-01	4.362615999999999872e+01	2.000000000000000000e+01	2.800000000000000000e+01	4.870000000000000023e-02	7.089699999999999891e-01
2.000000000000000111e-01	1.156413299999999964e+02	1.200000000000000000e+01	3.400000000000000000e+01	5.598000000000000198e-02	6.724900000000000322e-01
2.000000000000000111e-01	9.571326000000000533e+01	1.200000000000000000e+01	3.000000000000000000e+01	5.668000000000000121e-02	6.735400000000000276e-01
2.000000000000000111e-01	3.365532999999999930e+01	1.400000000000000000e+01	2.900000000000000000e+01	5.797000000000000069e-02	6.645999999999999686e-01
2.000000000000000111e-01	2.441807499999999891e+02	1.300000000000000000e+01	2.400000000000000000e+01	7.061000000000000609e-02	6.525800000000000489e-01
2.000000000000000111e-01	1.704223100000000102e+02	1.500000000000000000e+01	3.000000000000000000e+01	7.123000000000000165e-02	6.207399999999999585e-01
2.000000000000000111e-01	1.182468899999999934e+02	1.500000000000000000e+01	3.000000000000000000e+01	7.530000000000000582e-02	6.182600000000000318e-01
2.000000000000000111e-01	1.841225300000000118e+02	1.300000000000000000e+01	2.500000000000000000e+01	7.270000000000000073e-02	6.677800000000000402e-01
2.000000000000000111e-01	1.270732100000000031e+02	1.600000000000000000e+01	2.800000000000000000e+01	7.215000000000000580e-02	6.577899999999999858e-01
2.000000000000000111e-01	8.679561999999999955e+01	1.500000000000000000e+01	2.900000000000000000e+01	6.302000000000000657e-02	6.622900000000000453e-01
2.000000000000000111e-01	7.133907999999999561e+01	1.200000000000000000e+01	2.400000000000000000e+01	6.322999999999999454e-02	7.187599999999999545e-01
2.000000000000000111e-01	5.606786999999999921e+01	1.000000000000000000e+01	2.300000000000000000e+01	6.426999999999999380e-02	6.562000000000000055e-01
2.000000000000000111e-01	8.930167000000000144e+01	1.100000000000000000e+01	3.000000000000000000e+01	6.060999999999999721e-02	6.829300000000000370e-01
2.000000000000000111e-01	-3.937848999999999933e+01	1.000000000000000000e+01	2.600000000000000000e+01	6.071000000000000008e-02	6.875000000000000000e-01
2.000000000000000111e-01	-1.293806999999999974e+01	1.600000000000000000e+01	2.900000000000000000e+01	5.976000000000000062e-02	6.553700000000000081e-01
2.000000000000000111e-01	3.668833999999999662e+01	1.800000000000000000e+01	2.400000000000000000e+01	6.217000000000000304e-02	6.670700000000000518e-01
2.000000000000000111e-01	1.395238799999999912e+02	2.000000000000000000e+01	3.000000000000000000e+01	5.575000000000000094e-02	7.117200000000000193e-01
2.000000000000000111e-01	1.171560300000000012e+02	1.700000000000000000e+01	2.700000000000000000e+01	6.133000000000000257e-02	6.726100000000000412e-01
2.000000000000000111e-01	1.753780000000000072e+01	1.600000000000000000e+01	2.900000000000000000e+01	6.133000000000000257e-02	6.541900000000000492e-01
2.000000000000000111e-01	2.415017499999999870e+02	1.500000000000000000e+01	3.500000000000000000e+01	6.015000000000000208e-02	6.657199999999999784e-01
2.000000000000000111e-01	2.827644999999999982e+02	1.700000000000000000e+01	2.900000000000000000e+01	5.426000000000000267e-02	6.880899999999999794e-01
2.000000000000000111e-01	9.375199000000000638e+01	1.400000000000000000e+01	3.100000000000000000e+01	6.160000000000000198e-02	6.566300000000000470e-01
2.000000000000000111e-01	7.289208999999999605e+01	1.000000000000000000e+01	2.700000000000000000e+01	5.734000000000000208e-02	6.964599999999999680e-01
2.000000000000000111e-01	8.140250000000000341e+01	1.400000000000000000e+01	3.100000000000000000e+01	5.201000000000000068e-02	7.102199999999999624e-01
2.000000000000000111e-01	5.850802999999999798e+01	2.400000000000000000e+01	3.600000000000000000e+01	4.589000000000000024e-02	6.986999999999999877e-01
2.000000000000000111e-01	1.077356999999999942e+01	1.500000000000000000e+01	3.900000000000000000e+01	5.378000000000000141e-02	7.198700000000000099e-01
2.000000000000000111e-01	1.932368999999999915e+01	1.700000000000000000e+01	3.300000000000000000e+01	5.347999999999999976e-02	7.189400000000000235e-01
2.000000000000000111e-01	1.613161399999999901e+02	1.800000000000000000e+01	3.000000000000000000e+01	5.560999999999999971e-02	7.096299999999999830e-01
2.000000000000000111e-01	1.461655900000000088e+02	1.900000000000000000e+01	2.400000000000000000e+01	5.133000000000000063e-02	6.992500000000000382e-01
2.000000000000000111e-01	1.132938199999999966e+02	2.400000000000000000e+01	3.400000000000000000e+01	4.635999999999999843e-02	7.154899999999999594e-01
2.000000000000000111e-01	1.834968599999999981e+02	1.600000000000000000e+01	3.600000000000000000e+01	4.816999999999999754e-02	7.378200000000000314e-01
2.000000000000000111e-01	1.318694399999999973e+02	2.200000000000000000e+01	3.700000000000000000e+01	4.426999999999999685e-02	7.708599999999999897e-01
2.000000000000000111e-01	2.127449599999999919e+02	2.300000000000000000e+01	3.800000000000000000e+01	4.594000000000000167e-02	7.684100000000000374e-01
2.000000000000000111e-01	5.782974000000000103e+01	2.200000000000000000e+01	3.400000000000000000e+01	4.848000000000000226e-02	7.123800000000000132e-01
2.000000000000000111e-01	2.817165499999999838e+02	1.800000000000000000e+01	3.300000000000000000e+01	4.515999999999999875e-02	7.213800000000000212e-01
2.000000000000000111e-01	1.693093800000000044e+02	1.100000000000000000e+01	2.900000000000000000e+01	4.526999999999999774e-02	7.743600000000000483e-01
2.000000000000000111e-01	1.353361899999999878e+02	1.800000000000000000e+01	3.200000000000000000e+01	4.476000000000000117e-02	7.262699999999999712e-01
2.000000000000000111e-01	1.508840299999999957e+02	1.700000000000000000e+01	3.000000000000000000e+01	4.533999999999999836e-02	7.391600000000000392e-01
2.000000000000000111e-01	6.187348999999999677e+01	1.600000000000000000e+01	2.200000000000000000e+01	4.232000000000000345e-02	7.145299999999999985e-01
2.000000000000000111e-01	1.228238400000000041e+02	1.400000000000000000e+01	2.900000000000000000e+01	4.862999999999999962e-02	7.444699999999999651e-01
2.000000000000000111e-01	2.687069799999999873e+02	1.600000000000000000e+01	1.900000000000000000e+01	5.244000000000000050e-02	7.480499999999999927e-01
2.000000000000000111e-01	2.173941499999999962e+02	1.700000000000000000e+01	2.300000000000000000e+01	5.521999999999999825e-02	7.152600000000000069e-01
2.000000000000000111e-01	1.847669400000000053e+02	1.500000000000000000e+01	2.500000000000000000e+01	4.832000000000000184e-02	7.555399999999999894e-01
2.000000000000000111e-01	3.643047900000000254e+02	1.400000000000000000e+01	2.400000000000000000e+01	4.662999999999999784e-02	7.728000000000000425e-01
2.000000000000000111e-01	1.753764299999999992e+02	1.700000000000000000e+01	2.100000000000000000e+01	4.354000000000000231e-02	8.212000000000000410e-01
2.000000000000000111e-01	1.791448200000000099e+02	1.800000000000000000e+01	2.400000000000000000e+01	4.281000000000000083e-02	7.549700000000000299e-01
2.000000000000000111e-01	8.920510000000000161e+01	1.800000000000000000e+01	3.000000000000000000e+01	4.900999999999999801e-02	7.632700000000000040e-01
2.000000000000000111e-01	5.359082000000000079e+01	1.700000000000000000e+01	3.400000000000000000e+01	4.898000000000000270e-02	7.523100000000000342e-01
2.000000000000000111e-01	5.263828000000000173e+01	1.500000000000000000e+01	2.800000000000000000e+01	5.099999999999999672e-02	7.430900000000000283e-01
2.000000000000000111e-01	1.200249799999999993e+02	1.900000000000000000e+01	2.600000000000000000e+01	4.809999999999999692e-02	7.720200000000000395e-01
2.000000000000000111e-01	1.562517100000000028e+02	1.800000000000000000e+01	2.700000000000000000e+01	5.269999999999999685e-02	7.237400000000000500e-01
2.000000000000000111e-01	1.701446200000000033e+02	1.200000000000000000e+01	2.800000000000000000e+01	5.072999999999999732e-02	7.339900000000000313e-01
2.000000000000000111e-01	1.935563400000000058e+02	1.000000000000000000e+01	2.100000000000000000e+01	5.090000000000000080e-02	7.530799999999999716e-01
2.000000000000000111e-01	1.563799099999999953e+02	1.100000000000000000e+01	2.900000000000000000e+01	4.327999999999999903e-02	7.656899999999999817e-01
2.000000000000000111e-01	1.727787800000000118e+02	1.500000000000000000e+01	2.800000000000000000e+01	4.449000000000000177e-02	7.698899999999999633e-01
2.000000000000000111e-01	7.825270000000000437e+01	1.700000000000000000e+01	2.900000000000000000e+01	4.252999999999999836e-02	7.720000000000000195e-01
2.000000000000000111e-01	1.191391699999999929e+02	1.700000000000000000e+01	2.700000000000000000e+01	4.166999999999999871e-02	7.994400000000000395e-01
2.000000000000000111e-01	1.633931499999999915e+02	1.300000000000000000e+01	2.100000000000000000e+01	4.263000000000000123e-02	7.964499999999999913e-01
2.000000000000000111e-01	1.881340700000000083e+02	1.200000000000000000e+01	2.200000000000000000e+01	4.295000000000000207e-02	7.885400000000000187e-01
2.000000000000000111e-01	1.100358599999999996e+02	1.300000000000000000e+01	2.400000000000000000e+01	4.200999999999999873e-02	7.836699999999999777e-01
2.000000000000000111e-01	1.209024799999999971e+02	1.300000000000000000e+01	2.700000000000000000e+01	5.213000000000000272e-02	7.177900000000000391e-01
2.000000000000000111e-01	1.257712099999999964e+02	1.600000000000000000e+01	3.100000000000000000e+01	5.480999999999999761e-02	6.752899999999999459e-01
2.000000000000000111e-01	9.690361000000000047e+01	1.800000000000000000e+01	3.300000000000000000e+01	5.825000000000000316e-02	6.643900000000000361e-01
2.000000000000000111e-01	1.728062700000000120e+02	1.800000000000000000e+01	3.000000000000000000e+01	5.963999999999999857e-02	6.652299999999999880e-01
2.000000000000000111e-01	1.645242200000000139e+02	1.500000000000000000e+01	3.300000000000000000e+01	5.151000000000000023e-02	6.581799999999999873e-01
2.000000000000000111e-01	1.565221300000000042e+02	1.400000000000000000e+01	3.300000000000000000e+01	4.796000000000000263e-02	7.122800000000000242e-01
2.000000000000000111e-01	9.494123999999999342e+01	1.100000000000000000e+01	3.500000000000000000e+01	5.115000000000000102e-02	7.200800000000000534e-01
2.000000000000000111e-01	1.015027000000000044e+02	1.600000000000000000e+01	3.200000000000000000e+01	4.413999999999999868e-02	8.082899999999999530e-01
2.000000000000000111e-01	1.311944599999999923e+02	1.300000000000000000e+01	3.400000000000000000e+01	4.905000000000000332e-02	8.032899999999999485e-01
2.000000000000000111e-01	1.811789499999999862e+02	1.600000000000000000e+01	3.400000000000000000e+01	4.329000000000000209e-02	7.797600000000000087e-01
2.000000000000000111e-01	9.436332000000000164e+01	2.100000000000000000e+01	3.100000000000000000e+01	4.635000000000000231e-02	7.533499999999999641e-01
2.000000000000000111e-01	1.228087000000000018e+02	2.300000000000000000e+01	3.300000000000000000e+01	4.673000000000000070e-02	7.516000000000000458e-01
2.000000000000000111e-01	2.295328100000000120e+02	2.200000000000000000e+01	2.900000000000000000e+01	4.882000000000000228e-02	7.548200000000000465e-01
2.000000000000000111e-01	2.494383799999999951e+02	2.000000000000000000e+01	3.100000000000000000e+01	5.301000000000000156e-02	7.167999999999999927e-01
2.000000000000000111e-01	2.631835500000000252e+02	1.800000000000000000e+01	3.200000000000000000e+01	4.508000000000000201e-02	7.636100000000000110e-01
2.000000000000000111e-01	2.489599200000000110e+02	1.500000000000000000e+01	3.300000000000000000e+01	4.871999999999999942e-02	7.766300000000000425e-01
2.000000000000000111e-01	2.287262800000000027e+02	2.200000000000000000e+01	3.500000000000000000e+01	4.678999999999999826e-02	7.897199999999999775e-01
2.000000000000000111e-01	2.432395999999999958e+02	1.700000000000000000e+01	3.300000000000000000e+01	4.555000000000000021e-02	8.000199999999999534e-01
2.000000000000000111e-01	1.869227899999999920e+02	2.200000000000000000e+01	3.100000000000000000e+01	4.272999999999999715e-02	8.269699999999999829e-01
2.000000000000000111e-01	2.949480599999999981e+02	2.100000000000000000e+01	3.600000000000000000e+01	4.435999999999999666e-02	8.034999999999999920e-01
2.000000000000000111e-01	2.471629000000000076e+02	2.000000000000000000e+01	4.000000000000000000e+01	4.023999999999999799e-02	8.183599999999999763e-01
2.000000000000000111e-01	2.152684099999999887e+02	2.100000000000000000e+01	3.900000000000000000e+01	3.923000000000000098e-02	8.337499999999999911e-01
2.000000000000000111e-01	2.908705199999999991e+02	2.700000000000000000e+01	3.500000000000000000e+01	4.082000000000000212e-02	8.043900000000000494e-01
2.000000000000000111e-01	3.529738199999999892e+02	2.600000000000000000e+01	3.900000000000000000e+01	4.041000000000000147e-02	8.038399999999999990e-01
2.000000000000000111e-01	3.177707199999999830e+02	2.600000000000000000e+01	4.500000000000000000e+01	4.105000000000000315e-02	8.121500000000000385e-01
2.000000000000000111e-01	2.213919899999999927e+02	2.400000000000000000e+01	4.200000000000000000e+01	3.982999999999999735e-02	8.298499999999999766e-01
2.000000000000000111e-01	1.509602899999999863e+02	2.600000000000000000e+01	4.000000000000000000e+01	4.003000000000000308e-02	8.285599999999999632e-01
2.000000000000000111e-01	2.587949800000000096e+02	1.500000000000000000e+01	4.100000000000000000e+01	4.453000000000000014e-02	7.864499999999999824e-01
2.000000000000000111e-01	2.702769799999999805e+02	1.800000000000000000e+01	4.400000000000000000e+01	4.923999999999999905e-02	7.399799999999999711e-01
2.000000000000000111e-01	2.743539299999999912e+02	2.000000000000000000e+01	3.300000000000000000e+01	5.083000000000000018e-02	7.279799999999999605e-01
2.000000000000000111e-01	1.658560999999999979e+02	1.700000000000000000e+01	3.400000000000000000e+01	4.517000000000000182e-02	7.901799999999999935e-01
2.000000000000000111e-01	2.345891699999999958e+02	2.100000000000000000e+01	3.600000000000000000e+01	4.821000000000000285e-02	7.280200000000000005e-01
2.000000000000000111e-01	1.546033199999999965e+02	1.800000000000000000e+01	3.800000000000000000e+01	5.158999999999999697e-02	7.369999999999999885e-01
2.000000000000000111e-01	1.627352700000000141e+02	1.800000000000000000e+01	3.700000000000000000e+01	5.793999999999999845e-02	6.680800000000000072e-01
2.000000000000000111e-01	2.562331199999999853e+02	1.600000000000000000e+01	4.100000000000000000e+01	5.911999999999999894e-02	6.838100000000000289e-01
2.000000000000000111e-01	9.812018999999999380e+01	1.500000000000000000e+01	3.900000000000000000e+01	5.738000000000000045e-02	7.090800000000000436e-01
2.000000000000000111e-01	1.601572799999999859e+02	1.700000000000000000e+01	3.300000000000000000e+01	5.131999999999999756e-02	7.391699999999999937e-01
2.000000000000000111e-01	9.601313000000000386e+01	1.500000000000000000e+01	3.500000000000000000e+01	4.950000000000000233e-02	6.839399999999999924e-01
2.000000000000000111e-01	2.200043499999999881e+02	1.900000000000000000e+01	3.600000000000000000e+01	4.875999999999999779e-02	7.656699999999999617e-01
2.000000000000000111e-01	2.499140600000000063e+02	1.900000000000000000e+01	3.700000000000000000e+01	4.979000000000000092e-02	7.210100000000000398e-01
2.000000000000000111e-01	2.561849100000000021e+02	1.700000000000000000e+01	3.200000000000000000e+01	5.424999999999999961e-02	6.946099999999999497e-01
2.000000000000000111e-01	2.336892899999999997e+02	1.500000000000000000e+01	3.400000000000000000e+01	5.571999999999999870e-02	7.160800000000000498e-01
2.000000000000000111e-01	8.879586000000000467e+01	2.000000000000000000e+01	3.700000000000000000e+01	5.102000000000000285e-02	7.027700000000000058e-01
2.000000000000000111e-01	6.043684999999999974e+01	1.600000000000000000e+01	3.600000000000000000e+01	4.963999999999999663e-02	7.203100000000000058e-01
2.000000000000000111e-01	-1.701604000000000028e+01	2.300000000000000000e+01	3.400000000000000000e+01	5.822999999999999704e-02	7.066200000000000259e-01
2.000000000000000111e-01	2.036507999999999896e+01	1.800000000000000000e+01	3.100000000000000000e+01	6.272999999999999410e-02	6.461999999999999966e-01
2.000000000000000111e-01	4.308169999999999789e+01	1.200000000000000000e+01	2.800000000000000000e+01	6.056999999999999884e-02	7.147900000000000365e-01
2.000000000000000111e-01	1.254631499999999988e+02	1.200000000000000000e+01	3.100000000000000000e+01	6.569999999999999452e-02	6.562400000000000455e-01
2.000000000000000111e-01	-6.191329000000000349e+01	1.500000000000000000e+01	2.600000000000000000e+01	6.433999999999999442e-02	6.872599999999999820e-01
2.000000000000000111e-01	2.372208500000000129e+02	1.600000000000000000e+01	2.400000000000000000e+01	6.471000000000000363e-02	6.585900000000000087e-01
2.000000000000000111e-01	4.082853000000000065e+01	7.000000000000000000e+00	3.000000000000000000e+01	6.517000000000000570e-02	6.602299999999999836e-01
2.000000000000000111e-01	1.242919100000000014e+02	1.200000000000000000e+01	3.000000000000000000e+01	7.022000000000000464e-02	6.284100000000000241e-01
2.000000000000000111e-01	7.977965000000000373e+01	1.000000000000000000e+01	3.100000000000000000e+01	7.872999999999999443e-02	6.582599999999999563e-01
2.000000000000000111e-01	2.328531900000000121e+02	1.200000000000000000e+01	3.100000000000000000e+01	8.236000000000000265e-02	6.235500000000000487e-01
2.000000000000000111e-01	2.038226899999999944e+02	1.500000000000000000e+01	2.600000000000000000e+01	8.135000000000000564e-02	6.102999999999999536e-01
2.000000000000000111e-01	2.506564199999999971e+02	1.300000000000000000e+01	2.200000000000000000e+01	8.464000000000000690e-02	5.844899999999999540e-01
2.000000000000000111e-01	2.885031900000000178e+02	1.100000000000000000e+01	2.900000000000000000e+01	8.439000000000000667e-02	5.874399999999999622e-01
2.000000000000000111e-01	1.339464099999999860e+02	1.400000000000000000e+01	2.600000000000000000e+01	8.525000000000000633e-02	5.809499999999999664e-01
2.000000000000000111e-01	1.377219399999999894e+02	1.500000000000000000e+01	3.500000000000000000e+01	7.226000000000000478e-02	5.671199999999999575e-01
2.000000000000000111e-01	8.921584000000000003e+01	1.600000000000000000e+01	3.200000000000000000e+01	6.302000000000000657e-02	6.312999999999999723e-01
2.000000000000000111e-01	1.003886700000000047e+02	1.800000000000000000e+01	3.400000000000000000e+01	6.203999999999999793e-02	6.866999999999999771e-01
2.000000000000000111e-01	1.727013900000000035e+02	1.400000000000000000e+01	2.500000000000000000e+01	6.281000000000000472e-02	6.562400000000000455e-01
2.000000000000000111e-01	1.513865499999999997e+02	1.000000000000000000e+01	3.200000000000000000e+01	5.770999999999999741e-02	6.661399999999999544e-01
2.000000000000000111e-01	1.935360900000000015e+02	1.600000000000000000e+01	3.000000000000000000e+01	5.918000000000000344e-02	6.787199999999999900e-01
2.000000000000000111e-01	2.697870300000000157e+02	2.100000000000000000e+01	2.500000000000000000e+01	5.537999999999999867e-02	6.812200000000000477e-01
2.000000000000000111e-01	1.465861700000000098e+02	1.800000000000000000e+01	2.700000000000000000e+01	5.188999999999999863e-02	6.754700000000000149e-01
2.000000000000000111e-01	1.359728599999999972e+02	1.500000000000000000e+01	3.000000000000000000e+01	4.785999999999999976e-02	7.348000000000000087e-01
2.000000000000000111e-01	1.270023900000000054e+02	2.000000000000000000e+01	2.500000000000000000e+01	4.809999999999999692e-02	7.238700000000000134e-01
2.000000000000000111e-01	1.420129499999999894e+02	1.800000000000000000e+01	3.100000000000000000e+01	4.637000000000000149e-02	7.481499999999999817e-01
2.000000000000000111e-01	2.123189099999999883e+02	1.500000000000000000e+01	2.700000000000000000e+01	4.716000000000000053e-02	7.510200000000000209e-01
2.000000000000000111e-01	1.478426599999999951e+02	2.100000000000000000e+01	3.000000000000000000e+01	5.002000000000000196e-02	7.115399999999999503e-01
2.000000000000000111e-01	1.095514199999999931e+02	1.400000000000000000e+01	2.700000000000000000e+01	4.929999999999999660e-02	7.076099999999999612e-01
2.000000000000000111e-01	1.818223199999999906e+02	1.200000000000000000e+01	3.200000000000000000e+01	5.161999999999999922e-02	7.294500000000000428e-01
2.000000000000000111e-01	1.283615100000000098e+02	1.000000000000000000e+01	3.100000000000000000e+01	4.961999999999999744e-02	7.244899999999999674e-01
2.000000000000000111e-01	1.609292599999999993e+02	1.400000000000000000e+01	2.800000000000000000e+01	5.020999999999999769e-02	7.498500000000000165e-01
2.000000000000000111e-01	1.521655700000000024e+02	1.600000000000000000e+01	2.500000000000000000e+01	5.229999999999999927e-02	6.735700000000000021e-01
2.000000000000000111e-01	1.794718100000000049e+02	2.300000000000000000e+01	2.800000000000000000e+01	5.240000000000000213e-02	6.999600000000000266e-01
2.000000000000000111e-01	2.388621200000000044e+02	2.500000000000000000e+01	3.200000000000000000e+01	5.247000000000000275e-02	6.775900000000000256e-01
2.000000000000000111e-01	2.176281099999999924e+02	2.200000000000000000e+01	3.200000000000000000e+01	5.256999999999999867e-02	6.906799999999999606e-01
2.000000000000000111e-01	2.419902999999999906e+02	1.700000000000000000e+01	3.100000000000000000e+01	5.496999999999999803e-02	7.146400000000000530e-01
2.000000000000000111e-01	2.068021599999999864e+02	2.000000000000000000e+01	3.700000000000000000e+01	5.206000000000000211e-02	7.132100000000000106e-01
2.000000000000000111e-01	2.928767399999999839e+02	2.200000000000000000e+01	3.700000000000000000e+01	4.845000000000000001e-02	7.533199999999999896e-01
2.000000000000000111e-01	2.123093900000000076e+02	2.400000000000000000e+01	3.300000000000000000e+01	5.492999999999999966e-02	7.089699999999999891e-01
2.000000000000000111e-01	2.507879499999999950e+02	2.100000000000000000e+01	3.700000000000000000e+01	5.666999999999999815e-02	7.027900000000000258e-01
2.000000000000000111e-01	2.540466900000000123e+02	1.000000000000000000e+01	3.400000000000000000e+01	5.403999999999999776e-02	7.166299999999999892e-01
2.000000000000000111e-01	2.662430200000000013e+02	1.800000000000000000e+01	3.100000000000000000e+01	5.097999999999999754e-02	7.418299999999999894e-01
2.000000000000000111e-01	1.196090700000000027e+02	1.700000000000000000e+01	3.100000000000000000e+01	4.979000000000000092e-02	7.286000000000000254e-01
2.000000000000000111e-01	2.234819799999999930e+02	1.700000000000000000e+01	3.100000000000000000e+01	5.704999999999999655e-02	7.146500000000000075e-01
2.000000000000000111e-01	2.363704600000000084e+02	2.000000000000000000e+01	3.300000000000000000e+01	5.145999999999999880e-02	7.137099999999999556e-01
2.000000000000000111e-01	2.647714799999999968e+02	2.100000000000000000e+01	3.200000000000000000e+01	5.342999999999999833e-02	7.118900000000000228e-01
2.000000000000000111e-01	2.512794499999999971e+02	2.100000000000000000e+01	3.600000000000000000e+01	4.825999999999999734e-02	7.534800000000000386e-01
2.000000000000000111e-01	1.610474199999999882e+02	2.300000000000000000e+01	3.300000000000000000e+01	4.311999999999999861e-02	7.795699999999999852e-01
2.000000000000000111e-01	2.484821499999999901e+02	2.700000000000000000e+01	3.900000000000000000e+01	4.689000000000000112e-02	7.677599999999999980e-01
2.000000000000000111e-01	1.646280700000000081e+02	2.700000000000000000e+01	3.400000000000000000e+01	4.508999999999999814e-02	7.922299999999999898e-01
2.000000000000000111e-01	1.401281799999999862e+02	2.500000000000000000e+01	3.600000000000000000e+01	4.501999999999999752e-02	7.113699999999999468e-01
2.000000000000000111e-01	1.748637300000000039e+02	2.200000000000000000e+01	3.300000000000000000e+01	4.066000000000000170e-02	7.581799999999999651e-01
2.000000000000000111e-01	2.251029599999999959e+02	2.100000000000000000e+01	3.700000000000000000e+01	4.413000000000000256e-02	7.696199999999999708e-01
2.000000000000000111e-01	5.753576999999999941e+01	2.100000000000000000e+01	3.600000000000000000e+01	4.198000000000000342e-02	7.380299999999999638e-01
2.000000000000000111e-01	1.886114200000000096e+02	1.900000000000000000e+01	3.800000000000000000e+01	4.148000000000000298e-02	7.685300000000000464e-01
2.000000000000000111e-01	1.565076300000000060e+02	1.500000000000000000e+01	3.000000000000000000e+01	4.637000000000000149e-02	7.436099999999999932e-01
2.000000000000000111e-01	2.014092699999999923e+02	1.500000000000000000e+01	3.300000000000000000e+01	4.376000000000000029e-02	7.482100000000000417e-01
2.000000000000000111e-01	2.894129599999999982e+02	1.300000000000000000e+01	3.400000000000000000e+01	4.345999999999999863e-02	7.612700000000000022e-01
2.000000000000000111e-01	1.383415999999999997e+02	1.400000000000000000e+01	3.600000000000000000e+01	4.440000000000000197e-02	7.685300000000000464e-01
2.000000000000000111e-01	8.181452000000000169e+01	1.600000000000000000e+01	3.100000000000000000e+01	4.311999999999999861e-02	7.141899999999999915e-01
2.000000000000000111e-01	1.122207099999999969e+02	1.700000000000000000e+01	3.200000000000000000e+01	4.179999999999999688e-02	7.461699999999999999e-01
2.000000000000000111e-01	1.181086800000000068e+02	1.600000000000000000e+01	3.500000000000000000e+01	4.374000000000000110e-02	7.434899999999999842e-01
2.000000000000000111e-01	1.362426900000000103e+02	1.200000000000000000e+01	3.500000000000000000e+01	4.628000000000000169e-02	7.671099999999999586e-01
2.000000000000000111e-01	2.624723099999999931e+02	8.000000000000000000e+00	3.100000000000000000e+01	4.778000000000000302e-02	7.702599999999999447e-01
2.000000000000000111e-01	1.424003600000000063e+02	1.500000000000000000e+01	3.200000000000000000e+01	5.235000000000000070e-02	7.526000000000000467e-01
2.000000000000000111e-01	1.759617700000000013e+02	1.900000000000000000e+01	3.400000000000000000e+01	4.637999999999999762e-02	7.087400000000000366e-01
2.000000000000000111e-01	2.853096800000000144e+02	2.400000000000000000e+01	3.500000000000000000e+01	4.431999999999999829e-02	6.979699999999999793e-01
2.000000000000000111e-01	2.372545200000000136e+02	1.500000000000000000e+01	3.000000000000000000e+01	4.676999999999999907e-02	7.128200000000000092e-01
2.000000000000000111e-01	2.115979000000000099e+02	1.900000000000000000e+01	3.100000000000000000e+01	4.748000000000000137e-02	7.189900000000000180e-01
2.000000000000000111e-01	2.097216400000000078e+02	2.400000000000000000e+01	3.500000000000000000e+01	5.140000000000000124e-02	6.970899999999999874e-01
2.000000000000000111e-01	2.300529699999999877e+02	2.600000000000000000e+01	3.500000000000000000e+01	4.359999999999999987e-02	6.927299999999999569e-01
2.000000000000000111e-01	2.378636600000000101e+02	2.700000000000000000e+01	3.400000000000000000e+01	4.306000000000000105e-02	6.978400000000000158e-01
2.000000000000000111e-01	1.782901300000000049e+02	1.900000000000000000e+01	3.600000000000000000e+01	4.535999999999999754e-02	7.920500000000000318e-01
2.000000000000000111e-01	1.878217500000000086e+02	2.400000000000000000e+01	3.700000000000000000e+01	4.417999999999999705e-02	7.428299999999999903e-01
2.000000000000000111e-01	1.592102399999999989e+02	1.800000000000000000e+01	3.500000000000000000e+01	3.996999999999999859e-02	8.128800000000000470e-01
2.000000000000000111e-01	1.609275599999999997e+02	1.600000000000000000e+01	3.600000000000000000e+01	4.345000000000000251e-02	7.114399999999999613e-01
2.000000000000000111e-01	2.817668499999999767e+02	1.400000000000000000e+01	3.700000000000000000e+01	4.333999999999999658e-02	7.301199999999999912e-01
2.000000000000000111e-01	1.650099400000000003e+02	1.400000000000000000e+01	2.900000000000000000e+01	5.068000000000000282e-02	7.432699999999999863e-01
2.000000000000000111e-01	3.895956000000000330e+01	2.000000000000000000e+01	3.300000000000000000e+01	6.297999999999999432e-02	6.640300000000000091e-01
2.000000000000000111e-01	1.731798900000000003e+02	1.900000000000000000e+01	3.100000000000000000e+01	5.580000000000000238e-02	6.971100000000000074e-01
2.000000000000000111e-01	1.538625399999999956e+02	2.300000000000000000e+01	3.400000000000000000e+01	5.351000000000000201e-02	7.255599999999999827e-01
2.000000000000000111e-01	9.654152000000000555e+01	1.600000000000000000e+01	3.300000000000000000e+01	5.589999999999999830e-02	6.895200000000000218e-01
2.000000000000000111e-01	1.297850500000000125e+02	1.700000000000000000e+01	3.500000000000000000e+01	4.939999999999999947e-02	7.425500000000000433e-01
2.000000000000000111e-01	9.149936999999999898e+01	1.500000000000000000e+01	3.000000000000000000e+01	5.376999999999999835e-02	7.151699999999999724e-01
2.000000000000000111e-01	1.042887000000000057e+02	1.400000000000000000e+01	2.800000000000000000e+01	6.228000000000000203e-02	6.934799999999999853e-01
2.000000000000000111e-01	1.179031300000000044e+02	1.300000000000000000e+01	2.800000000000000000e+01	5.911999999999999894e-02	7.239200000000000079e-01
2.000000000000000111e-01	1.772728199999999958e+02	1.300000000000000000e+01	2.900000000000000000e+01	7.234000000000000152e-02	6.510799999999999921e-01
2.000000000000000111e-01	2.165511099999999942e+02	1.200000000000000000e+01	2.900000000000000000e+01	6.660000000000000642e-02	6.451000000000000068e-01
2.000000000000000111e-01	1.484105199999999911e+02	1.100000000000000000e+01	2.400000000000000000e+01	7.431000000000000105e-02	6.671000000000000263e-01
2.000000000000000111e-01	1.900729499999999916e+02	1.700000000000000000e+01	2.200000000000000000e+01	6.040000000000000230e-02	6.720099999999999962e-01
2.000000000000000111e-01	2.295250000000000057e+02	1.500000000000000000e+01	2.500000000000000000e+01	6.006000000000000227e-02	6.751399999999999624e-01
2.000000000000000111e-01	1.325004800000000103e+02	2.400000000000000000e+01	2.900000000000000000e+01	5.097000000000000142e-02	7.205300000000000038e-01
2.000000000000000111e-01	3.520194999999999652e+01	2.000000000000000000e+01	3.200000000000000000e+01	4.796999999999999875e-02	6.827900000000000080e-01
2.000000000000000111e-01	8.832632999999999868e+01	2.000000000000000000e+01	2.900000000000000000e+01	5.233000000000000151e-02	7.511900000000000244e-01
2.000000000000000111e-01	3.626971000000000345e+01	2.100000000000000000e+01	3.000000000000000000e+01	6.286999999999999533e-02	6.808400000000000007e-01
2.000000000000000111e-01	8.443743999999999517e+01	1.400000000000000000e+01	2.800000000000000000e+01	5.621000000000000302e-02	7.052300000000000235e-01
2.000000000000000111e-01	9.242024000000000683e+01	8.000000000000000000e+00	3.000000000000000000e+01	6.049000000000000210e-02	6.798100000000000254e-01
2.000000000000000111e-01	1.047099000000000046e+02	9.000000000000000000e+00	2.700000000000000000e+01	6.212000000000000161e-02	6.875900000000000345e-01
2.000000000000000111e-01	1.163457599999999985e+02	1.500000000000000000e+01	2.600000000000000000e+01	5.897999999999999771e-02	6.719100000000000072e-01
2.000000000000000111e-01	9.353355999999999426e+01	1.900000000000000000e+01	3.600000000000000000e+01	5.371000000000000080e-02	6.869899999999999896e-01
2.000000000000000111e-01	1.190890700000000066e+02	1.700000000000000000e+01	3.200000000000000000e+01	5.491999999999999660e-02	7.125099999999999767e-01
2.000000000000000111e-01	2.633897999999999939e+01	1.300000000000000000e+01	3.300000000000000000e+01	5.383000000000000285e-02	6.834599999999999564e-01
2.000000000000000111e-01	-2.020473000000000141e+01	1.400000000000000000e+01	3.100000000000000000e+01	5.111999999999999877e-02	7.105099999999999749e-01
2.000000000000000111e-01	1.011490600000000057e+02	1.600000000000000000e+01	3.100000000000000000e+01	5.061000000000000221e-02	6.991000000000000547e-01
2.000000000000000111e-01	1.427059700000000078e+02	2.000000000000000000e+01	2.800000000000000000e+01	5.083000000000000018e-02	6.890500000000000513e-01
2.000000000000000111e-01	1.494016200000000083e+02	1.800000000000000000e+01	2.400000000000000000e+01	5.022000000000000075e-02	7.492199999999999971e-01
2.000000000000000111e-01	1.519949400000000139e+02	1.200000000000000000e+01	2.600000000000000000e+01	4.947000000000000008e-02	7.338299999999999823e-01
2.000000000000000111e-01	1.713442799999999977e+02	1.000000000000000000e+01	2.500000000000000000e+01	5.716999999999999860e-02	7.380999999999999783e-01
2.000000000000000111e-01	2.121312499999999943e+02	1.100000000000000000e+01	2.100000000000000000e+01	6.830999999999999572e-02	6.285399999999999876e-01
2.000000000000000111e-01	1.744424199999999985e+02	1.300000000000000000e+01	2.100000000000000000e+01	7.223000000000000254e-02	6.261999999999999789e-01
2.000000000000000111e-01	2.884490499999999997e+02	1.600000000000000000e+01	2.600000000000000000e+01	7.527000000000000357e-02	6.208500000000000130e-01
2.000000000000000111e-01	3.002945900000000279e+02	1.700000000000000000e+01	2.400000000000000000e+01	6.246999999999999775e-02	6.288500000000000201e-01
2.000000000000000111e-01	2.403257700000000057e+02	2.300000000000000000e+01	3.200000000000000000e+01	5.176999999999999658e-02	7.268000000000000016e-01
2.000000000000000111e-01	1.974827500000000100e+02	2.100000000000000000e+01	3.100000000000000000e+01	5.423999999999999655e-02	6.738499999999999490e-01
2.000000000000000111e-01	1.813434399999999869e+02	2.100000000000000000e+01	3.500000000000000000e+01	5.401000000000000245e-02	6.766999999999999682e-01
2.000000000000000111e-01	1.788248199999999883e+02	2.100000000000000000e+01	3.500000000000000000e+01	5.494000000000000272e-02	6.797100000000000364e-01
2.000000000000000111e-01	1.922977199999999982e+02	2.100000000000000000e+01	3.400000000000000000e+01	5.496999999999999803e-02	6.859800000000000342e-01
2.000000000000000111e-01	3.205600299999999834e+02	2.200000000000000000e+01	3.900000000000000000e+01	5.199999999999999761e-02	7.030800000000000383e-01
2.000000000000000111e-01	1.438204599999999971e+02	2.200000000000000000e+01	3.800000000000000000e+01	5.047999999999999710e-02	7.074099999999999833e-01
2.000000000000000111e-01	2.364000200000000120e+02	2.400000000000000000e+01	3.500000000000000000e+01	4.839000000000000246e-02	7.229499999999999815e-01
2.000000000000000111e-01	1.565930299999999988e+02	2.800000000000000000e+01	4.500000000000000000e+01	4.954999999999999682e-02	7.310299999999999576e-01
2.000000000000000111e-01	2.456990399999999966e+02	2.700000000000000000e+01	3.900000000000000000e+01	5.732000000000000289e-02	6.793900000000000494e-01
2.000000000000000111e-01	2.256899899999999946e+02	2.500000000000000000e+01	3.700000000000000000e+01	5.503999999999999865e-02	6.660199999999999454e-01
2.000000000000000111e-01	2.433404999999999916e+02	2.600000000000000000e+01	3.600000000000000000e+01	5.423999999999999655e-02	6.933399999999999563e-01
2.000000000000000111e-01	1.851243000000000052e+02	2.500000000000000000e+01	3.600000000000000000e+01	6.090000000000000274e-02	6.958199999999999941e-01
2.000000000000000111e-01	2.528386999999999887e+02	2.400000000000000000e+01	3.900000000000000000e+01	5.872000000000000136e-02	6.465699999999999781e-01
2.000000000000000111e-01	2.274599699999999984e+02	2.400000000000000000e+01	3.500000000000000000e+01	5.399000000000000327e-02	6.732000000000000206e-01
2.000000000000000111e-01	2.329145599999999945e+02	2.200000000000000000e+01	3.600000000000000000e+01	5.449999999999999983e-02	6.901800000000000157e-01
2.000000000000000111e-01	2.556263399999999990e+02	1.700000000000000000e+01	3.400000000000000000e+01	5.743999999999999800e-02	6.158799999999999830e-01
2.000000000000000111e-01	1.838932200000000137e+02	2.200000000000000000e+01	3.300000000000000000e+01	5.764999999999999986e-02	6.618399999999999839e-01
2.000000000000000111e-01	2.429640200000000050e+02	2.100000000000000000e+01	3.200000000000000000e+01	5.559000000000000052e-02	6.713700000000000223e-01
2.000000000000000111e-01	3.032148799999999937e+02	1.700000000000000000e+01	3.100000000000000000e+01	5.467999999999999944e-02	7.176299999999999901e-01
2.000000000000000111e-01	2.130487400000000093e+02	2.100000000000000000e+01	2.900000000000000000e+01	6.121000000000000052e-02	6.042300000000000448e-01
2.000000000000000111e-01	1.776972499999999968e+02	2.300000000000000000e+01	3.500000000000000000e+01	5.546000000000000235e-02	6.946600000000000552e-01
2.000000000000000111e-01	1.383919500000000085e+02	2.100000000000000000e+01	3.300000000000000000e+01	5.392000000000000265e-02	6.853799999999999892e-01
2.000000000000000111e-01	1.464759200000000021e+02	2.100000000000000000e+01	3.400000000000000000e+01	5.614000000000000240e-02	6.776900000000000146e-01
2.000000000000000111e-01	1.083388599999999968e+02	1.800000000000000000e+01	3.400000000000000000e+01	5.269000000000000072e-02	7.190900000000000070e-01
2.000000000000000111e-01	1.160912799999999976e+02	1.200000000000000000e+01	3.100000000000000000e+01	5.412000000000000144e-02	6.994500000000000162e-01
2.000000000000000111e-01	5.139048999999999978e+01	1.400000000000000000e+01	3.300000000000000000e+01	5.943999999999999978e-02	6.696999999999999620e-01
2.000000000000000111e-01	7.913308999999999571e+01	1.400000000000000000e+01	3.100000000000000000e+01	5.634000000000000119e-02	6.946299999999999697e-01
2.000000000000000111e-01	1.704991100000000017e+02	1.800000000000000000e+01	3.500000000000000000e+01	4.979000000000000092e-02	7.017400000000000304e-01
2.000000000000000111e-01	1.999700899999999990e+02	1.900000000000000000e+01	2.900000000000000000e+01	5.383000000000000285e-02	7.236900000000000555e-01
2.000000000000000111e-01	2.095987800000000050e+02	1.800000000000000000e+01	3.000000000000000000e+01	5.600000000000000117e-02	7.624100000000000321e-01
2.000000000000000111e-01	1.992541999999999973e+02	2.000000000000000000e+01	2.900000000000000000e+01	5.460000000000000270e-02	6.806400000000000228e-01
2.000000000000000111e-01	2.253019400000000019e+02	2.000000000000000000e+01	2.700000000000000000e+01	4.805000000000000243e-02	6.928199999999999914e-01
2.000000000000000111e-01	2.473292399999999986e+02	1.700000000000000000e+01	3.600000000000000000e+01	5.757999999999999924e-02	6.705799999999999539e-01
2.000000000000000111e-01	1.858092900000000043e+02	2.000000000000000000e+01	3.200000000000000000e+01	5.816000000000000336e-02	7.018699999999999939e-01
2.000000000000000111e-01	1.434814100000000110e+02	1.900000000000000000e+01	3.100000000000000000e+01	5.657000000000000223e-02	6.599399999999999711e-01
2.000000000000000111e-01	1.470410799999999938e+02	1.300000000000000000e+01	3.100000000000000000e+01	6.306000000000000494e-02	6.824599999999999556e-01
2.000000000000000111e-01	2.667408899999999790e+02	1.700000000000000000e+01	2.900000000000000000e+01	5.222000000000000253e-02	7.251900000000000013e-01
2.000000000000000111e-01	2.310876700000000028e+02	2.100000000000000000e+01	3.200000000000000000e+01	5.390000000000000346e-02	6.924099999999999699e-01
2.000000000000000111e-01	1.597632999999999868e+02	2.000000000000000000e+01	3.500000000000000000e+01	5.154000000000000248e-02	6.816600000000000437e-01
2.000000000000000111e-01	1.236994799999999941e+02	2.100000000000000000e+01	3.100000000000000000e+01	4.667999999999999927e-02	7.615499999999999492e-01
2.000000000000000111e-01	1.710413000000000139e+01	2.000000000000000000e+01	2.800000000000000000e+01	4.615999999999999964e-02	7.205899999999999528e-01
2.000000000000000111e-01	7.853441999999999723e+01	1.600000000000000000e+01	2.800000000000000000e+01	4.832999999999999796e-02	7.198999999999999844e-01
2.000000000000000111e-01	1.305557100000000048e+02	1.800000000000000000e+01	2.900000000000000000e+01	5.090999999999999692e-02	6.738699999999999690e-01
2.000000000000000111e-01	1.160532100000000071e+02	1.700000000000000000e+01	2.900000000000000000e+01	5.838999999999999746e-02	7.081600000000000117e-01
2.000000000000000111e-01	6.778942000000000689e+01	2.000000000000000000e+01	2.600000000000000000e+01	5.902000000000000302e-02	6.777600000000000291e-01
2.000000000000000111e-01	-2.124859999999999971e+00	2.000000000000000000e+01	2.800000000000000000e+01	5.850999999999999951e-02	6.844799999999999773e-01
2.000000000000000111e-01	1.107038900000000012e+02	1.200000000000000000e+01	2.900000000000000000e+01	6.486000000000000099e-02	6.361700000000000133e-01
2.000000000000000111e-01	1.440930099999999925e+02	1.500000000000000000e+01	3.200000000000000000e+01	7.194000000000000394e-02	5.995099999999999874e-01
2.000000000000000111e-01	1.182483699999999942e+02	1.600000000000000000e+01	2.800000000000000000e+01	6.711999999999999911e-02	6.363299999999999512e-01
2.000000000000000111e-01	1.832532199999999989e+02	1.100000000000000000e+01	2.900000000000000000e+01	6.532000000000000306e-02	6.532499999999999973e-01
2.000000000000000111e-01	1.156621800000000064e+02	1.300000000000000000e+01	3.100000000000000000e+01	6.794999999999999651e-02	6.172199999999999909e-01
2.000000000000000111e-01	2.749688400000000001e+02	1.700000000000000000e+01	2.900000000000000000e+01	5.872000000000000136e-02	6.539199999999999458e-01
2.000000000000000111e-01	1.966550699999999949e+02	1.300000000000000000e+01	2.300000000000000000e+01	5.782000000000000334e-02	7.034399999999999542e-01
2.000000000000000111e-01	1.085664600000000064e+02	1.600000000000000000e+01	2.300000000000000000e+01	6.049999999999999822e-02	6.409799999999999942e-01
2.000000000000000111e-01	2.082488199999999949e+02	1.800000000000000000e+01	3.000000000000000000e+01	5.435999999999999860e-02	6.963399999999999590e-01
2.000000000000000111e-01	1.905560499999999990e+02	1.900000000000000000e+01	3.200000000000000000e+01	6.923999999999999599e-02	6.529199999999999449e-01
2.000000000000000111e-01	3.838031300000000101e+02	1.500000000000000000e+01	3.200000000000000000e+01	6.289999999999999758e-02	6.460200000000000387e-01
2.000000000000000111e-01	3.786335700000000202e+02	1.800000000000000000e+01	2.900000000000000000e+01	6.062000000000000027e-02	7.012899999999999689e-01
2.000000000000000111e-01	2.646295200000000136e+02	2.000000000000000000e+01	3.500000000000000000e+01	6.568999999999999839e-02	6.448000000000000398e-01
2.000000000000000111e-01	1.804240599999999972e+02	2.400000000000000000e+01	3.300000000000000000e+01	6.648999999999999355e-02	6.680599999999999872e-01
2.000000000000000111e-01	6.201664000000000243e+01	2.700000000000000000e+01	3.600000000000000000e+01	5.899000000000000077e-02	7.247999999999999998e-01
2.000000000000000111e-01	1.452358099999999865e+02	2.700000000000000000e+01	3.900000000000000000e+01	5.156999999999999779e-02	7.301900000000000057e-01
2.000000000000000111e-01	1.957090000000000032e+02	2.300000000000000000e+01	4.000000000000000000e+01	4.993000000000000216e-02	7.330600000000000449e-01
2.000000000000000111e-01	2.066657299999999964e+02	1.700000000000000000e+01	3.200000000000000000e+01	5.188000000000000250e-02	7.019100000000000339e-01
2.000000000000000111e-01	1.947082100000000082e+02	1.200000000000000000e+01	2.900000000000000000e+01	5.127000000000000307e-02	7.660799999999999832e-01
2.000000000000000111e-01	3.065030699999999797e+02	1.600000000000000000e+01	3.100000000000000000e+01	4.488999999999999935e-02	7.572400000000000242e-01
2.000000000000000111e-01	2.629143799999999942e+02	1.700000000000000000e+01	3.200000000000000000e+01	4.979999999999999705e-02	7.542900000000000160e-01
2.000000000000000111e-01	2.313728800000000092e+02	1.500000000000000000e+01	3.300000000000000000e+01	5.197999999999999843e-02	7.568300000000000027e-01
2.000000000000000111e-01	1.895925499999999886e+02	2.000000000000000000e+01	3.000000000000000000e+01	5.310000000000000137e-02	7.222699999999999676e-01
2.000000000000000111e-01	2.176255899999999883e+02	2.500000000000000000e+01	3.200000000000000000e+01	4.882000000000000228e-02	7.236900000000000555e-01
2.000000000000000111e-01	2.003398899999999969e+02	2.900000000000000000e+01	3.500000000000000000e+01	4.737999999999999851e-02	6.906700000000000061e-01
2.000000000000000111e-01	2.070275800000000004e+02	3.100000000000000000e+01	3.700000000000000000e+01	4.818999999999999673e-02	7.566500000000000448e-01
2.000000000000000111e-01	2.909597200000000043e+02	2.700000000000000000e+01	3.500000000000000000e+01	4.553000000000000103e-02	7.149600000000000399e-01
2.000000000000000111e-01	2.103308499999999981e+02	2.400000000000000000e+01	4.400000000000000000e+01	4.606999999999999984e-02	7.665399999999999991e-01
2.000000000000000111e-01	1.779773299999999949e+02	1.800000000000000000e+01	3.800000000000000000e+01	4.526000000000000162e-02	7.369799999999999685e-01
2.000000000000000111e-01	2.183667700000000025e+02	1.700000000000000000e+01	3.500000000000000000e+01	5.095999999999999835e-02	7.532699999999999951e-01
2.000000000000000111e-01	2.870925899999999729e+02	1.300000000000000000e+01	4.200000000000000000e+01	4.300999999999999962e-02	7.463800000000000434e-01
2.000000000000000111e-01	1.532325400000000002e+02	1.200000000000000000e+01	3.500000000000000000e+01	4.594999999999999779e-02	7.544300000000000450e-01
2.000000000000000111e-01	1.346833799999999997e+02	1.800000000000000000e+01	3.400000000000000000e+01	4.506999999999999895e-02	7.272999999999999465e-01
2.000000000000000111e-01	1.847730699999999899e+02	1.800000000000000000e+01	2.800000000000000000e+01	4.529999999999999999e-02	7.273300000000000320e-01
2.000000000000000111e-01	2.054720499999999959e+02	1.400000000000000000e+01	3.100000000000000000e+01	4.286000000000000226e-02	7.459900000000000420e-01
2.000000000000000111e-01	1.584165800000000104e+02	1.300000000000000000e+01	2.900000000000000000e+01	4.377000000000000335e-02	7.504600000000000160e-01
2.000000000000000111e-01	1.251920999999999964e+02	1.800000000000000000e+01	2.900000000000000000e+01	3.996000000000000246e-02	8.112300000000000066e-01
2.000000000000000111e-01	7.760535000000000139e+01	2.000000000000000000e+01	3.300000000000000000e+01	4.114999999999999908e-02	8.091599999999999904e-01
2.000000000000000111e-01	2.665868300000000204e+02	1.900000000000000000e+01	3.600000000000000000e+01	4.324000000000000066e-02	7.683200000000000029e-01
2.000000000000000111e-01	2.330348500000000058e+02	1.500000000000000000e+01	3.900000000000000000e+01	4.510000000000000120e-02	7.241199999999999859e-01
2.000000000000000111e-01	1.235556600000000032e+02	1.800000000000000000e+01	3.300000000000000000e+01	4.614000000000000046e-02	7.256099999999999772e-01
2.000000000000000111e-01	2.189793200000000013e+02	2.400000000000000000e+01	3.100000000000000000e+01	4.771999999999999853e-02	7.314000000000000501e-01
2.000000000000000111e-01	2.383185100000000034e+02	2.600000000000000000e+01	4.000000000000000000e+01	4.660000000000000253e-02	7.256599999999999717e-01
2.000000000000000111e-01	9.800221000000000515e+01	1.900000000000000000e+01	3.700000000000000000e+01	4.598000000000000004e-02	7.413899999999999935e-01
2.000000000000000111e-01	1.596906700000000114e+02	1.900000000000000000e+01	3.200000000000000000e+01	4.805000000000000243e-02	7.334600000000000009e-01
2.000000000000000111e-01	1.653291399999999953e+02	1.600000000000000000e+01	3.700000000000000000e+01	4.352000000000000313e-02	6.973300000000000054e-01
2.000000000000000111e-01	2.442725900000000081e+02	1.800000000000000000e+01	3.400000000000000000e+01	4.408000000000000113e-02	7.430600000000000538e-01
2.000000000000000111e-01	1.256244499999999960e+02	2.000000000000000000e+01	3.000000000000000000e+01	4.506000000000000283e-02	7.385099999999999998e-01
2.000000000000000111e-01	1.824181499999999971e+02	2.000000000000000000e+01	3.300000000000000000e+01	4.653000000000000191e-02	7.390700000000000047e-01
2.000000000000000111e-01	1.698708000000000027e+02	1.900000000000000000e+01	3.200000000000000000e+01	4.390999999999999764e-02	7.589599999999999680e-01
2.000000000000000111e-01	1.518264700000000005e+02	1.900000000000000000e+01	3.400000000000000000e+01	4.968999999999999806e-02	7.336599999999999788e-01
2.000000000000000111e-01	1.462803700000000049e+02	2.500000000000000000e+01	3.200000000000000000e+01	4.281000000000000083e-02	7.819800000000000084e-01
2.000000000000000111e-01	2.247899700000000109e+02	2.400000000000000000e+01	3.600000000000000000e+01	4.558999999999999858e-02	7.490799999999999681e-01
2.000000000000000111e-01	2.839589599999999905e+02	2.700000000000000000e+01	3.400000000000000000e+01	3.840999999999999970e-02	8.244700000000000362e-01
2.000000000000000111e-01	3.542045899999999961e+02	2.300000000000000000e+01	2.900000000000000000e+01	4.263999999999999735e-02	7.815699999999999870e-01
2.000000000000000111e-01	2.770004200000000196e+02	2.200000000000000000e+01	3.900000000000000000e+01	3.842000000000000276e-02	8.362899999999999778e-01
2.000000000000000111e-01	2.833631799999999998e+02	2.000000000000000000e+01	3.600000000000000000e+01	4.136999999999999705e-02	8.367499999999999938e-01
2.000000000000000111e-01	2.202205800000000124e+02	2.200000000000000000e+01	3.400000000000000000e+01	4.660000000000000253e-02	7.982500000000000151e-01
2.000000000000000111e-01	2.277043899999999894e+02	2.100000000000000000e+01	4.000000000000000000e+01	3.910999999999999893e-02	8.613699999999999690e-01
2.000000000000000111e-01	2.025449600000000032e+02	2.500000000000000000e+01	4.400000000000000000e+01	3.903000000000000219e-02	8.431899999999999951e-01
2.000000000000000111e-01	3.181398100000000113e+02	2.400000000000000000e+01	3.400000000000000000e+01	3.967999999999999999e-02	8.445200000000000484e-01
2.000000000000000111e-01	1.290112900000000025e+02	2.100000000000000000e+01	4.100000000000000000e+01	4.263000000000000123e-02	8.149300000000000432e-01
2.000000000000000111e-01	1.413640100000000075e+02	1.500000000000000000e+01	3.900000000000000000e+01	4.771999999999999853e-02	8.016199999999999992e-01
2.000000000000000111e-01	1.018870600000000053e+02	1.600000000000000000e+01	3.500000000000000000e+01	4.916999999999999843e-02	7.619799999999999907e-01
2.000000000000000111e-01	1.723430999999999926e+02	2.000000000000000000e+01	3.700000000000000000e+01	4.490000000000000241e-02	8.074799999999999756e-01
2.000000000000000111e-01	1.431901799999999980e+02	2.200000000000000000e+01	3.600000000000000000e+01	4.388999999999999846e-02	7.395300000000000207e-01
2.000000000000000111e-01	2.066948800000000119e+02	2.300000000000000000e+01	3.600000000000000000e+01	4.612999999999999740e-02	7.228599999999999470e-01
2.000000000000000111e-01	2.083034900000000107e+02	1.900000000000000000e+01	3.000000000000000000e+01	5.147999999999999798e-02	7.345300000000000162e-01
2.000000000000000111e-01	2.359073099999999954e+02	1.800000000000000000e+01	3.100000000000000000e+01	5.317999999999999811e-02	7.034399999999999542e-01
2.000000000000000111e-01	1.842833500000000129e+02	2.300000000000000000e+01	3.500000000000000000e+01	4.995000000000000134e-02	6.677100000000000257e-01
2.000000000000000111e-01	2.414499000000000137e+02	2.600000000000000000e+01	3.500000000000000000e+01	4.862999999999999962e-02	7.377000000000000224e-01
2.000000000000000111e-01	2.125674300000000017e+02	2.700000000000000000e+01	3.500000000000000000e+01	5.027000000000000218e-02	6.906600000000000517e-01
2.000000000000000111e-01	2.541575699999999927e+02	1.700000000000000000e+01	3.600000000000000000e+01	4.605000000000000066e-02	7.481799999999999562e-01
2.000000000000000111e-01	1.696646499999999946e+02	1.900000000000000000e+01	3.400000000000000000e+01	4.297000000000000125e-02	7.309099999999999486e-01
2.000000000000000111e-01	2.301335699999999918e+02	1.600000000000000000e+01	3.400000000000000000e+01	4.887999999999999984e-02	7.175300000000000011e-01
2.000000000000000111e-01	2.434008699999999976e+02	1.600000000000000000e+01	4.000000000000000000e+01	4.963999999999999663e-02	7.530999999999999917e-01
2.000000000000000111e-01	2.012606600000000014e+02	1.900000000000000000e+01	3.400000000000000000e+01	4.902999999999999720e-02	7.263199999999999656e-01
2.000000000000000111e-01	2.122878900000000044e+02	2.000000000000000000e+01	3.500000000000000000e+01	4.685000000000000275e-02	7.148200000000000109e-01
2.000000000000000111e-01	2.188602999999999952e+02	1.300000000000000000e+01	2.900000000000000000e+01	4.887999999999999984e-02	7.429000000000000048e-01
2.000000000000000111e-01	1.608807099999999934e+02	1.600000000000000000e+01	2.900000000000000000e+01	5.109000000000000347e-02	7.350499999999999812e-01
2.000000000000000111e-01	9.507111000000000445e+01	1.900000000000000000e+01	2.900000000000000000e+01	5.507999999999999702e-02	7.191899999999999959e-01
2.000000000000000111e-01	2.064150500000000079e+02	2.000000000000000000e+01	2.900000000000000000e+01	6.083999999999999825e-02	6.606499999999999595e-01
2.000000000000000111e-01	1.607380699999999933e+02	2.400000000000000000e+01	3.200000000000000000e+01	5.630999999999999894e-02	6.828499999999999570e-01
2.000000000000000111e-01	2.260540399999999863e+02	2.700000000000000000e+01	3.300000000000000000e+01	5.415999999999999981e-02	7.102399999999999824e-01
2.000000000000000111e-01	3.001456499999999892e+02	2.600000000000000000e+01	3.400000000000000000e+01	5.007000000000000339e-02	6.971899999999999764e-01
2.000000000000000111e-01	1.827273800000000108e+02	2.200000000000000000e+01	3.500000000000000000e+01	5.127999999999999919e-02	6.912700000000000511e-01
2.000000000000000111e-01	1.745529899999999941e+02	1.700000000000000000e+01	3.300000000000000000e+01	4.879000000000000004e-02	7.241199999999999859e-01
2.000000000000000111e-01	1.677481099999999969e+02	2.100000000000000000e+01	3.500000000000000000e+01	4.700000000000000011e-02	6.885000000000000009e-01
2.000000000000000111e-01	1.647006800000000055e+02	1.900000000000000000e+01	3.800000000000000000e+01	4.954000000000000070e-02	7.033399999999999652e-01
2.000000000000000111e-01	2.659929700000000139e+02	2.200000000000000000e+01	3.300000000000000000e+01	4.571999999999999675e-02	7.417599999999999749e-01
2.000000000000000111e-01	2.470031999999999925e+02	2.300000000000000000e+01	3.800000000000000000e+01	5.000999999999999890e-02	7.046999999999999931e-01
2.000000000000000111e-01	1.682746500000000083e+02	2.100000000000000000e+01	3.400000000000000000e+01	5.324999999999999872e-02	7.209799999999999542e-01
2.000000000000000111e-01	1.888591099999999869e+02	2.300000000000000000e+01	4.300000000000000000e+01	5.063000000000000139e-02	6.620200000000000529e-01
2.000000000000000111e-01	1.825748199999999883e+02	2.100000000000000000e+01	3.600000000000000000e+01	4.907999999999999863e-02	7.014899999999999469e-01
2.000000000000000111e-01	1.272286699999999939e+02	1.900000000000000000e+01	3.800000000000000000e+01	5.052000000000000240e-02	7.282199999999999784e-01
2.000000000000000111e-01	8.532789999999999964e+01	2.600000000000000000e+01	4.200000000000000000e+01	5.392999999999999877e-02	7.072599999999999998e-01
2.000000000000000111e-01	1.737592500000000086e+02	2.000000000000000000e+01	4.200000000000000000e+01	4.798000000000000181e-02	7.279799999999999605e-01
2.000000000000000111e-01	1.385881699999999910e+02	2.200000000000000000e+01	3.900000000000000000e+01	3.917000000000000343e-02	8.456000000000000183e-01
2.000000000000000111e-01	1.458665599999999927e+02	1.900000000000000000e+01	3.300000000000000000e+01	4.014000000000000207e-02	8.351199999999999735e-01
2.000000000000000111e-01	3.144818599999999833e+02	1.400000000000000000e+01	3.300000000000000000e+01	4.141000000000000236e-02	8.479499999999999815e-01
2.000000000000000111e-01	9.309936000000000433e+01	1.600000000000000000e+01	3.200000000000000000e+01	4.248999999999999999e-02	8.277999999999999803e-01
2.000000000000000111e-01	1.920642799999999966e+02	1.700000000000000000e+01	2.900000000000000000e+01	4.819999999999999979e-02	7.437000000000000277e-01
2.000000000000000111e-01	8.512264999999999304e+01	1.700000000000000000e+01	2.800000000000000000e+01	5.127000000000000307e-02	7.303399999999999892e-01
2.000000000000000111e-01	1.376166100000000085e+02	1.800000000000000000e+01	2.700000000000000000e+01	5.378000000000000141e-02	7.110999999999999543e-01
2.000000000000000111e-01	1.132980699999999956e+02	1.900000000000000000e+01	3.500000000000000000e+01	5.070000000000000201e-02	7.162500000000000533e-01
2.000000000000000111e-01	1.480069599999999923e+02	1.500000000000000000e+01	2.900000000000000000e+01	4.932000000000000273e-02	7.364699999999999580e-01
2.000000000000000111e-01	8.227758000000000038e+01	1.200000000000000000e+01	3.100000000000000000e+01	5.161999999999999922e-02	6.997799999999999576e-01
2.000000000000000111e-01	6.501502999999999588e+01	1.500000000000000000e+01	3.300000000000000000e+01	4.920000000000000068e-02	7.212899999999999867e-01
2.000000000000000111e-01	2.100459000000000032e+01	1.200000000000000000e+01	2.900000000000000000e+01	5.498000000000000109e-02	7.166799999999999837e-01
2.000000000000000111e-01	1.014273199999999946e+02	1.200000000000000000e+01	2.600000000000000000e+01	6.415999999999999481e-02	7.075500000000000123e-01
2.000000000000000111e-01	7.487514000000000181e+01	1.200000000000000000e+01	3.000000000000000000e+01	6.536000000000000143e-02	7.028100000000000458e-01
2.000000000000000111e-01	1.829683899999999994e+02	1.500000000000000000e+01	2.600000000000000000e+01	5.911999999999999894e-02	6.475699999999999790e-01
2.000000000000000111e-01	1.374688099999999906e+02	2.000000000000000000e+01	2.800000000000000000e+01	5.559000000000000052e-02	6.742000000000000215e-01
2.000000000000000111e-01	7.488105000000000189e+01	1.300000000000000000e+01	2.400000000000000000e+01	5.448999999999999677e-02	7.290400000000000214e-01
2.000000000000000111e-01	1.637816799999999944e+02	1.600000000000000000e+01	3.100000000000000000e+01	4.621999999999999720e-02	7.594199999999999839e-01
2.000000000000000111e-01	1.098048200000000065e+02	1.500000000000000000e+01	2.700000000000000000e+01	4.134999999999999787e-02	8.120300000000000296e-01
2.000000000000000111e-01	2.058373300000000086e+02	1.600000000000000000e+01	2.500000000000000000e+01	4.250999999999999918e-02	7.822599999999999554e-01
2.000000000000000111e-01	-8.655459999999999710e+00	1.600000000000000000e+01	2.800000000000000000e+01	4.214999999999999997e-02	8.265599999999999614e-01
2.000000000000000111e-01	2.561313499999999976e+02	1.900000000000000000e+01	3.300000000000000000e+01	4.064999999999999863e-02	8.454000000000000403e-01
2.000000000000000111e-01	2.045698600000000056e+02	2.100000000000000000e+01	3.400000000000000000e+01	4.324000000000000066e-02	8.358700000000000019e-01
2.000000000000000111e-01	1.942759100000000103e+02	1.800000000000000000e+01	3.700000000000000000e+01	4.093999999999999723e-02	8.400100000000000344e-01
2.000000000000000111e-01	1.336708700000000078e+02	1.800000000000000000e+01	3.400000000000000000e+01	4.114999999999999908e-02	8.373000000000000442e-01
2.000000000000000111e-01	1.682102199999999925e+02	1.700000000000000000e+01	3.200000000000000000e+01	4.075000000000000150e-02	8.116400000000000281e-01
2.000000000000000111e-01	1.167549300000000017e+02	1.900000000000000000e+01	3.600000000000000000e+01	4.628999999999999782e-02	7.878500000000000503e-01
2.000000000000000111e-01	2.526482100000000059e+02	1.700000000000000000e+01	3.500000000000000000e+01	4.682000000000000051e-02	7.745699999999999807e-01
2.000000000000000111e-01	2.630955000000000155e+02	1.300000000000000000e+01	3.000000000000000000e+01	4.807999999999999774e-02	7.666100000000000136e-01
2.000000000000000111e-01	8.199513000000000318e+01	1.500000000000000000e+01	2.900000000000000000e+01	5.190999999999999781e-02	7.254699999999999482e-01
2.000000000000000111e-01	1.305781900000000064e+02	1.700000000000000000e+01	2.900000000000000000e+01	5.036999999999999811e-02	7.155599999999999739e-01
2.000000000000000111e-01	4.663244999999999862e+01	1.600000000000000000e+01	3.100000000000000000e+01	4.456000000000000238e-02	7.437599999999999767e-01
2.000000000000000111e-01	8.921870000000000189e+00	2.000000000000000000e+01	2.700000000000000000e+01	4.166999999999999871e-02	7.651000000000000023e-01
2.000000000000000111e-01	-5.371844000000000108e+01	1.800000000000000000e+01	3.000000000000000000e+01	4.080000000000000293e-02	7.463600000000000234e-01
2.000000000000000111e-01	1.072173999999999978e+02	1.700000000000000000e+01	3.100000000000000000e+01	4.279999999999999777e-02	7.522100000000000453e-01
2.000000000000000111e-01	1.609931699999999921e+02	1.400000000000000000e+01	2.300000000000000000e+01	4.662999999999999784e-02	7.067799999999999638e-01
2.000000000000000111e-01	1.304102599999999939e+02	1.500000000000000000e+01	2.400000000000000000e+01	4.660999999999999865e-02	7.017400000000000304e-01
2.000000000000000111e-01	2.653868800000000192e+02	1.600000000000000000e+01	3.000000000000000000e+01	4.562000000000000083e-02	7.663900000000000157e-01
2.000000000000000111e-01	2.802625699999999824e+02	1.200000000000000000e+01	2.500000000000000000e+01	4.630999999999999700e-02	7.420400000000000329e-01
2.000000000000000111e-01	1.817564500000000010e+02	1.800000000000000000e+01	2.300000000000000000e+01	4.519999999999999712e-02	7.509700000000000264e-01
2.000000000000000111e-01	2.910722000000000165e+01	1.900000000000000000e+01	2.400000000000000000e+01	4.472999999999999893e-02	7.106299999999999839e-01
2.000000000000000111e-01	4.679028999999999883e+01	2.000000000000000000e+01	3.100000000000000000e+01	4.927000000000000129e-02	7.087599999999999456e-01
2.000000000000000111e-01	7.534996999999999900e+01	1.600000000000000000e+01	3.100000000000000000e+01	5.709000000000000186e-02	7.045700000000000296e-01
2.000000000000000111e-01	1.140900500000000051e+02	1.500000000000000000e+01	3.200000000000000000e+01	4.911000000000000087e-02	7.511600000000000499e-01
2.000000000000000111e-01	1.525987399999999923e+02	1.100000000000000000e+01	3.000000000000000000e+01	5.052999999999999853e-02	7.020899999999999919e-01
2.000000000000000111e-01	2.778554000000000102e+01	1.400000000000000000e+01	2.900000000000000000e+01	5.156999999999999779e-02	6.961300000000000265e-01
2.000000000000000111e-01	6.152356999999999942e+01	1.300000000000000000e+01	3.200000000000000000e+01	4.914000000000000312e-02	7.273199999999999665e-01
2.000000000000000111e-01	1.148266500000000008e+02	2.100000000000000000e+01	3.200000000000000000e+01	5.355000000000000038e-02	6.972899999999999654e-01
2.000000000000000111e-01	9.309516000000000702e+01	2.000000000000000000e+01	2.700000000000000000e+01	4.900999999999999801e-02	6.877999999999999670e-01
2.000000000000000111e-01	1.578958599999999990e+02	1.700000000000000000e+01	2.600000000000000000e+01	6.955000000000000071e-02	6.388099999999999890e-01
2.000000000000000111e-01	1.879256100000000060e+02	1.300000000000000000e+01	2.500000000000000000e+01	5.686999999999999694e-02	6.902099999999999902e-01
2.000000000000000111e-01	1.056483400000000046e+02	1.700000000000000000e+01	3.000000000000000000e+01	4.746000000000000218e-02	7.627899999999999681e-01
2.000000000000000111e-01	1.136141899999999936e+02	2.000000000000000000e+01	3.300000000000000000e+01	4.905999999999999944e-02	7.101800000000000335e-01
2.000000000000000111e-01	1.876250300000000095e+02	2.200000000000000000e+01	3.500000000000000000e+01	5.186000000000000332e-02	7.061899999999999844e-01
2.000000000000000111e-01	1.915432399999999973e+02	2.100000000000000000e+01	3.000000000000000000e+01	5.591000000000000136e-02	7.041199999999999681e-01
2.000000000000000111e-01	1.931427799999999877e+02	2.000000000000000000e+01	3.100000000000000000e+01	5.827000000000000235e-02	6.878699999999999815e-01
2.000000000000000111e-01	1.658159899999999993e+02	1.900000000000000000e+01	3.000000000000000000e+01	5.616999999999999771e-02	6.756299999999999528e-01
2.000000000000000111e-01	2.268184799999999939e+02	1.500000000000000000e+01	3.100000000000000000e+01	6.051999999999999741e-02	6.686900000000000066e-01
2.000000000000000111e-01	1.005224800000000016e+02	1.500000000000000000e+01	2.700000000000000000e+01	5.020999999999999769e-02	7.044500000000000206e-01
2.000000000000000111e-01	1.225274799999999971e+02	1.200000000000000000e+01	3.100000000000000000e+01	4.882000000000000228e-02	7.810200000000000475e-01
2.000000000000000111e-01	1.010470600000000019e+02	1.700000000000000000e+01	2.800000000000000000e+01	4.309999999999999942e-02	8.064599999999999547e-01
2.000000000000000111e-01	1.714071500000000015e+02	2.300000000000000000e+01	3.800000000000000000e+01	4.270000000000000184e-02	7.945999999999999730e-01
2.000000000000000111e-01	3.891443999999999903e+01	1.900000000000000000e+01	2.800000000000000000e+01	4.667999999999999927e-02	8.014000000000000012e-01
2.000000000000000111e-01	1.828599000000000103e+02	2.200000000000000000e+01	3.300000000000000000e+01	4.349000000000000088e-02	7.694600000000000328e-01
2.000000000000000111e-01	1.504049300000000073e+02	1.800000000000000000e+01	2.900000000000000000e+01	4.365000000000000130e-02	7.827300000000000368e-01
2.000000000000000111e-01	1.728914100000000076e+02	1.400000000000000000e+01	3.000000000000000000e+01	4.571000000000000063e-02	7.943599999999999550e-01
2.000000000000000111e-01	2.777982299999999896e+02	1.800000000000000000e+01	2.800000000000000000e+01	4.587999999999999717e-02	7.844400000000000261e-01
2.000000000000000111e-01	9.066254000000000701e+01	1.700000000000000000e+01	3.100000000000000000e+01	3.910999999999999893e-02	8.648799999999999821e-01
2.000000000000000111e-01	1.279053700000000049e+02	1.700000000000000000e+01	3.100000000000000000e+01	4.098999999999999866e-02	8.629400000000000404e-01
2.000000000000000111e-01	1.492477299999999900e+02	1.600000000000000000e+01	3.100000000000000000e+01	4.075000000000000150e-02	8.415599999999999747e-01
2.000000000000000111e-01	1.052418700000000058e+02	1.300000000000000000e+01	2.900000000000000000e+01	3.878000000000000197e-02	8.353199999999999514e-01
2.000000000000000111e-01	1.127310300000000041e+02	1.500000000000000000e+01	3.200000000000000000e+01	4.875999999999999779e-02	7.355500000000000371e-01
2.000000000000000111e-01	1.327747099999999989e+02	1.300000000000000000e+01	2.900000000000000000e+01	4.780000000000000221e-02	7.011800000000000255e-01
2.000000000000000111e-01	9.668166999999999689e+01	1.000000000000000000e+01	3.000000000000000000e+01	4.839999999999999858e-02	7.442499999999999671e-01
2.000000000000000111e-01	1.136335299999999933e+02	1.500000000000000000e+01	3.000000000000000000e+01	4.728999999999999870e-02	7.438000000000000167e-01
2.000000000000000111e-01	1.378095199999999920e+02	2.000000000000000000e+01	2.800000000000000000e+01	4.576999999999999819e-02	7.721099999999999630e-01
2.000000000000000111e-01	1.725756800000000055e+02	2.100000000000000000e+01	2.900000000000000000e+01	4.748999999999999749e-02	7.211300000000000487e-01
2.000000000000000111e-01	1.422344999999999970e+02	1.800000000000000000e+01	2.900000000000000000e+01	4.612999999999999740e-02	7.488500000000000156e-01
2.000000000000000111e-01	1.194410199999999946e+02	1.300000000000000000e+01	2.800000000000000000e+01	5.127999999999999919e-02	6.922599999999999865e-01
2.000000000000000111e-01	2.656728200000000015e+02	1.900000000000000000e+01	3.400000000000000000e+01	5.301000000000000156e-02	7.352300000000000502e-01
2.000000000000000111e-01	2.050921099999999910e+02	1.600000000000000000e+01	2.500000000000000000e+01	5.075000000000000344e-02	7.072100000000000053e-01
2.000000000000000111e-01	2.364644800000000089e+02	2.000000000000000000e+01	3.200000000000000000e+01	5.902000000000000302e-02	7.019999999999999574e-01
2.000000000000000111e-01	2.884507699999999772e+02	2.100000000000000000e+01	3.000000000000000000e+01	5.643000000000000099e-02	6.995799999999999796e-01
2.000000000000000111e-01	1.548277999999999963e+02	1.700000000000000000e+01	3.200000000000000000e+01	6.019999999999999657e-02	6.702299999999999924e-01
2.000000000000000111e-01	1.392995200000000011e+02	1.900000000000000000e+01	3.100000000000000000e+01	6.171000000000000096e-02	6.733900000000000441e-01
2.000000000000000111e-01	2.241842599999999948e+02	2.300000000000000000e+01	3.600000000000000000e+01	6.031000000000000250e-02	6.634400000000000297e-01
2.000000000000000111e-01	1.502859500000000139e+02	2.700000000000000000e+01	3.700000000000000000e+01	6.487999999999999323e-02	6.518199999999999550e-01
2.000000000000000111e-01	6.490152999999999395e+01	2.900000000000000000e+01	4.100000000000000000e+01	6.410000000000000420e-02	6.449500000000000233e-01
2.000000000000000111e-01	7.336469999999999914e+01	2.800000000000000000e+01	3.600000000000000000e+01	5.743999999999999800e-02	6.960600000000000120e-01
2.000000000000000111e-01	8.448949000000000353e+01	2.400000000000000000e+01	3.600000000000000000e+01	5.870999999999999830e-02	7.032000000000000473e-01
2.000000000000000111e-01	1.015153700000000043e+02	2.000000000000000000e+01	3.600000000000000000e+01	6.037000000000000005e-02	6.679100000000000037e-01
2.000000000000000111e-01	1.240818600000000060e+02	2.100000000000000000e+01	3.400000000000000000e+01	5.738999999999999657e-02	6.932000000000000384e-01
2.000000000000000111e-01	1.445637900000000116e+02	2.200000000000000000e+01	3.800000000000000000e+01	5.951000000000000040e-02	6.957799999999999541e-01
2.000000000000000111e-01	1.711028900000000021e+02	1.500000000000000000e+01	3.100000000000000000e+01	5.807999999999999968e-02	7.073500000000000343e-01
2.000000000000000111e-01	2.252243200000000058e+02	1.500000000000000000e+01	2.900000000000000000e+01	6.056000000000000272e-02	6.909600000000000186e-01
2.000000000000000111e-01	2.190541000000000054e+02	1.300000000000000000e+01	3.500000000000000000e+01	6.158000000000000279e-02	6.990100000000000202e-01
2.000000000000000111e-01	3.155098800000000097e+02	1.900000000000000000e+01	3.200000000000000000e+01	6.844999999999999696e-02	6.473299999999999610e-01
2.000000000000000111e-01	1.576341400000000021e+02	2.500000000000000000e+01	3.300000000000000000e+01	5.777999999999999803e-02	6.544699999999999962e-01
2.000000000000000111e-01	1.742687599999999861e+02	2.900000000000000000e+01	3.700000000000000000e+01	5.102000000000000285e-02	6.937799999999999523e-01
2.000000000000000111e-01	9.649940999999999747e+01	2.200000000000000000e+01	3.800000000000000000e+01	4.746999999999999831e-02	7.197200000000000264e-01
2.000000000000000111e-01	1.887601600000000133e+02	1.900000000000000000e+01	3.900000000000000000e+01	4.739999999999999769e-02	7.029600000000000293e-01
2.000000000000000111e-01	8.015127999999999986e+01	1.400000000000000000e+01	4.100000000000000000e+01	4.993000000000000216e-02	7.280999999999999694e-01
2.000000000000000111e-01	1.826352699999999913e+02	1.500000000000000000e+01	3.800000000000000000e+01	4.617999999999999883e-02	7.581999999999999851e-01
2.000000000000000111e-01	1.716484299999999905e+02	1.700000000000000000e+01	4.400000000000000000e+01	4.737999999999999851e-02	7.509200000000000319e-01
2.000000000000000111e-01	2.149142699999999877e+02	1.500000000000000000e+01	3.500000000000000000e+01	4.837000000000000327e-02	7.701500000000000012e-01
2.000000000000000111e-01	8.626560999999999524e+01	1.100000000000000000e+01	3.000000000000000000e+01	5.253000000000000030e-02	7.548500000000000210e-01
2.000000000000000111e-01	1.490653700000000015e+02	1.800000000000000000e+01	3.200000000000000000e+01	5.143999999999999961e-02	6.829100000000000170e-01
2.000000000000000111e-01	1.937734800000000064e+02	1.700000000000000000e+01	2.000000000000000000e+01	6.686000000000000276e-02	6.713099999999999623e-01
2.000000000000000111e-01	1.038303400000000067e+02	2.000000000000000000e+01	3.000000000000000000e+01	5.949999999999999734e-02	6.883299999999999974e-01
2.000000000000000111e-01	1.724671899999999880e+02	1.600000000000000000e+01	3.200000000000000000e+01	5.351000000000000201e-02	7.220699999999999896e-01
2.000000000000000111e-01	1.475207599999999957e+02	1.600000000000000000e+01	3.200000000000000000e+01	5.111999999999999877e-02	6.778899999999999926e-01
2.000000000000000111e-01	1.187858099999999979e+02	2.300000000000000000e+01	3.600000000000000000e+01	4.583000000000000268e-02	7.448000000000000176e-01
2.000000000000000111e-01	2.493251999999999953e+02	1.600000000000000000e+01	3.300000000000000000e+01	4.116000000000000214e-02	7.833400000000000363e-01
2.000000000000000111e-01	1.655170799999999929e+02	2.400000000000000000e+01	3.200000000000000000e+01	4.517999999999999794e-02	7.705699999999999772e-01
2.000000000000000111e-01	1.898348300000000108e+02	1.800000000000000000e+01	3.100000000000000000e+01	4.392999999999999683e-02	7.789000000000000368e-01
2.000000000000000111e-01	1.155520000000000067e+02	2.500000000000000000e+01	3.400000000000000000e+01	4.633999999999999925e-02	7.817300000000000360e-01
2.000000000000000111e-01	1.168438100000000048e+02	1.600000000000000000e+01	3.600000000000000000e+01	4.587000000000000105e-02	7.748899999999999677e-01
2.000000000000000111e-01	2.266938199999999881e+02	2.000000000000000000e+01	3.400000000000000000e+01	4.379999999999999866e-02	8.284200000000000452e-01
2.000000000000000111e-01	1.726642300000000034e+02	2.200000000000000000e+01	3.500000000000000000e+01	4.460999999999999688e-02	7.518000000000000238e-01
2.000000000000000111e-01	1.055518600000000049e+02	2.000000000000000000e+01	3.900000000000000000e+01	4.667000000000000315e-02	7.844799999999999551e-01
2.000000000000000111e-01	3.018225499999999784e+02	2.200000000000000000e+01	4.500000000000000000e+01	4.633999999999999925e-02	7.975700000000000012e-01
2.000000000000000111e-01	2.242416000000000054e+02	2.200000000000000000e+01	4.000000000000000000e+01	4.902999999999999720e-02	7.437399999999999567e-01
2.000000000000000111e-01	3.450115000000000265e+01	1.900000000000000000e+01	3.500000000000000000e+01	4.879000000000000004e-02	7.668099999999999916e-01
2.000000000000000111e-01	1.099314899999999966e+02	2.200000000000000000e+01	3.500000000000000000e+01	4.377999999999999947e-02	8.239499999999999602e-01
2.000000000000000111e-01	8.646222000000000207e+01	2.100000000000000000e+01	3.400000000000000000e+01	5.274000000000000216e-02	7.496899999999999675e-01
2.000000000000000111e-01	1.795889699999999891e+02	2.100000000000000000e+01	4.000000000000000000e+01	5.041000000000000342e-02	7.109100000000000419e-01
2.000000000000000111e-01	1.885424700000000087e+02	1.400000000000000000e+01	3.400000000000000000e+01	4.760999999999999954e-02	7.395199999999999552e-01
2.000000000000000111e-01	1.607838500000000010e+02	1.300000000000000000e+01	3.200000000000000000e+01	4.850000000000000144e-02	7.180699999999999861e-01
2.000000000000000111e-01	1.917079400000000078e+02	1.700000000000000000e+01	3.500000000000000000e+01	5.084999999999999937e-02	7.005000000000000115e-01
2.000000000000000111e-01	1.941128699999999867e+02	1.500000000000000000e+01	3.500000000000000000e+01	4.973999999999999949e-02	7.401499999999999746e-01
2.000000000000000111e-01	1.474386499999999955e+02	1.400000000000000000e+01	3.200000000000000000e+01	5.308000000000000218e-02	7.523900000000000032e-01
2.000000000000000111e-01	4.762989000000000317e+01	1.700000000000000000e+01	3.500000000000000000e+01	5.346000000000000058e-02	6.967700000000000005e-01
2.000000000000000111e-01	1.255100599999999957e+02	1.600000000000000000e+01	3.300000000000000000e+01	5.301999999999999769e-02	7.195200000000000484e-01
2.000000000000000111e-01	1.483908999999999878e+02	1.700000000000000000e+01	3.900000000000000000e+01	4.918000000000000149e-02	7.591999999999999860e-01
2.000000000000000111e-01	1.676298999999999921e+02	1.400000000000000000e+01	3.800000000000000000e+01	4.825999999999999734e-02	8.079499999999999460e-01
2.000000000000000111e-01	2.788139400000000023e+02	1.500000000000000000e+01	3.600000000000000000e+01	5.027000000000000218e-02	7.611499999999999932e-01
2.000000000000000111e-01	2.077721799999999917e+02	1.300000000000000000e+01	3.300000000000000000e+01	4.755000000000000199e-02	7.586500000000000465e-01
2.000000000000000111e-01	1.068515600000000063e+02	1.400000000000000000e+01	3.500000000000000000e+01	4.945999999999999702e-02	7.260699999999999932e-01
2.000000000000000111e-01	2.322736600000000067e+02	1.700000000000000000e+01	3.300000000000000000e+01	4.785999999999999976e-02	7.630599999999999605e-01
2.000000000000000111e-01	1.343428199999999890e+02	1.900000000000000000e+01	2.800000000000000000e+01	5.136999999999999900e-02	7.321900000000000075e-01
2.000000000000000111e-01	2.025299400000000105e+02	2.600000000000000000e+01	3.300000000000000000e+01	5.462999999999999801e-02	7.066200000000000259e-01
2.000000000000000111e-01	7.515913999999999362e+01	2.400000000000000000e+01	3.300000000000000000e+01	5.906000000000000139e-02	6.648399999999999865e-01
2.000000000000000111e-01	2.778142500000000155e+02	2.100000000000000000e+01	3.400000000000000000e+01	5.312000000000000055e-02	7.125899999999999457e-01
2.000000000000000111e-01	1.281399700000000053e+02	1.800000000000000000e+01	3.500000000000000000e+01	5.852000000000000257e-02	6.886200000000000099e-01
2.000000000000000111e-01	1.779143400000000099e+02	2.000000000000000000e+01	3.700000000000000000e+01	5.072999999999999732e-02	6.960199999999999720e-01
2.000000000000000111e-01	2.328619999999999948e+02	1.700000000000000000e+01	3.300000000000000000e+01	5.043000000000000260e-02	7.271999999999999575e-01
2.000000000000000111e-01	2.438255599999999959e+02	1.700000000000000000e+01	3.100000000000000000e+01	5.158999999999999697e-02	6.947999999999999732e-01
2.000000000000000111e-01	1.917078899999999919e+02	1.800000000000000000e+01	3.100000000000000000e+01	5.340000000000000302e-02	7.010999999999999455e-01
2.000000000000000111e-01	9.371764000000000294e+01	1.700000000000000000e+01	3.400000000000000000e+01	4.433999999999999747e-02	7.750299999999999967e-01
2.000000000000000111e-01	1.545354800000000068e+02	2.400000000000000000e+01	3.300000000000000000e+01	4.716000000000000053e-02	8.017900000000000027e-01
2.000000000000000111e-01	1.607860900000000015e+02	3.100000000000000000e+01	3.500000000000000000e+01	4.705000000000000154e-02	7.696600000000000108e-01
2.000000000000000111e-01	6.614480000000000359e+01	3.300000000000000000e+01	3.900000000000000000e+01	4.921999999999999986e-02	7.441600000000000437e-01
2.000000000000000111e-01	1.751296000000000106e+02	2.200000000000000000e+01	3.600000000000000000e+01	4.152000000000000135e-02	8.205799999999999761e-01
2.000000000000000111e-01	6.141651000000000238e+01	2.100000000000000000e+01	3.500000000000000000e+01	4.023000000000000187e-02	8.447500000000000009e-01
2.000000000000000111e-01	1.381788699999999892e+02	1.700000000000000000e+01	3.800000000000000000e+01	5.188000000000000250e-02	7.248700000000000143e-01
2.000000000000000111e-01	9.280358999999999980e+01	1.900000000000000000e+01	3.600000000000000000e+01	4.877999999999999697e-02	7.444800000000000306e-01
2.000000000000000111e-01	8.440519999999999357e+01	1.900000000000000000e+01	3.200000000000000000e+01	5.040000000000000036e-02	7.096599999999999575e-01
2.000000000000000111e-01	1.471953399999999874e+02	1.400000000000000000e+01	3.100000000000000000e+01	4.972000000000000031e-02	7.048600000000000421e-01
2.000000000000000111e-01	2.195102599999999882e+02	1.000000000000000000e+01	2.700000000000000000e+01	5.081999999999999712e-02	7.652600000000000513e-01
2.000000000000000111e-01	1.160064399999999978e+02	1.500000000000000000e+01	2.600000000000000000e+01	5.154999999999999860e-02	7.442900000000000071e-01
2.000000000000000111e-01	1.040514699999999948e+02	1.600000000000000000e+01	2.800000000000000000e+01	4.973000000000000337e-02	7.489299999999999846e-01
2.000000000000000111e-01	6.042255000000000109e+01	1.000000000000000000e+01	2.600000000000000000e+01	6.327000000000000679e-02	7.025200000000000333e-01
2.000000000000000111e-01	1.379643499999999960e+02	1.400000000000000000e+01	2.700000000000000000e+01	5.634000000000000119e-02	6.761899999999999578e-01
2.000000000000000111e-01	7.478983999999999810e+01	1.500000000000000000e+01	2.900000000000000000e+01	5.047000000000000097e-02	7.029100000000000348e-01
2.000000000000000111e-01	1.361561900000000094e+02	2.100000000000000000e+01	3.100000000000000000e+01	5.464000000000000107e-02	7.400400000000000311e-01
2.000000000000000111e-01	6.562988000000000000e+01	1.700000000000000000e+01	3.300000000000000000e+01	5.564999999999999808e-02	7.041100000000000136e-01
2.000000000000000111e-01	1.449362199999999916e+02	1.100000000000000000e+01	3.200000000000000000e+01	5.550000000000000072e-02	7.057400000000000340e-01
2.000000000000000111e-01	6.436472999999999445e+01	8.000000000000000000e+00	2.800000000000000000e+01	5.768000000000000210e-02	6.911399999999999766e-01
2.000000000000000111e-01	2.653055200000000013e+02	1.600000000000000000e+01	2.100000000000000000e+01	5.730999999999999983e-02	7.108700000000000019e-01
2.000000000000000111e-01	1.259343499999999949e+02	1.700000000000000000e+01	2.500000000000000000e+01	6.819999999999999674e-02	6.335199999999999720e-01
2.000000000000000111e-01	1.342456099999999992e+02	2.300000000000000000e+01	2.000000000000000000e+01	5.645000000000000018e-02	6.652099999999999680e-01
2.000000000000000111e-01	1.365868100000000140e+02	2.000000000000000000e+01	2.200000000000000000e+01	5.918000000000000344e-02	6.849800000000000333e-01
2.000000000000000111e-01	2.235153799999999933e+02	1.500000000000000000e+01	2.800000000000000000e+01	5.945999999999999897e-02	6.482499999999999929e-01
2.000000000000000111e-01	9.148897999999999797e+01	2.500000000000000000e+01	3.100000000000000000e+01	5.897000000000000158e-02	6.700399999999999689e-01
2.000000000000000111e-01	1.538511100000000056e+02	2.200000000000000000e+01	3.100000000000000000e+01	6.597999999999999698e-02	6.674299999999999677e-01
2.000000000000000111e-01	2.208933600000000013e+02	2.000000000000000000e+01	3.100000000000000000e+01	6.228999999999999815e-02	6.619800000000000129e-01
2.000000000000000111e-01	1.801762699999999882e+02	1.800000000000000000e+01	3.400000000000000000e+01	6.718999999999999972e-02	6.076300000000000034e-01
2.000000000000000111e-01	7.877210999999999785e+01	1.700000000000000000e+01	2.900000000000000000e+01	6.261999999999999511e-02	6.696800000000000530e-01
2.000000000000000111e-01	2.255354700000000037e+02	1.800000000000000000e+01	3.100000000000000000e+01	5.202999999999999986e-02	6.975000000000000089e-01
2.000000000000000111e-01	1.632664900000000046e+02	1.700000000000000000e+01	2.800000000000000000e+01	5.201999999999999680e-02	6.943000000000000282e-01
2.000000000000000111e-01	1.317843300000000113e+02	1.800000000000000000e+01	3.400000000000000000e+01	5.718000000000000166e-02	6.950499999999999456e-01
2.000000000000000111e-01	8.421609999999999729e+01	1.800000000000000000e+01	3.300000000000000000e+01	5.734000000000000208e-02	6.436199999999999699e-01
2.000000000000000111e-01	2.229162599999999941e+02	1.900000000000000000e+01	3.200000000000000000e+01	5.782999999999999946e-02	6.759500000000000508e-01
2.000000000000000111e-01	1.534589900000000000e+02	1.900000000000000000e+01	3.500000000000000000e+01	5.582000000000000156e-02	6.760000000000000453e-01
2.000000000000000111e-01	8.780131000000000085e+01	1.200000000000000000e+01	3.500000000000000000e+01	5.476000000000000312e-02	7.002399999999999736e-01
2.000000000000000111e-01	1.784206499999999949e+02	1.700000000000000000e+01	2.800000000000000000e+01	5.090999999999999692e-02	7.036799999999999722e-01
2.000000000000000111e-01	1.738343399999999974e+02	1.500000000000000000e+01	3.200000000000000000e+01	4.887999999999999984e-02	7.455899999999999750e-01
2.000000000000000111e-01	9.435850000000000648e+01	1.600000000000000000e+01	3.300000000000000000e+01	4.599000000000000310e-02	7.638000000000000345e-01
2.000000000000000111e-01	4.348472999999999900e+01	1.800000000000000000e+01	3.300000000000000000e+01	4.834999999999999715e-02	7.303100000000000147e-01
2.000000000000000111e-01	8.029062999999999306e+01	1.700000000000000000e+01	3.400000000000000000e+01	4.866999999999999799e-02	7.593100000000000405e-01
2.000000000000000111e-01	1.138251499999999936e+02	2.100000000000000000e+01	3.600000000000000000e+01	5.129999999999999838e-02	7.487099999999999866e-01
2.000000000000000111e-01	2.417182999999999993e+02	1.900000000000000000e+01	3.400000000000000000e+01	4.524999999999999856e-02	8.145000000000000018e-01
2.000000000000000111e-01	1.293600099999999884e+02	1.200000000000000000e+01	3.700000000000000000e+01	4.750000000000000056e-02	7.364199999999999635e-01
2.000000000000000111e-01	1.267017400000000009e+02	1.800000000000000000e+01	3.000000000000000000e+01	4.692000000000000337e-02	7.400999999999999801e-01
2.000000000000000111e-01	2.397201200000000085e+02	1.900000000000000000e+01	3.100000000000000000e+01	4.939000000000000334e-02	7.181800000000000406e-01
2.000000000000000111e-01	9.642883000000000493e+01	2.200000000000000000e+01	3.600000000000000000e+01	4.861000000000000043e-02	7.267200000000000326e-01
2.000000000000000111e-01	1.074225500000000011e+02	1.900000000000000000e+01	4.100000000000000000e+01	5.013999999999999707e-02	7.369200000000000195e-01
2.000000000000000111e-01	1.199842500000000030e+02	1.900000000000000000e+01	3.500000000000000000e+01	5.104000000000000203e-02	7.177599999999999536e-01
2.000000000000000111e-01	1.928428600000000017e+02	1.600000000000000000e+01	3.300000000000000000e+01	4.982000000000000317e-02	7.351600000000000357e-01
2.000000000000000111e-01	1.672000099999999918e+02	1.500000000000000000e+01	3.000000000000000000e+01	4.807999999999999774e-02	7.551299999999999679e-01
2.000000000000000111e-01	5.074877999999999645e+01	2.000000000000000000e+01	2.900000000000000000e+01	5.195000000000000312e-02	6.884599999999999609e-01
2.000000000000000111e-01	1.323887799999999970e+02	1.900000000000000000e+01	3.500000000000000000e+01	4.843999999999999695e-02	7.167499999999999982e-01
2.000000000000000111e-01	8.120459999999999923e+01	1.600000000000000000e+01	3.700000000000000000e+01	5.637999999999999956e-02	7.071100000000000163e-01
2.000000000000000111e-01	1.541430900000000008e+02	1.100000000000000000e+01	3.300000000000000000e+01	5.612000000000000322e-02	6.938199999999999923e-01
2.000000000000000111e-01	7.304837999999999454e+01	1.300000000000000000e+01	3.400000000000000000e+01	5.505000000000000171e-02	6.995599999999999596e-01
2.000000000000000111e-01	1.288928899999999942e+02	1.700000000000000000e+01	2.800000000000000000e+01	5.666999999999999815e-02	6.837999999999999634e-01
2.000000000000000111e-01	-3.854140000000000121e+00	1.500000000000000000e+01	3.200000000000000000e+01	5.176000000000000045e-02	6.915400000000000436e-01
2.000000000000000111e-01	6.786714999999999520e+01	1.100000000000000000e+01	2.200000000000000000e+01	6.464000000000000301e-02	6.913000000000000256e-01
2.000000000000000111e-01	7.195999999999999619e-02	7.000000000000000000e+00	1.800000000000000000e+01	6.740000000000000158e-02	6.473999999999999755e-01
2.000000000000000111e-01	1.362153999999999883e+02	8.000000000000000000e+00	1.700000000000000000e+01	7.183000000000000496e-02	6.527199999999999669e-01
2.000000000000000111e-01	2.785476100000000201e+02	4.000000000000000000e+00	1.800000000000000000e+01	6.675000000000000377e-02	6.957699999999999996e-01
2.000000000000000111e-01	1.616099900000000105e+02	9.000000000000000000e+00	1.400000000000000000e+01	5.954999999999999877e-02	6.823500000000000121e-01
2.000000000000000111e-01	2.919296400000000062e+02	1.000000000000000000e+01	2.300000000000000000e+01	5.559999999999999665e-02	6.955900000000000416e-01
2.000000000000000111e-01	2.449595999999999947e+02	1.700000000000000000e+01	3.100000000000000000e+01	5.364000000000000018e-02	7.266599999999999726e-01
2.000000000000000111e-01	1.811579000000000121e+02	1.800000000000000000e+01	3.000000000000000000e+01	5.127999999999999919e-02	6.935599999999999543e-01
2.000000000000000111e-01	1.925732899999999859e+02	1.700000000000000000e+01	3.000000000000000000e+01	5.186000000000000332e-02	6.968499999999999694e-01
2.000000000000000111e-01	1.286627599999999916e+02	1.500000000000000000e+01	3.200000000000000000e+01	4.458999999999999769e-02	7.634100000000000330e-01
2.000000000000000111e-01	7.776605999999999597e+01	1.800000000000000000e+01	3.400000000000000000e+01	4.567999999999999838e-02	8.114000000000000101e-01
2.000000000000000111e-01	2.098519599999999912e+02	2.000000000000000000e+01	3.600000000000000000e+01	4.463000000000000300e-02	7.394399999999999862e-01
2.000000000000000111e-01	5.670517000000000252e+01	1.900000000000000000e+01	3.600000000000000000e+01	4.247999999999999693e-02	7.524600000000000177e-01
2.000000000000000111e-01	2.297873600000000067e+02	1.600000000000000000e+01	4.000000000000000000e+01	4.234999999999999876e-02	7.288200000000000234e-01
2.000000000000000111e-01	2.683492699999999900e+02	1.700000000000000000e+01	3.500000000000000000e+01	4.669000000000000233e-02	7.376700000000000479e-01
2.000000000000000111e-01	1.498431099999999958e+02	1.600000000000000000e+01	3.700000000000000000e+01	4.673999999999999683e-02	7.129499999999999726e-01
2.000000000000000111e-01	3.093376900000000091e+02	2.300000000000000000e+01	4.000000000000000000e+01	4.812000000000000305e-02	7.287900000000000489e-01
2.000000000000000111e-01	3.230540199999999800e+02	2.100000000000000000e+01	3.100000000000000000e+01	4.453000000000000014e-02	7.084899999999999531e-01
2.000000000000000111e-01	2.857548699999999826e+02	2.000000000000000000e+01	3.800000000000000000e+01	4.395000000000000295e-02	7.119999999999999662e-01
2.000000000000000111e-01	2.842039199999999823e+02	1.900000000000000000e+01	3.800000000000000000e+01	4.521000000000000019e-02	8.067499999999999671e-01
2.000000000000000111e-01	2.330277000000000100e+02	2.400000000000000000e+01	3.400000000000000000e+01	4.513999999999999957e-02	7.995799999999999574e-01
2.000000000000000111e-01	1.503084299999999871e+02	2.500000000000000000e+01	3.600000000000000000e+01	4.997000000000000053e-02	7.360100000000000531e-01
2.000000000000000111e-01	2.112996400000000108e+02	2.000000000000000000e+01	4.100000000000000000e+01	4.325999999999999984e-02	7.098799999999999555e-01
2.000000000000000111e-01	1.954792700000000139e+02	2.100000000000000000e+01	3.600000000000000000e+01	4.372999999999999804e-02	8.179300000000000459e-01
2.000000000000000111e-01	2.210145100000000014e+02	2.100000000000000000e+01	3.900000000000000000e+01	4.510999999999999732e-02	7.255099999999999882e-01
2.000000000000000111e-01	2.075370900000000063e+02	1.900000000000000000e+01	3.900000000000000000e+01	4.744000000000000300e-02	7.901000000000000245e-01
2.000000000000000111e-01	1.911326799999999935e+02	2.100000000000000000e+01	3.500000000000000000e+01	4.841000000000000164e-02	6.887199999999999989e-01
2.000000000000000111e-01	3.965585399999999936e+02	2.100000000000000000e+01	3.800000000000000000e+01	4.789999999999999813e-02	7.393199999999999772e-01
[truncated: 491,138 more rows]
