# Supplementary material for: Stochastic bond dynamics facilitates alignment of malaria parasite at erythrocyte membrane upon invasion
Source: eLife. 2020 May 18;9:e56500. doi: 10.7554/eLife.56500 (PMC7269671; doi:10.7554/eLife.56500)
Supplement: Figure 7—source data 1. [file elife-56500-fig7-data1.zip › Fig7+Fig7_supplement/Parasite_displacement.csv]

lambda	displacement
0.2	0.224228260869565
0.2	0.214619565217391
0.2	0.201652173913043
0.2	0.131217391304348
0.2	0.071239130434783
0.2	0.024989130434783
0.2	0.206978260869565
0.2	0.162913043478261
0.2	0.051010869565217
0.2	0.058826086956522
0.2	0.103402173913043
0.2	0.033206521739131
0.2	0.018673913043478
0.2	0.061836956521739
0.2	0.016978260869565
0.2	0.030163043478261
0.2	0.018510869565217
0.2	0.015945652173913
0.2	0.036684782608696
0.2	0.011652173913044
0.2	0.022032608695652
0.2	0.019836956521739
0.2	0.022478260869565
0.2	0.081989130434783
0.2	0.057934782608696
0.2	0.207152173913043
0.2	0.076945652173913
0.2	0.148021739130435
0.2	0.059423913043478
0.2	0.10720652173913
0.2	0.021228260869565
0.2	0.077347826086957
0.2	0.048706521739131
0.2	0.101315217391304
0.2	0.098630434782609
0.2	0.046336956521739
0.2	0.048641304347826
0.2	0.013010869565217
0.2	0.038891304347826
0.2	0.081402173913044
0.2	0.087782608695652
0.2	0.058076086956522
0.2	0.028510869565217
0.2	0.044597826086957
0.2	0.01554347826087
0.2	0.040467391304348
0.2	0.038228260869565
0.2	0.233119565217391
0.2	0.111902173913043
0.2	0.115282608695652
0.2	0.04529347826087
0.2	0.108673913043478
0.2	0.096554347826087
0.2	0.116739130434783
0.2	0.071619565217391
0.2	0.0835
0.2	0.165565217391304
0.2	0.126141304347826
0.2	0.028456521739131
0.2	0.099826086956522
0.2	0.130434782608696
0.2	0.034434782608696
0.2	0.099
0.2	0.027597826086957
0.2	0.00979347826087
0.2	0.086
0.2	0.028467391304348
0.2	0.013923913043478
0.2	0.031956521739131
0.2	0.02325
0.2	0.009358695652174
0.2	0.2405
0.2	0.255402173913043
0.2	0.192565217391304
0.2	0.202467391304348
0.2	0.043108695652174
0.2	0.050760869565217
0.2	0.1155
0.2	0.134684782608696
0.2	0.097510869565217
0.2	0.076586956521739
0.2	0.070380434782609
0.2	0.031
0.2	0.136717391304348
0.2	0.031565217391304
0.2	0.099239130434783
0.2	0.040945652173913
0.2	0.026989130434783
0.2	0.062054347826087
0.2	0.044565217391304
0.2	0.021141304347826
0.2	0.037771739130435
1	0.143913043478261
1	0.022336956521739
1	0.088641304347826
1	0.085184782608696
1	0.099010869565217
1	0.016554347826087
1	0.096782608695652
1	0.059358695652174
1	0.058510869565217
1	0.054782608695652
1	0.05854347826087
1	0.053021739130435
1	0.092228260869565
1	0.160141304347826
1	0.14895652173913
1	0.043663043478261
1	0.036467391304348
1	0.056565217391304
1	0.110913043478261
1	0.013554347826087
1	0.066978260869565
1	0.022717391304348
1	0.051119565217391
1	0.029706521739131
1	0.086489130434783
1	0.061869565217391
1	0.045847826086957
1	0.05625
1	0.043239130434783
1	0.01754347826087
1	0.030869565217391
1	0.063913043478261
1	0.067663043478261
1	0.079010869565217
1	0.017347826086957
1	0.018869565217391
1	0.039489130434783
1	0.05879347826087
1	0.028695652173913
1	0.048717391304348
1	0.039130434782609
1	0.00979347826087
1	0.02604347826087
1	0.019902173913044
1	0.078956521739131
1	0.026467391304348
1	0.045978260869565
1	0.157934782608696
1	0.12795652173913
1	0.047597826086957
1	0.028391304347826
1	0.100130434782609
1	0.046576086956522
1	0.038217391304348
1	0.03975
1	0.144945652173913
1	0.037326086956522
1	0.078369565217391
1	0.059739130434783
1	0.089467391304348
1	0.04879347826087
1	0.014065217391304
1	0.033097826086957
1	0.018304347826087
1	0.008336956521739
1	0.063445652173913
1	0.017010869565217
1	0.0505
1	0.017869565217391
1	0.014858695652174
1	0.07004347826087
1	0.068065217391304
1	0.062684782608696
1	0.064239130434783
1	0.043684782608696
1	0.052478260869565
1	0.043141304347826
1	0.068836956521739
1	0.081913043478261
1	0.041347826086957
1	0.122065217391304
1	0.070565217391304
1	0.073619565217391
1	0.031021739130435
1	0.117076086956522
1	0.024369565217391
1	0.046206521739131
1	0.059413043478261
1	0.062021739130435
1	0.031336956521739
1	0.147934782608696
1	0.145673913043478
1	0.040119565217391
1	0.057141304347826
1	0.073913043478261
1	0.05504347826087
1	0.034434782608696
1	0.095097826086957
1	0.110304347826087
1	0.123945652173913
1	0.072836956521739
1	0.054641304347826
1	0.093413043478261
1	0.084347826086957
1	0.019826086956522
1	0.045358695652174
1	0.025771739130435
1	0.091934782608696
1	0.041206521739131
1	0.050554347826087
1	0.042456521739131
1	0.035967391304348
1	0.007434782608696
1	0.012108695652174
1	0.168652173913043
1	0.034054347826087
1	0.042565217391304
1	0.113760869565217
1	0.057076086956522
1	0.097673913043478
1	0.044206521739131
1	0.088
1	0.029652173913044
1	0.159532608695652
1	0.063673913043478
1	0.08129347826087
1	0.057478260869565
1	0.072413043478261
1	0.056706521739131
1	0.053010869565217
1	0.084869565217391
1	0.06704347826087
1	0.076608695652174
1	0.035717391304348
1	0.092989130434783
1	0.052097826086957
1	0.039880434782609
1	0.046304347826087
1	0.079804347826087
1	0.021869565217391
1	0.036619565217391
1	0.059010869565217
1	0.055391304347826
1	0.032858695652174
1	0.007891304347826
1	0.032739130434783
1	0.043565217391304
1	0.03804347826087
1	0.129532608695652
1	0.076858695652174
1	0.084934782608696
1	0.03375
1	0.036717391304348
1	0.061804347826087
1	0.068586956521739
1	0.057880434782609
1	0.014771739130435
1	0.04854347826087
1	0.081380434782609
1	0.059858695652174
1	0.17229347826087
1	0.141913043478261
1	0.107597826086957
1	0.030467391304348
1	0.051173913043478
1	0.059923913043478
1	0.10645652173913
1	0.058336956521739
1	0.018836956521739
1	0.031271739130435
1	0.036521739130435
1	0.019967391304348
1	0.024565217391304
1	0.01154347826087
1	0.014413043478261
1	0.031
1	0.013836956521739
1	0.034086956521739
1	0.04825
1	0.051739130434783
1	0.051945652173913
1	0.069347826086957
1	0.036152173913044
1	0.060978260869565
1	0.027989130434783
1	0.065760869565217
1	0.049108695652174
1	0.081315217391304
1	0.10645652173913
1	0.049728260869565
1	0.033010869565217
1	0.074445652173913
1	0.047739130434783
1	0.036945652173913
1	0.032804347826087
1	0.040847826086957
1	0.069760869565217
1	0.052347826086957
1	0.032967391304348
1	0.065173913043478
1	0.021478260869565
1	0.036576086956522
1	0.045586956521739
1	0.086760869565217
1	0.102902173913043
1	0.095978260869565
1	0.044434782608696
1	0.049402173913044
1	0.065891304347826
1	0.137989130434783
1	0.004152173913043
1	0.011684782608696
1	0.04504347826087
1	0.049206521739131
1	0.018706521739131
1	0.019836956521739
1	0.074771739130435
1	0.026065217391304
1	0.056206521739131
1	0.039163043478261
1	0.025184782608696
1	0.033913043478261
1	0.016521739130435
1	0.081489130434783
1	0.01625
1	0.104010869565217
1	0.120326086956522
1	0.047184782608696
1	0.124358695652174
1	0.037945652173913
1	0.09979347826087
1	0.063358695652174
1	0.07304347826087
1	0.027032608695652
1	0.049489130434783
1	0.083271739130435
1	0.013891304347826
1	0.092978260869565
1	0.028010869565217
1	0.013260869565217
1	0.06825
1	0.048086956521739
1	0.043608695652174
1	0.024304347826087
1	0.024184782608696
1	0.056717391304348
1	0.070076086956522
1	0.017315217391304
1	0.02854347826087
1	0.124467391304348
1	0.134478260869565
1	0.058434782608696
1	0.061163043478261
1	0.106858695652174
1	0.038423913043478
1	0.10545652173913
1	0.034847826086957
1	0.05729347826087
1	0.034880434782609
1	0.065989130434783
1	0.047641304347826
1	0.063695652173913
1	0.120902173913043
1	0.04025
1	0.011054347826087
1	0.028891304347826
1	0.005554347826087
1	0.012695652173913
1	0.035695652173913
1	0.014173913043478
1	0.092706521739131
1	0.122663043478261
1	0.058282608695652
1	0.072369565217391
1	0.130271739130435
1	0.118510869565217
1	0.121119565217391
1	0.047173913043478
1	0.038923913043478
1	0.057586956521739
1	0.034956521739131
1	0.042010869565217
1	0.030847826086957
1	0.029423913043478
1	0.053391304347826
1	0.056152173913044
1	0.045706521739131
1	0.070217391304348
1	0.061891304347826
1	0.052554347826087
1	0.041641304347826
1	0.036923913043478
1	0.028586956521739
1	0.022989130434783
1	0.014478260869565
1	0.026706521739131
1	0.161271739130435
1	0.11325
1	0.158782608695652
1	0.129728260869565
1	0.038076086956522
1	0.038478260869565
1	0.012521739130435
1	0.0335
1	0.034847826086957
1	0.041717391304348
1	0.127217391304348
1	0.040586956521739
1	0.010108695652174
1	0.036173913043478
1	0.044086956521739
1	0.030989130434783
1	0.064760869565217
1	0.041826086956522
1	0.055923913043478
1	0.056326086956522
1	0.031630434782609
1	0.06175
1	0.01879347826087
1	0.094239130434783
1	0.103869565217391
1	0.054554347826087
1	0.024108695652174
1	0.120858695652174
1	0.108358695652174
1	0.044391304347826
1	0.053880434782609
1	0.038967391304348
1	0.079402173913044
1	0.064076086956522
1	0.098271739130435
1	0.079826086956522
1	0.032326086956522
1	0.050391304347826
1	0.013956521739131
1	0.014076086956522
1	0.022739130434783
1	0.063826086956522
1	0.083826086956522
1	0.068141304347826
1	0.011673913043478
1	0.12945652173913
1	0.059510869565217
1	0.122152173913043
1	0.068521739130435
1	0.062760869565217
1	0.057532608695652
1	0.131836956521739
1	0.046684782608696
1	0.037358695652174
1	0.100673913043478
1	0.022326086956522
1	0.00954347826087
1	0.077956521739131
1	0.018880434782609
1	0.025260869565217
1	0.009032608695652
1	0.040891304347826
1	0.031706521739131
1	0.033619565217391
1	0.02804347826087
1	0.021097826086957
1	0.045663043478261
1	0.081836956521739
1	0.166076086956522
1	0.084315217391304
1	0.094152173913044
1	0.007228260869565
1	0.084869565217391
1	0.057380434782609
1	0.021195652173913
1	0.043815217391304
1	0.065282608695652
1	0.030021739130435
1	0.035804347826087
1	0.02325
1	0.04004347826087
1	0.012891304347826
1	0.044336956521739
1	0.08104347826087
1	0.053945652173913
1	0.040097826086957
1	0.045913043478261
1	0.007532608695652
1	0.037565217391304
1	0.0725
1	0.039304347826087
1	0.02754347826087
1	0.046804347826087
1	0.039369565217391
1	0.138086956521739
1	0.1345
1	0.047239130434783
1	0.023934782608696
1	0.022695652173913
1	0.100673913043478
1	0.117141304347826
1	0.057641304347826
1	0.055608695652174
1	0.027456521739131
1	0.021173913043478
1	0.033423913043478
1	0.013978260869565
1	0.021706521739131
1	0.035673913043478
1	0.026978260869565
1	0.047771739130435
1	0.069739130434783
1	0.094380434782609
1	0.111869565217391
1	0.092989130434783
1	0.05929347826087
1	0.137119565217391
1	0.024402173913044
1	0.061869565217391
1	0.038956521739131
1	0.019945652173913
1	0.043336956521739
1	0.042565217391304
1	0.038597826086957
1	0.06504347826087
1	0.086989130434783
1	0.103369565217391
1	0.013130434782609
1	0.029739130434783
1	0.034358695652174
1	0.034945652173913
1	0.030902173913044
1	0.006130434782609
1	0.018554347826087
1	0.052369565217391
1	0.162380434782609
1	0.166097826086957
1	0.094195652173913
1	0.054326086956522
1	0.103684782608696
1	0.094445652173913
1	0.102413043478261
1	0.078902173913044
1	0.071108695652174
1	0.098434782608696
1	0.025141304347826
1	0.043717391304348
1	0.043782608695652
1	0.081141304347826
1	0.068836956521739
1	0.018489130434783
1	0.027641304347826
1	0.110913043478261
1	0.037619565217391
1	0.067586956521739
1	0.034130434782609
1	0.087532608695652
1	0.016065217391304
1	0.063086956521739
1	0.033271739130435
1	0.133369565217391
1	0.103315217391304
1	0.153608695652174
1	0.054489130434783
1	0.087967391304348
1	0.074304347826087
1	0.099097826086957
1	0.027923913043478
1	0.030652173913044
1	0.05425
1	0.075565217391304
1	0.096402173913044
1	0.072826086956522
1	0.072347826086957
1	0.050032608695652
1	0.036565217391304
1	0.021478260869565
1	0.018663043478261
1	0.032152173913044
1	0.044184782608696
1	0.053195652173913
1	0.017304347826087
1	0.050815217391304
1	0.161880434782609
1	0.125391304347826
1	0.095945652173913
1	0.12675
1	0.116521739130435
1	0.054336956521739
1	0.074163043478261
1	0.042358695652174
1	0.029032608695652
1	0.02479347826087
1	0.076586956521739
1	0.030923913043478
1	0.031021739130435
1	0.046402173913044
1	0.010391304347826
1	0.014
1	0.028532608695652
1	0.006554347826087
1	0.051184782608696
1	0.041978260869565
1	0.104521739130435
1	0.021826086956522
1	0.068956521739131
1	0.055771739130435
1	0.070782608695652
1	0.089054347826087
1	0.098391304347826
1	0.038141304347826
1	0.092380434782609
1	0.044989130434783
1	0.058184782608696
1	0.083108695652174
1	0.042956521739131
1	0.017467391304348
1	0.032217391304348
1	0.156097826086957
1	0.037782608695652
1	0.023369565217391
1	0.028445652173913
1	0.048521739130435
1	0.068630434782609
1	0.096619565217391
1	0.063771739130435
1	0.053456521739131
1	0.101391304347826
1	0.058119565217391
1	0.145445652173913
1	0.148108695652174
1	0.088510869565217
1	0.065804347826087
1	0.038521739130435
1	0.11604347826087
1	0.026315217391304
1	0.023630434782609
1	0.016173913043478
1	0.039956521739131
1	0.04829347826087
1	0.018054347826087
1	0.022217391304348
1	0.010847826086957
1	0.038010869565217
1	0.029456521739131
1	0.04304347826087
1	0.040717391304348
1	0.044065217391304
1	0.044652173913044
1	0.099815217391304
1	0.042434782608696
1	0.063608695652174
1	0.090097826086957
1	0.05579347826087
1	0.029880434782609
1	0.053945652173913
1	0.097913043478261
1	0.030826086956522
1	0.034456521739131
1	0.034619565217391
1	0.053326086956522
1	0.022771739130435
1	0.060630434782609
1	0.034978260869565
1	0.015173913043478
1	0.041554347826087
1	0.064010869565217
1	0.032
1	0.011684782608696
1	0.022434782608696
1	0.162434782608696
1	0.114119565217391
1	0.163489130434783
1	0.036728260869565
1	0.04675
1	0.139130434782609
1	0.053347826086957
1	0.022663043478261
1	0.076554347826087
1	0.086173913043478
1	0.107423913043478
1	0.075467391304348
1	0.081304347826087
1	0.121478260869565
1	0.140717391304348
1	0.021902173913044
1	0.039413043478261
1	0.0685
1	0.015
1	0.019913043478261
1	0.066347826086957
1	0.055684782608696
1	0.037141304347826
1	0.027554347826087
1	0.014630434782609
1	0.172097826086957
1	0.108304347826087
1	0.042956521739131
1	0.026163043478261
1	0.10370652173913
1	0.063108695652174
1	0.020358695652174
1	0.028641304347826
1	0.019445652173913
1	0.07825
1	0.061456521739131
1	0.056565217391304
1	0.052347826086957
1	0.018391304347826
1	0.024880434782609
1	0.033065217391304
1	0.039119565217391
1	0.018336956521739
1	0.019826086956522
1	0.053510869565217
1	0.008086956521739
1	0.004782608695652
1	0.030076086956522
1	0.022913043478261
1	0.087913043478261
1	0.071521739130435
1	0.078391304347826
1	0.049086956521739
1	0.032771739130435
1	0.132108695652174
1	0.053510869565217
1	0.021478260869565
1	0.050206521739131
1	0.039684782608696
1	0.007532608695652
1	0.058434782608696
1	0.096663043478261
1	0.059652173913044
1	0.027706521739131
1	0.030869565217391
1	0.016554347826087
1	0.022760869565217
1	0.03304347826087
1	0.056869565217391
1	0.041956521739131
1	0.032304347826087
1	0.052880434782609
1	0.053576086956522
1	0.039195652173913
1	0.044195652173913
1	0.027760869565217
1	0.056684782608696
1	0.056097826086957
1	0.027782608695652
1	0.041010869565217
1	0.030282608695652
1	0.033673913043478
1	0.036826086956522
1	0.043467391304348
1	0.055228260869565
1	0.034097826086957
1	0.053478260869565
1	0.039489130434783
1	0.031108695652174
1	0.033510869565217
1	0.064195652173913
1	0.074826086956522
1	0.169173913043478
1	0.117434782608696
1	0.071902173913044
1	0.06704347826087
1	0.061978260869565
1	0.025336956521739
1	0.026369565217391
1	0.037304347826087
1	0.050217391304348
1	0.055869565217391
1	0.048532608695652
1	0.053282608695652
1	0.032782608695652
1	0.022902173913044
1	0.041608695652174
1	0.049010869565217
1	0.048815217391304
1	0.059880434782609
1	0.083652173913044
1	0.042369565217391
1	0.007358695652174
1	0.035119565217391
1	0.031326086956522
1	0.032815217391304
1	0.088206521739131
1	0.071152173913044
1	0.1095
1	0.13745652173913
1	0.109521739130435
1	0.018434782608696
1	0.033304347826087
1	0.039358695652174
1	0.046489130434783
1	0.113815217391304
1	0.049836956521739
1	0.017619565217391
1	0.04075
1	0.040576086956522
1	0.095152173913044
1	0.055282608695652
1	0.060489130434783
1	0.025880434782609
1	0.025989130434783
1	0.023760869565217
1	0.014836956521739
1	0.032858695652174
1	0.017608695652174
1	0.053586956521739
1	0.139576086956522
1	0.0845
1	0.148054347826087
1	0.077532608695652
1	0.168467391304348
1	0.077130434782609
1	0.126347826086957
1	0.072739130434783
1	0.084456521739131
1	0.024184782608696
1	0.040097826086957
1	0.02179347826087
1	0.033760869565217
1	0.130532608695652
1	0.080934782608696
1	0.028554347826087
1	0.047315217391304
1	0.050391304347826
1	0.059467391304348
1	0.037978260869565
1	0.056065217391304
1	0.156880434782609
1	0.174771739130435
1	0.149
1	0.071804347826087
1	0.052858695652174
1	0.030826086956522
1	0.055423913043478
1	0.017108695652174
1	0.031239130434783
1	0.079076086956522
1	0.050913043478261
1	0.036260869565217
1	0.033989130434783
1	0.035184782608696
1	0.054565217391304
1	0.058923913043478
1	0.075597826086957
1	0.045760869565217
1	0.038510869565217
1	0.120489130434783
1	0.115054347826087
1	0.113684782608696
1	0.015108695652174
1	0.085967391304348
1	0.075097826086957
1	0.070673913043478
1	0.095836956521739
1	0.147902173913044
1	0.129684782608696
1	0.056021739130435
1	0.036902173913044
1	0.050152173913044
1	0.054054347826087
1	0.073967391304348
1	0.059282608695652
1	0.029869565217391
1	0.025326086956522
1	0.026673913043478
1	0.022967391304348
1	0.033445652173913
1	0.099771739130435
1	0.062130434782609
1	0.057423913043478
1	0.045010869565217
1	0.021989130434783
1	0.045836956521739
1	0.010282608695652
1	0.049521739130435
1	0.02104347826087
1	0.029445652173913
1	0.063760869565217
1	0.045260869565217
1	0.041010869565217
1	0.036369565217391
1	0.166641304347826
1	0.061532608695652
1	0.066206521739131
1	0.070489130434783
1	0.149521739130435
1	0.042663043478261
1	0.092565217391304
1	0.075260869565217
1	0.039619565217391
1	0.018304347826087
1	0.019663043478261
1	0.040391304347826
1	0.084369565217391
1	0.139119565217391
1	0.033271739130435
1	0.03579347826087
1	0.027413043478261
1	0.042206521739131
1	0.052804347826087
1	0.042391304347826
1	0.06879347826087
1	0.109532608695652
1	0.066413043478261
1	0.162804347826087
1	0.077184782608696
1	0.041619565217391
1	0.054445652173913
1	0.075228260869565
1	0.068032608695652
1	0.023326086956522
1	0.064141304347826
1	0.064195652173913
1	0.024771739130435
1	0.064489130434783
1	0.060967391304348
1	0.066228260869565
1	0.011304347826087
1	0.025217391304348
1	0.027739130434783
1	0.073597826086957
1	0.027717391304348
1	0.056771739130435
1	0.048478260869565
1	0.012836956521739
1	0.070239130434783
1	0.107097826086957
1	0.047065217391304
1	0.030760869565217
1	0.068010869565217
1	0.037282608695652
1	0.092826086956522
1	0.037641304347826
1	0.172282608695652
1	0.152402173913043
1	0.015336956521739
1	0.064673913043478
1	0.038673913043478
1	0.027456521739131
1	0.03904347826087
1	0.017391304347826
1	0.060510869565217
1	0.156489130434783
1	0.074521739130435
1	0.070891304347826
1	0.074706521739131
1	0.11295652173913
1	0.105489130434783
1	0.035510869565217
1	0.028956521739131
1	0.038326086956522
1	0.047086956521739
1	0.029206521739131
1	0.042619565217391
1	0.013239130434783
1	0.037391304347826
1	0.017565217391304
1	0.029673913043478
1	0.017065217391304
1	0.025858695652174
1	0.013586956521739
1	0.038815217391304
1	0.032141304347826
1	0.014521739130435
1	0.127608695652174
1	0.157315217391304
1	0.107902173913043
1	0.047
1	0.032902173913044
1	0.049108695652174
1	0.004565217391304
1	0.077423913043478
1	0.049728260869565
1	0.076891304347826
1	0.03104347826087
1	0.019369565217391
1	0.047347826086957
1	0.112108695652174
1	0.023826086956522
1	0.090978260869565
1	0.027326086956522
1	0.019597826086957
1	0.042347826086957
1	0.039108695652174
1	0.032989130434783
1	0.029630434782609
1	0.02804347826087
1	0.020086956521739
1	0.147152173913043
1	0.049434782608696
1	0.048478260869565
1	0.093130434782609
1	0.020065217391304
1	0.051728260869565
1	0.059021739130435
1	0.032347826086957
1	0.038565217391304
1	0.079282608695652
1	0.030478260869565
1	0.017652173913044
1	0.059989130434783
1	0.052695652173913
1	0.018695652173913
1	0.062380434782609
1	0.003032608695652
1	0.03454347826087
1	0.024782608695652
1	0.040630434782609
1	0.0945
1	0.102173913043478
1	0.088152173913044
1	0.056956521739131
1	0.063532608695652
1	0.021880434782609
1	0.024728260869565
1	0.024782608695652
1	0.050173913043478
1	0.028413043478261
1	0.064836956521739
1	0.066510869565217
1	0.08675
1	0.039554347826087
1	0.096054347826087
1	0.039826086956522
1	0.018206521739131
1	0.032282608695652
1	0.049065217391304
1	0.037347826086957
1	0.034760869565217
1	0.019130434782609
1	0.039217391304348
1	0.171108695652174
1	0.142228260869565
1	0.117239130434783
1	0.123152173913044
1	0.078228260869565
1	0.129989130434783
1	0.0335
1	0.042836956521739
1	0.052065217391304
1	0.016358695652174
1	0.073021739130435
1	0.059804347826087
1	0.050119565217391
1	0.09504347826087
1	0.090836956521739
1	0.012847826086957
1	0.075663043478261
1	0.046065217391304
1	0.03104347826087
1	0.047326086956522
1	0.041554347826087
1	0.034391304347826
1	0.06854347826087
1	0.037369565217391
1	0.067641304347826
1	0.040021739130435
1	0.093065217391304
1	0.133989130434783
1	0.088021739130435
1	0.150010869565217
1	0.076239130434783
1	0.076913043478261
1	0.054054347826087
1	0.065880434782609
1	0.077445652173913
1	0.065804347826087
1	0.115119565217391
1	0.071717391304348
1	0.046967391304348
1	0.035065217391304
1	0.060641304347826
1	0.049097826086957
1	0.052413043478261
1	0.069913043478261
1	0.10695652173913
1	0.104163043478261
1	0.098815217391304
1	0.052358695652174
1	0.080347826086957
1	0.040934782608696
1	0.061576086956522
1	0.035858695652174
1	0.101163043478261
1	0.054989130434783
1	0.117010869565217
1	0.167445652173913
1	0.072445652173913
1	0.067206521739131
1	0.046369565217391
1	0.038141304347826
1	0.036739130434783
1	0.0395
1	0.007380434782609
1	0.057554347826087
1	0.021760869565217
1	0.044934782608696
1	0.17345652173913
1	0.103565217391304
1	0.10229347826087
1	0.157130434782609
1	0.053228260869565
1	0.066
1	0.05475
1	0.072989130434783
1	0.083478260869565
1	0.03175
1	0.017402173913044
1	0.026423913043478
1	0.039184782608696
1	0.039260869565217
1	0.028695652173913
1	0.019706521739131
1	0.046315217391304
1	0.021945652173913
1	0.017739130434783
1	0.01604347826087
1	0.040967391304348
1	0.026369565217391
1	0.002271739130435
1	0.009108695652174
1	0.156695652173913
1	0.078402173913044
1	0.086652173913044
1	0.089782608695652
1	0.095478260869565
1	0.126673913043478
1	0.162467391304348
1	0.062141304347826
1	0.053923913043478
1	0.098565217391304
1	0.115054347826087
1	0.074576086956522
1	0.092489130434783
1	0.102826086956522
1	0.065402173913044
1	0.061021739130435
1	0.076913043478261
1	0.033489130434783
1	0.144434782608696
1	0.059739130434783
1	0.040641304347826
1	0.116630434782609
1	0.058391304347826
1	0.046010869565217
1	0.141315217391304
1	0.096065217391304
1	0.077771739130435
1	0.100771739130435
1	0.044717391304348
1	0.047445652173913
1	0.021510869565217
1	0.063152173913044
1	0.084239130434783
1	0.04254347826087
1	0.03254347826087
1	0.076380434782609
1	0.051902173913044
1	0.054119565217391
1	0.12870652173913
1	0.050619565217391
1	0.06079347826087
1	0.03029347826087
1	0.028771739130435
1	0.023532608695652
1	0.030652173913044
1	0.048880434782609
1	0.023402173913044
1	0.03779347826087
1	0.157152173913043
1	0.108739130434783
1	0.052423913043478
1	0.103076086956522
1	0.109891304347826
1	0.111815217391304
1	0.112771739130435
1	0.027771739130435
1	0.043847826086957
1	0.048097826086957
1	0.073989130434783
1	0.016576086956522
1	0.079152173913044
1	0.040706521739131
1	0.106260869565217
1	0.060336956521739
1	0.013358695652174
1	0.018456521739131
1	0.017271739130435
1	0.049804347826087
1	0.014489130434783
1	0.031173913043478
1	0.019489130434783
1	0.059086956521739
1	0.132489130434783
1	0.129934782608696
1	0.095706521739131
1	0.047902173913044
1	0.036532608695652
1	0.082152173913044
1	0.055304347826087
1	0.092304347826087
1	0.054097826086957
1	0.057510869565217
1	0.040815217391304
1	0.019195652173913
1	0.087836956521739
1	0.043369565217391
1	0.032380434782609
1	0.051467391304348
1	0.025065217391304
1	0.011576086956522
1	0.063184782608696
1	0.064315217391304
1	0.043902173913044
1	0.045902173913044
1	0.047663043478261
1	0.077521739130435
1	0.064836956521739
1	0.043815217391304
1	0.067673913043478
1	0.127619565217391
1	0.068336956521739
1	0.069304347826087
1	0.164076086956522
1	0.043217391304348
1	0.049021739130435
1	0.061913043478261
1	0.023086956521739
1	0.049195652173913
1	0.013619565217391
1	0.080782608695652
1	0.074054347826087
1	0.054206521739131
1	0.016434782608696
1	0.031065217391304
1	0.066782608695652
1	0.012260869565217
1	0.019369565217391
1	0.039771739130435
1	0.033271739130435
1	0.060032608695652
1	0.130228260869565
1	0.141576086956522
1	0.062206521739131
1	0.072402173913044
1	0.086217391304348
1	0.05
1	0.097032608695652
1	0.021065217391304
1	0.0225
1	0.030989130434783
1	0.043673913043478
1	0.036630434782609
1	0.007576086956522
1	0.006880434782609
1	0.03204347826087
1	0.049108695652174
1	0.081989130434783
1	0.01275
1	0.037673913043478
1	0.007423913043478
1	0.130771739130435
1	0.159934782608696
1	0.132576086956522
1	0.129358695652174
1	0.091184782608696
1	0.019119565217391
1	0.049010869565217
1	0.086597826086957
1	0.037347826086957
1	0.125532608695652
1	0.058478260869565
1	0.043956521739131
1	0.046717391304348
1	0.024652173913044
1	0.020989130434783
1	0.030445652173913
1	0.025652173913044
1	0.029923913043478
1	0.025956521739131
1	0.029206521739131
1	0.010597826086957
1	0.037978260869565
1	0.013130434782609
1	0.030217391304348
1	0.039141304347826
1	0.082456521739131
1	0.107619565217391
1	0.094456521739131
1	0.097717391304348
1	0.097206521739131
1	0.153260869565217
1	0.070663043478261
1	0.022934782608696
1	0.058565217391304
1	0.067010869565217
1	0.024945652173913
1	0.051619565217391
1	0.093239130434783
1	0.047836956521739
1	0.050565217391304
1	0.042836956521739
1	0.066152173913044
1	0.026282608695652
1	0.033923913043478
1	0.011652173913044
1	0.058010869565217
1	0.081728260869565
1	0.076271739130435
1	0.073521739130435
1	0.030119565217391
1	0.041858695652174
1	0.11629347826087
1	0.119576086956522
1	0.079630434782609
1	0.014608695652174
1	0.044239130434783
1	0.023565217391304
1	0.018826086956522
1	0.014532608695652
1	0.052554347826087
1	0.041456521739131
1	0.051815217391304
1	0.024021739130435
1	0.070565217391304
1	0.024869565217391
1	0.006652173913043
1	0.025510869565217
1	0.049445652173913
1	0.036141304347826
1	0.175597826086957
1	0.089804347826087
1	0.078097826086957
1	0.090804347826087
1	0.078184782608696
1	0.027597826086957
1	0.103978260869565
1	0.129586956521739
1	0.037054347826087
1	0.101467391304348
1	0.038934782608696
1	0.107304347826087
1	0.042923913043478
1	0.011336956521739
1	0.038880434782609
1	0.058565217391304
1	0.037684782608696
1	0.064315217391304
1	0.022717391304348
1	0.009913043478261
1	0.056021739130435
1	0.037108695652174
1	0.033304347826087
1	0.028684782608696
1	0.057130434782609
1	0.034869565217391
1	0.083858695652174
1	0.03075
1	0.078489130434783
1	0.072554347826087
1	0.153782608695652
1	0.060402173913044
1	0.134423913043478
1	0.145717391304348
1	0.054847826086957
1	0.072141304347826
1	0.034684782608696
1	0.052510869565217
1	0.077141304347826
1	0.036663043478261
1	0.018032608695652
1	0.043771739130435
1	0.049728260869565
1	0.030565217391304
1	0.050260869565217
1	0.096326086956522
1	0.073532608695652
1	0.13875
1	0.081173913043478
1	0.153184782608696
1	0.01904347826087
1	0.024076086956522
1	0.023608695652174
1	0.04154347826087
1	0.040010869565217
1	0.050945652173913
1	0.030684782608696
1	0.038815217391304
1	0.036413043478261
1	0.009760869565217
1	0.041239130434783
1	0.031641304347826
1	0.091228260869565
1	0.07675
1	0.024271739130435
1	0.047456521739131
1	0.014608695652174
1	0.022967391304348
1	0.079358695652174
1	0.115315217391304
1	0.110858695652174
1	0.034913043478261
1	0.027619565217391
1	0.027032608695652
1	0.031706521739131
1	0.025771739130435
1	0.06475
1	0.079304347826087
1	0.070945652173913
1	0.030358695652174
1	0.014619565217391
1	0.026663043478261
1	0.071967391304348
1	0.08975
1	0.029217391304348
1	0.074510869565217
1	0.056641304347826
1	0.035423913043478
1	0.010423913043478
1	0.052934782608696
1	0.054271739130435
1	0.026728260869565
1	0.152413043478261
1	0.091260869565217
1	0.081467391304348
1	0.028130434782609
1	0.070489130434783
1	0.022673913043478
1	0.049358695652174
1	0.041434782608696
1	0.050304347826087
1	0.042
1	0.054510869565217
1	0.044945652173913
1	0.007728260869565
1	0.045271739130435
1	0.059902173913044
1	0.026369565217391
1	0.063565217391304
1	0.040076086956522
1	0.089260869565217
1	0.048260869565217
1	0.055010869565217
1	0.017673913043478
1	0.044760869565217
1	0.031282608695652
1	0.15420652173913
1	0.094184782608696
1	0.094771739130435
1	0.154054347826087
1	0.028923913043478
1	0.082152173913044
1	0.065619565217391
1	0.043739130434783
1	0.078228260869565
1	0.076652173913044
1	0.17045652173913
1	0.107173913043478
1	0.067184782608696
1	0.053891304347826
1	0.069163043478261
1	0.062586956521739
1	0.074434782608696
1	0.030782608695652
1	0.051717391304348
1	0.024608695652174
1	0.031239130434783
1	0.118815217391304
1	0.109739130434783
1	0.039532608695652
1	0.027619565217391
1	0.046760869565217
1	0.113184782608696
1	0.024119565217391
1	0.04829347826087
1	0.136195652173913
1	0.058391304347826
1	0.041717391304348
1	0.05075
1	0.167695652173913
1	0.072510869565217
1	0.01554347826087
1	0.048663043478261
1	0.024576086956522
1	0.030163043478261
1	0.097782608695652
1	0.02304347826087
1	0.049010869565217
1	0.079554347826087
1	0.071195652173913
1	0.016739130434783
1	0.025913043478261
1	0.143858695652174
1	0.116760869565217
1	0.029836956521739
1	0.12920652173913
1	0.108510869565217
1	0.030565217391304
1	0.04179347826087
1	0.042934782608696
1	0.027891304347826
1	0.064804347826087
1	0.056119565217391
1	0.032934782608696
1	0.086304347826087
1	0.048902173913044
1	0.037510869565217
1	0.059815217391304
1	0.025358695652174
1	0.07954347826087
1	0.041902173913044
1	0.039989130434783
1	0.053989130434783
1	0.049097826086957
1	0.091336956521739
1	0.067391304347826
1	0.077673913043478
1	0.126728260869565
1	0.028510869565217
1	0.039978260869565
1	0.096141304347826
1	0.093336956521739
1	0.024206521739131
1	0.065586956521739
1	0.129173913043478
1	0.021521739130435
1	0.083597826086957
1	0.034010869565217
1	0.060391304347826
1	0.022228260869565
1	0.020391304347826
1	0.008576086956522
1	0.028597826086957
1	0.040641304347826
1	0.025141304347826
1	0.029597826086957
1	0.141434782608696
1	0.108163043478261
1	0.104891304347826
1	0.082728260869565
1	0.056967391304348
1	0.044152173913044
1	0.106945652173913
1	0.122739130434783
1	0.092565217391304
1	0.064858695652174
1	0.125782608695652
1	0.069315217391304
1	0.083163043478261
1	0.073956521739131
1	0.043967391304348
1	0.035445652173913
1	0.075358695652174
1	0.060532608695652
1	0.091923913043478
1	0.043619565217391
1	0.157021739130435
1	0.072
1	0.155684782608696
1	0.115641304347826
1	0.084119565217391
1	0.086728260869565
1	0.067478260869565
1	0.126728260869565
1	0.025554347826087
1	0.013456521739131
1	0.015065217391304
1	0.00370652173913
1	0.099228260869565
1	0.138032608695652
1	0.086336956521739
1	0.050673913043478
1	0.033445652173913
1	0.009260869565217
1	0.026119565217391
1	0.022413043478261
1	0.018586956521739
1	0.039434782608696
1	0.014923913043478
1	0.013347826086957
1	0.173
1	0.090086956521739
1	0.14595652173913
1	0.032815217391304
1	0.059152173913044
1	0.073652173913044
1	0.06054347826087
1	0.107684782608696
1	0.046695652173913
1	0.094565217391304
1	0.098119565217391
1	0.100228260869565
1	0.058380434782609
1	0.060021739130435
1	0.060576086956522
1	0.037239130434783
1	0.089076086956522
1	0.171413043478261
1	0.176902173913043
1	0.058934782608696
1	0.049717391304348
1	0.142413043478261
1	0.05225
1	0.068586956521739
1	0.067478260869565
1	0.059608695652174
1	0.133565217391304
1	0.066706521739131
1	0.086260869565217
1	0.091217391304348
1	0.089771739130435
1	0.034032608695652
1	0.04654347826087
1	0.042782608695652
1	0.050032608695652
1	0.029836956521739
1	0.05825
1	0.043836956521739
1	0.01529347826087
1	0.046586956521739
1	0.019760869565217
1	0.023630434782609
1	0.06175
1	0.02504347826087
1	0.01475
1	0.024304347826087
1	0.17
1	0.147413043478261
1	0.081423913043478
1	0.104152173913043
1	0.062869565217391
1	0.06
1	0.053434782608696
1	0.087706521739131
1	0.114326086956522
1	0.023576086956522
1	0.024032608695652
1	0.052804347826087
1	0.031358695652174
1	0.018304347826087
1	0.028913043478261
1	0.043923913043478
1	0.028576086956522
1	0.024336956521739
1	0.096097826086957
1	0.015532608695652
1	0.008065217391304
1	0.043478260869565
1	0.029184782608696
1	0.071641304347826
1	0.013576086956522
1	0.105380434782609
1	0.023119565217391
1	0.055358695652174
1	0.084010869565217
1	0.049184782608696
1	0.048228260869565
1	0.082532608695652
1	0.075184782608696
1	0.038641304347826
1	0.074260869565217
1	0.047304347826087
1	0.037304347826087
1	0.031239130434783
1	0.026119565217391
1	0.032641304347826
1	0.031336956521739
1	0.089554347826087
1	0.010760869565217
1	0.013239130434783
1	0.121826086956522
1	0.029032608695652
1	0.027369565217391
1	0.035489130434783
1	0.055282608695652
1	0.144336956521739
1	0.064891304347826
1	0.103847826086957
1	0.058945652173913
1	0.052010869565217
1	0.013152173913044
1	0.036478260869565
1	0.051706521739131
1	0.045347826086957
1	0.034260869565217
1	0.014597826086957
1	0.040434782608696
1	0.02004347826087
1	0.014706521739131
1	0.05204347826087
1	0.05504347826087
1	0.039684782608696
1	0.05604347826087
1	0.02875
1	0.082641304347826
1	0.044641304347826
1	0.054489130434783
1	0.094097826086957
1	0.028923913043478
1	0.178021739130435
1	0.053380434782609
1	0.103521739130435
1	0.024434782608696
1	0.063076086956522
1	0.042152173913044
1	0.020576086956522
1	0.10970652173913
1	0.057760869565217
1	0.038836956521739
1	0.140391304347826
1	0.068510869565217
1	0.073478260869565
1	0.114369565217391
1	0.073228260869565
1	0.050739130434783
1	0.051336956521739
1	0.043902173913044
1	0.061913043478261
1	0.051
1	0.021206521739131
1	0.056869565217391
1	0.012880434782609
1	0.067271739130435
1	0.0165
1	0.123054347826087
1	0.020554347826087
1	0.039304347826087
1	0.100163043478261
1	0.027869565217391
1	0.160739130434783
1	0.131532608695652
1	0.161184782608696
1	0.032858695652174
1	0.0965
1	0.023836956521739
1	0.067184782608696
1	0.059369565217391
1	0.097119565217391
1	0.090923913043478
1	0.112934782608696
1	0.109782608695652
1	0.065065217391304
1	0.107902173913043
1	0.060184782608696
1	0.032836956521739
1	0.099489130434783
1	0.114717391304348
1	0.089739130434783
1	0.044891304347826
1	0.102141304347826
1	0.140902173913044
1	0.031163043478261
1	0.071673913043478
1	0.152184782608696
1	0.093945652173913
1	0.151239130434783
1	0.052945652173913
1	0.068684782608696
1	0.108402173913043
1	0.031413043478261
1	0.065717391304348
1	0.041586956521739
1	0.022108695652174
1	0.046358695652174
1	0.023173913043478
1	0.026456521739131
1	0.029010869565217
1	0.153858695652174
1	0.118652173913043
1	0.041815217391304
1	0.072413043478261
1	0.077902173913044
1	0.112945652173913
1	0.059141304347826
1	0.092782608695652
1	0.065619565217391
1	0.124217391304348
1	0.087565217391304
1	0.058521739130435
1	0.137739130434783
1	0.079097826086957
1	0.064402173913044
1	0.027978260869565
1	0.037141304347826
1	0.052956521739131
1	0.034423913043478
1	0.16245652173913
1	0.04954347826087
1	0.052815217391304
1	0.056402173913044
1	0.057782608695652
1	0.094456521739131
1	0.067923913043478
1	0.033347826086957
1	0.079728260869565
1	0.021782608695652
1	0.02675
1	0.091173913043478
1	0.040597826086957
1	0.067880434782609
1	0.036554347826087
1	0.034456521739131
1	0.036228260869565
1	0.059402173913044
1	0.037358695652174
1	0.019271739130435
1	0.104478260869565
1	0.020173913043478
1	0.018978260869565
1	0.016489130434783
1	0.009032608695652
1	0.061130434782609
1	0.023902173913044
1	0.043847826086957
1	0.095597826086957
1	0.0895
1	0.052771739130435
1	0.112663043478261
1	0.071478260869565
1	0.057826086956522
1	0.040391304347826
1	0.054130434782609
1	0.092032608695652
1	0.024913043478261
1	0.020010869565217
1	0.037434782608696
1	0.138521739130435
1	0.147978260869565
1	0.058380434782609
1	0.02075
1	0.062858695652174
1	0.039945652173913
1	0.084967391304348
1	0.080152173913044
1	0.033130434782609
1	0.044065217391304
1	0.048141304347826
1	0.054934782608696
1	0.022054347826087
1	0.044423913043478
1	0.043989130434783
1	0.041413043478261
1	0.020630434782609
1	0.028021739130435
1	0.015902173913044
1	0.015402173913044
1	0.014695652173913
1	0.020815217391304
1	0.091434782608696
1	0.164565217391304
1	0.065434782608696
1	0.030456521739131
1	0.115510869565217
1	0.085695652173913
1	0.019695652173913
1	0.11795652173913
1	0.031086956521739
1	0.036228260869565
1	0.074239130434783
1	0.086608695652174
1	0.03054347826087
1	0.060402173913044
1	0.064195652173913
1	0.012065217391304
1	0.035641304347826
1	0.059010869565217
1	0.03529347826087
1	0.011728260869565
1	0.013489130434783
1	0.032076086956522
1	0.015119565217391
1	0.027195652173913
1	0.026021739130435
1	0.049989130434783
1	0.103489130434783
1	0.087478260869565
1	0.073913043478261
1	0.118391304347826
1	0.01275
1	0.048891304347826
1	0.094336956521739
1	0.031369565217391
1	0.027869565217391
1	0.048978260869565
1	0.026271739130435
1	0.028978260869565
1	0.034608695652174
1	0.057163043478261
1	0.090336956521739
1	0.053173913043478
1	0.10495652173913
1	0.028380434782609
1	0.046130434782609
1	0.091923913043478
1	0.017576086956522
1	0.070869565217391
1	0.150554347826087
1	0.059097826086957
1	0.054695652173913
1	0.082847826086957
1	0.082532608695652
1	0.075673913043478
1	0.13495652173913
1	0.074739130434783
1	0.085956521739131
1	0.059923913043478
1	0.069565217391304
1	0.012260869565217
1	0.063826086956522
1	0.058532608695652
1	0.091076086956522
1	0.064891304347826
1	0.032010869565217
1	0.013
1	0.027097826086957
1	0.011923913043478
1	0.013445652173913
1	0.014902173913044
1	0.022967391304348
1	0.130358695652174
1	0.051771739130435
1	0.030097826086957
1	0.133695652173913
1	0.06604347826087
1	0.024673913043478
1	0.096315217391304
1	0.095228260869565
1	0.093978260869565
1	0.037934782608696
1	0.034782608695652
1	0.035913043478261
1	0.07004347826087
1	0.035956521739131
1	0.049021739130435
1	0.026597826086957
1	0.063456521739131
1	0.040826086956522
1	0.050510869565217
1	0.033032608695652
1	0.069195652173913
1	0.046217391304348
1	0.062663043478261
1	0.075728260869565
1	0.13245652173913
1	0.142978260869565
1	0.058108695652174
1	0.040641304347826
1	0.130152173913043
1	0.052652173913044
1	0.017597826086957
1	0.020315217391304
1	0.083706521739131
1	0.060565217391304
1	0.049510869565217
1	0.035130434782609
1	0.043815217391304
1	0.040206521739131
1	0.082108695652174
1	0.009586956521739
1	0.046673913043478
1	0.018206521739131
1	0.048717391304348
1	0.028978260869565
1	0.023228260869565
1	0.038260869565217
1	0.01575
1	0.099608695652174
1	0.08525
1	0.120358695652174
1	0.133152173913043
1	0.063369565217391
1	0.116369565217391
1	0.033728260869565
1	0.052554347826087
1	0.036739130434783
1	0.076847826086957
1	0.052728260869565
1	0.099782608695652
1	0.086184782608696
1	0.046054347826087
1	0.055608695652174
1	0.048630434782609
1	0.017195652173913
1	0.019652173913044
1	0.030847826086957
1	0.064358695652174
1	0.121608695652174
1	0.038271739130435
1	0.080923913043478
1	0.021673913043478
1	0.061989130434783
1	0.093804347826087
1	0.056445652173913
1	0.039315217391304
1	0.107641304347826
1	0.025608695652174
1	0.064869565217391
1	0.035826086956522
1	0.014717391304348
1	0.064815217391304
1	0.013315217391304
1	0.024086956521739
1	0.032108695652174
1	0.041619565217391
1	0.037456521739131
1	0.060565217391304
1	0.029402173913044
[truncated: 880 more rows]
