# Supplementary material for: Stochastic bond dynamics facilitates alignment of malaria parasite at erythrocyte membrane upon invasion
Source: eLife. 2020 May 18;9:e56500. doi: 10.7554/eLife.56500 (PMC7269671; doi:10.7554/eLife.56500)
Supplement: Figure 8—source data 1. [file elife-56500-fig8-data1.zip]

Archive with 9 entries (7 files):
- Fig8+supplement_a/
- Fig8+supplement_a/Alignment_time.xlsx
- Fig8+supplement_a/Energy_bonds_distance_angle.csv
- Fig8+supplement_a/README
- Fig8+supplement_a/Parasite_displacement.csv
- Fig8_supplement_b/
- Fig8_supplement_b/Lb_displacement_3cases.csv
- Fig8_supplement_b/Lb_alldata_3cases.csv
- Fig8_supplement_b/README
