# Supplementary material for: Stochastic bond dynamics facilitates alignment of malaria parasite at erythrocyte membrane upon invasion
Source: eLife. 2020 May 18;9:e56500. doi: 10.7554/eLife.56500 (PMC7269671; doi:10.7554/eLife.56500)
Supplement: Figure 8—source data 1. [file elife-56500-fig8-data1.zip › Fig8+supplement_a/Alignment_time.xlsx]

## Sheet: ptime
density	Time
0.1
0.2	12250
0.2	7916
0.2	2070
0.2	21484
0.2	1952
0.2	16238
0.2	37436
0.2	1341
0.2	10848
0.2	53072
0.2	9600
0.2	20981
0.2	38
0.2	9126
0.2	53272
0.2	18780
0.2	2211
0.2	6307
0.2	13607
0.2	27085
0.2	13434
0.2	16053
0.2	36968
0.2	32953
0.2	6364
0.2	2091
0.2	26901
0.2	27857
0.2	17195
0.2	29661
0.2	8172
0.2	7341
0.2	21039
0.2	79268
0.2	13434
0.2	28338
0.2	15220
0.2	25995
0.2	26111
0.2	6104
0.2	5464
0.2	7895
0.2	3876
0.2	66388
0.2	49012
0.2	39456
0.2	8435
0.2	79048
0.2	85863
0.2	65957
0.2	34938
0.2	5753
0.2	65957
0.2	11211
0.2	13607
0.2	817
0.2	13035
0.2	67107
0.2	1433
0.2	6464
0.2	25228
0.2	58684
0.2	7341
0.2	39775
0.2	7916
0.2	7572
0.2	33381
0.2	3565
0.2	50705
0.2	26763
0.2	8114
0.2	10178
0.2	8275
0.2	39478
0.2	28338
0.2	8882
0.2	16541
0.2	4950
0.2	4132
0.2	86525
0.2	47772
0.2	36362
0.2	30185
0.2	29190
0.2	51590
0.2	67459
0.2	18673
0.2	33259
0.2	7957
0.2	8643
0.2	9015
0.2	16991
0.2	6978
0.2	83513
0.2	35623
0.2	27524
0.2	4181
0.2	15440
0.2	8111
0.2	6830
0.2	11721
0.2	38299
0.2	27774
0.2	63494
0.2	23634
0.2	11687
0.2	36890
0.2	5116
0.2	6065
0.2	3760
0.2	4331
0.2	89407
0.2	10811
0.2	14495
0.2	118086
0.2	16329
0.2	52173
0.2	16797
0.2	5283
0.2	11959
0.2	25995
0.2	19969
0.2	73206
0.2	39599
0.2	16547
0.2	42110
0.2	13337
0.2	3459
0.2	5182
0.2	4580
0.2	17416
0.2	3235
0.2	52196
0.2	18753
0.2	2736
0.2	107195
0.2	9079
0.2	16430
0.2	10163
0.2	14537
0.2	30289
0.2	27644
0.2	2502
0.2	2878
0.2	9606
0.2	3455
0.2	7887
0.2	34200
0.2	7882
0.2	12457
0.2	13197
0.2	33187
0.2	12415
0.2	15279
0.2	83827
0.2	3078
0.2	50271
0.2	62864
0.2	56912
0.2	5606
0.2	2752
0.2	2
0.2	9528
0.2	8357
0.2	66035
0.2	13671
0.2	2456
0.2	22570
0.2	552
0.2	11136
0.2	30016
0.2	13464
0.2	17572
0.2	24697
0.2	18919
0.2	33020
0.2	38761
0.2	3848
0.2	24596
0.2	20400
0.2	15261
0.2	51814
0.2	7148
0.2	37446
0.2	27864
0.2	5445
0.2	51602
0.2	8889
0.2	5806
0.2	6488
0.2	37194
0.2	7252
0.2	10951
0.2	8561
0.2	19919
0.2	36895
0.2	7094
0.2	78631
0.2	4174
0.2	10430
0.2	6024
0.2	563
0.2	4941
0.2	5209
0.2	28527
0.2	6512
0.2	8556
0.2	4250
0.2	20437
0.2	5451
0.2	13485
0.2	5009
0.2	16048
0.2	3573
0.2	37606
0.2	2091
0.2	44594
0.2	36
0.2	709
0.2	27891
0.2	68903
0.2	56314
0.2	19313
0.2	631
0.2	19176
0.2	3040
0.2	22
0.2	24529
0.2	25290
0.2	63772
0.2	36681
0.2	2062
0.2	35715
0.2	29963
0.2	11202
0.2	26120
0.2	13524
0.2	335
0.2	29023
0.2	7630
0.2	4288
0.2	49391
0.2	9260
0.2	16419
0.2	5089
0.2	3727
0.2	4941
0.2	7063
0.2	14793
0.2	6263
0.2	22407
0.2	13553
0.2	50427
0.2	15430
0.2	13742
0.2	18708
0.2	7485
0.2	10859
0.2	35209
0.2	10924
0.2	9785
0.2	10662
0.2	34371
0.2	28357
0.2	3674
0.2	35400
0.2	25390
0.2	3865
0.2	36890
0.2	666
0.2	62607
0.2	3651
0.2	14693
0.2	9878
0.2	378
0.2	22451
0.2	24659
0.2	19620
0.2	39184
0.2	2730
0.2	10964
0.2	5997
0.2	44456
0.2	8095
0.2	8126
0.2	9130
0.2	12309
0.2	5692
0.2	14749
0.2	13025
0.2	27102
0.2	6742
0.2	9754
0.2	43915
0.2	53323
0.2	20848
0.2	38320
0.2	45013
0.2	53201
0.2	14274
0.2	15165
0.2	14064
0.2	18979
0.2	11302
0.2	18810
0.2	48545
0.2	24904
0.2	3641
0.2	35352
0.2	29745
0.2	19926
0.2	23530
0.2	3839
0.2	20
0.2	29066
0.2	21770
0.2	10165
0.2	23002
0.2	10424
0.2	14678
0.2	28294
0.2	11
0.2	6028
0.2	15423
0.2	12366
0.2	9077
0.2	8643
0.2	8759
0.2	8710
0.2	11690
0.2	42030
0.2	134225
0.2	35505
0.2	71845
0.2	24247
0.2	6717
0.2	9087
0.2	3156
0.2	24438
0.2	27867
0.2	7133
0.2	20870
0.2	11467
0.2	52204
0.2	10736
0.2	2948
0.2	51474
0.2	2310
0.2	47723
0.2	9734
0.2	21944
0.2	61137
0.2	7767
0.2	9424
0.2	120450
0.2	35911
0.2	19368
0.2	21284
0.2	19960
0.2	50425
0.2	36964
0.2	54498
0.2	1512
0.2	3578
0.2	17405
0.2	6253
0.2	2023
0.2	27057
0.2	9708
0.2	4079
0.2	17929
0.2	6513
0.2	2
0.2	16273
0.2	7161
0.2	13332
0.2	49633
0.2	6496
0.2	41103
0.2	11957
0.2	3750
0.2	19
0.2	3840
0.2	48061
0.2	21284
0.2	21817
0.2	6352
0.2	55339
0.2	13760
0.2	10803
0.2	18365
0.2	37542
0.2	34810
0.2	9653
0.2	11607
0.2	5753
0.2	17932
0.2	9068
0.2	7607
0.2	20440
0.2	43268
0.2	5666
0.2	8917
0.2	10656
0.2	3116
0.2	13653
0.2	11142
0.2	16582
0.2	58483
0.2	5272
0.2	38646
0.2	26987
0.2	5659
0.2	2872
0.2	49000
0.2	3242
0.2	50797
0.2	17415
0.2	28335
0.2	5712
0.2	40321
0.2	6066
0.2	45350
0.2	76930
0.2	31226
0.2	7426
0.2	43538
0.2	12958
0.2	9191
0.2	40943
0.2	21917
0.2	37643
0.2	22418
0.2	6811
0.2	10740
0.2	3614
0.2	26978
0.2	5670
0.2	16670
0.2	8513
0.2	15805
0.2	28957
0.2	37650
0.2	49449
0.2	11308
0.2	5520
0.2	12230
0.2	2086
0.2	25230
0.2	10286
0.2	27654
0.2	3035
0.2	8611
0.2	17082
0.2	71432
0.2	13764
0.2	20431
0.2	19930
0.2	3425
0.2	2882
0.2	17737
0.2	15187
0.2	23399
0.2	2
0.2	25299
0.2	6100
0.2	4987
0.2	2880
0.2	6685
0.2	24204
0.2	143736
0.2	9210
0.2	34363
0.2	15986
0.2	12230
0.2	3443
0.2	9893
0.2	22621
0.2	13029
0.2	5898
0.2	2986
0.2	10928
0.2	96793
0.2	17398
0.2	13094
0.2	6234
0.2	79909
0.2	13868
0.2	3656
0.2	16622
0.2	20344
0.2	19292
0.2	15486
0.2	6103
0.2	33015
0.2	5358
0.2	12909
0.2	19927
0.2	705
0.2	24404
0.2	21558
0.2	47772
0.2	26694
0.2	6292
0.2	20272
0.2	30242
0.2	58983
0.2	45453
0.2	12270
0.2	1126
0.2	20355
0.2	6827
0.2	5022
0.2	18263
0.2	10785
0.2	4243
0.2	15430
0.2	3444
0.2	28325
0.2	35032
0.2	7295
0.2	1669
0.2	51054
0.2	32225
0.2	17353
0.2	939
0.2	51585
0.2	18598
0.2	18409
0.2	832
0.2	9694
0.2	7873
0.2	4941
0.2	2894
0.2	19188
0.2	6899
0.2	92406
0.2	3488
0.2	31195
0.2	13834
0.2	26928
0.2	15804
0.2	7794
0.2	6236
0.2	18074
0.2	29050
0.2	53940
0.2	13380
0.2	3810
0.2	20437
0.2	21977
0.2	47704
0.2	3459
0.2	48398
0.2	19378
0.2	12825
0.2	17416
0.2	25031
0.2	10972
0.2	10540
0.2	34364
0.2	2
0.2	3505
0.2	1190
0.2	20435
0.2	10858
0.2	19189
0.2	13434
0.2	3801
0.2	15521
0.2	896
0.2	3395
0.2	6681
0.2	8184
0.2	9514
0.2	896
0.2	18697
0.2	24385
0.2	41777
0.2	99264
0.2	4878
0.2	20836
0.2	22123
0.2	30289
0.2	4026
0.2	2882
0.2	20550
0.2	2293
0.2	3439
0.2	32703
0.2	41221
0.2	38998
0.2	9747
0.2	8903
0.2	24766
0.2	18026
0.2	81066
0.2	74086
0.2	2493
0.2	2
0.2	5629
0.2	44459
0.2	7778
0.2	17436
0.2	13881
0.2	28080
0.2	12197
0.2	4204
0.2	2393
0.2	14581
0.2	32984
0.2	43276
0.2	27052
0.2	27081
0.2	3229
0.2	43421
0.2	20434
0.2	28913
0.2	19894
0.2	8879
0.2	8238
0.2	7448
0.2	45331
0.2	25679
0.2	8746
0.2	14887
0.2	22979
0.2	10532
0.2	13258
0.2	40232
0.2	3674
0.2	19368
0.2	76432
0.2	11539
0.2	27092
0.2	48599
0.2	27606
0.2	6253
0.2	18038
0.2	2721
0.2	20869
0.2	16132
0.2	12265
0.2	27777
0.2	6183
0.2	20
0.2	6140
0.2	7491
0.2	47630
0.2	7739
0.2	46834
0.2	3229
0.2	34943
0.2	12780
0.2	5388
0.2	35237
0.2	9924
0.2	19027
0.2	4482
0.2	32363
0.2	5517
0.2	4189
0.2	7860
0.2	27864
0.2	43173
0.2	24774
0.2	36203
0.2	9784
0.2	41300
0.2	17824
0.2	21768
0.2	68546
0.2	23526
0.2	23443
0.2	9248
0.2	35540
0.2	40209
0.2	19413
0.2	32917
0.2	4837
0.2	13881
0.2	18715
0.2	2446
0.2	25290
0.2	294
0.2	8949
0.2	9541
0.2	43153
0.2	1341
0.2	68544
0.2	36909
0.2	27141
0.2	20
0.2	3601
0.2	9590
0.2	29714
0.2	2103
0.2	44456
0.2	13859
0.2	17480
0.2	27889
0.2	4496
0.2	10251
0.2	19368
0.2	29276
0.2	16668
0.2	8384
0.2	28667
0.2	21980
0.2	8641
0.2	1341
0.2	8112
0.2	10880
0.2	29726
0.2	4484
0.2	33339
0.2	70520
0.2	36969
0.2	4499
0.2	18583
0.2	9709
0.2	18737
0.2	107517
0.2	3529
0.2	10197
0.2	33260
0.2	11526
0.2	2498
0.2	47712
0.2	86845
0.2	10620
0.2	20598
0.2	41749
0.2	29062
0.2	17394
0.2	7183
0.2	695
0.2	16678
0.2	26926
0.2	4300
0.2	13763
0.2	9751
0.2	10865
0.2	1460
0.2	8864
0.2	46488
0.2	7163
0.2	4175
0.2	6352
0.2	24766
0.2	17414
0.2	50398
0.2	2
0.2	8705
0.2	26812
0.2	27859
0.2	1476
0.2	15710
0.2	76088
0.2	86623
0.2	2516
0.2	35478
0.2	10917
0.2	19373
0.2	6627
0.2	6225
0.2	41211
0.2	11966
0.2	48599
0.2	3264
0.2	6628
0.2	8123
0.2	58574
0.2	21648
0.2	2851
0.2	9250
0.2	15055
0.2	55346
0.2	5367
0.2	13879
0.2	7546
0.2	17405
0.2	34962
0.2	27567
0.2	65867
0.2	10800
0.2	85071
0.2	13069
0.2	15955
0.2	44193
0.2	20267
0.2	64944
0.2	34343
0.2	38788
0.2	17701
0.2	34694
0.2	40923
0.2	12626
0.2	19320
0.2	5870
0.2	5294
0.2	26599
0.2	29062
0.2	79357
0.2	26623
0.2	20679
0.2	15223
0.2	3793
0.2	107332
0.2	8129
0.2	16343
0.2	15451
0.2	42295
0.2	27172
0.2	12229
0.2	68119
0.2	7070
0.2	22584
0.2	295
0.2	50559
0.2	23326
0.2	52177
0.2	32218
0.2	22653
0.2	25259
0.2	5656
0.2	16994
0.2	46395
0.2	7884
0.2	3840
0.2	33439
0.2	834
0.2	1305
0.2	35336
0.2	14129
0.2	39170
0.2	59569
0.2	3234
0.2	6960
0.2	11395
0.2	23750
0.2	21925
0.2	8120
0.2	6352
0.2	694
0.2	16719
0.2	18521
0.2	10078
0.2	20410
0.2	18923
0.2	11145
0.2	43303
0.2	6024
0.2	5120
0.2	6234
0.2	19616
0.2	35332
0.2	10896
0.2	50649
0.2	13512
0.2	15921
0.2	2382
0.2	43812
0.2	21251
0.2	9047
0.2	35429
0.2	25274
0.2	5581
0.2	3578
0.2	7768
0.2	45092
0.2	58659
0.2	42644
0.2	16944
0.2	36688
0.2	15027
0.2	2538
0.2	37835
0.2	9639
0.2	91078
0.2	42110
0.2	24572
0.2	2098
0.2	43597
0.2	3166
0.2	27131
0.2	29738
0.2	37925
0.2	36478
0.2	4946
0.2	16776
0.2	11303
0.2	23219
0.2	13035
0.2	6812
0.2	17526
0.2	16983
0.2	12465
0.2	19867
0.2	24614
0.2	67072
0.2	6554
0.2	66073
0.2	13849
0.2	30593
0.2	29223
0.2	8950
0.2	1148
0.2	18708
0.2	17701
0.2	19308
0.2	2113
0.2	74888
0.2	23452
0.2	10276
0.2	44071
0.2	41071
0.2	13723
0.2	6253
0.2	4081
0.2	2104
0.2	26080
0.2	2948
0.2	10888
0.2	7569
0.2	53958
0.2	15330
0.2	15221
0.2	6218
0.2	60184
0.2	19176
0.2	61087
0.2	8103
0.2	5518
0.2	9069
0.2	17501
0.2	22169
0.2	6094
0.2	19344
0.2	5927
0.2	19662
0.2	63602
0.2	5283
0.2	36456
0.2	10161
0.2	6309
0.2	41305
0.2	9122
0.2	16354
0.2	32218
0.2	45534
0.2	4026
0.2	14721
0.2	21557
0.2	19824
0.2	29149
0.2	60195
0.2	1341
0.2	35875
0.2	34959
0.2	3422
0.2	8104
0.2	10653
0.2	27106
0.2	9208
0.2	27194
0.2	38888
0.2	20870
0.2	5031
0.2	15279
0.2	8396
0.2	56385
0.2	3598
0.2	10208
0.2	13521
0.2	13997
0.2	15987
0.2	41069
0.2	10524
0.2	2456
0.2	3434
0.2	7035
0.2	55601
0.2	40
0.2	28752
0.2	30982
0.2	14140
0.2	53205
0.2	11571
0.2	19971
0.2	90341
0.2	43585
0.2	63297
0.2	17695
0.2	10255
0.2	6498
0.2	8120
0.2	7721
0.2	6072
0.2	10133
0.2	11
0.2	16119
0.2	12194
0.2	16542
0.2	14280
0.2	6491
0.2	86064
0.2	18292
0.2	17871
0.2	113889
0.2	24865
0.2	8918
0.2	2090
0.2	65474
0.2	22625
0.2	12758
0.2	60482
0.2	6074
0.2	6446
0.2	19665
0.2	20861
0.2	22
0.2	8393
0.2	6285
0.2	8925
0.2	22
0.2	6742
0.2	5902
0.2	7068
0.2	720
0.2	49165
0.2	40886
0.2	10161
0.2	2494
0.2	2362
0.2	14390
0.2	30280
0.2	4462
0.2	28676
0.2	15518
0.2	29219
0.2	14274
0.2	25458
0.2	24
0.2	22915
0.2	8148
0.2	21486
0.2	45387
0.2	8495
0.2	11558
0.2	14546
0.2	38317
0.2	4208
0.2	62715
0.2	52827
0.2	79470
0.2	861
0.2	35021
0.2	23265
0.2	34802
0.2	10884
0.2	2830
0.2	17490
0.2	14135
0.2	5759
0.2	8827
0.2	770
0.2	13155
0.2	18097
0.2	48592
0.2	5789
0.2	6446
0.2	22257
0.2	2498
0.2	13403
0.2	32405
0.2	34921
0.2	65576
0.2	28768
0.2	27344
0.2	2888
0.2	9122
0.2	21118
0.2	19
0.2	23670
0.2	14905
0.2	19166
0.2	8730
0.2	19317
0.2	25632
0.2	9708
0.2	25537
0.2	9591
0.2	13741
0.2	2557
0.2	150
0.2	26742
0.2	43904
0.2	32700
0.2	61328
0.2	3572
0.2	13470
0.2	4941
0.2	20742
0.2	3505
0.2	1942
0.2	6817
0.2	175189
0.2	7847
0.2	15590
0.2	7413
0.2	40345
0.2	6028
0.2	26673
0.2	1479
0.2	6234
0.2	50823
0.2	12758
0.2	3401
0.2	3598
0.2	16436
0.2	20219
0.2	14921
0.2	89136
0.2	15214
0.2	48397
0.2	25395
0.2	4021
0.2	39478
0.2	296
0.2	11233
0.2	23002
0.2	10859
0.2	9862
0.2	39730
0.2	34039
0.2	11207
0.2	17353
0.2	35571
0.2	2098
0.2	8179
0.2	5283
0.2	28454
0.2	46350
0.2	26086
0.2	2867
0.2	720
0.2	128566
0.2	3416
0.2	31619
0.2	39044
0.2	25351
0.2	14273
0.2	18829
0.2	10664
0.2	34672
0.2	7726
0.2	19700
0.2	27307
0.2	39525
0.2	34684
0.2	4635
0.2	27790
0.2	15026
0.2	6674
0.2	55883
0.2	3341
0.2	5828
0.2	23797
0.2	34251
0.2	5546
0.2	316
0.2	2377
0.2	3500
0.2	9971
0.2	21596
0.2	39176
0.2	30047
0.2	32438
0.2	14021
0.2	17685
0.2	2618
0.2	4414
0.2	14190
0.2	3395
0.2	25745
0.2	7058
0.2	8239
0.2	16131
0.2	20410
0.2	28932
0.2	46680
0.2	74822
0.2	8570
0.2	32700
0.2	31495
0.2	8952
0.2	28633
0.2	33604
0.2	25546
0.2	26631
0.2	8929
0.2	2621
0.2	15278
0.2	19958
0.2	5589
0.2	19075
0.2	28012
0.2	14402
0.2	6669
0.2	4245
0.2	39708
0.2	8179
0.2	16549
0.2	13844
0.2	2988
0.2	3132
0.2	4666
0.2	36
0.2	29023
0.2	612
0.2	19688
0.2	35475
0.2	10769
0.2	24688
0.2	16464
0.2	16342
0.2	32917
0.2	25180
0.2	20870
0.2	13752
0.2	14690
0.2	15173
0.2	48145
0.2	22436
0.2	2
0.2	7493
0.2	28895
0.2	10954
0.2	1101
0.2	19306
0.2	3421
0.2	8495
0.2	12663
0.2	31746
0.2	19589
0.2	91527
0.2	18336
0.2	11351
0.2	14112
0.2	3497
0.2	38055
0.2	2
0.2	30303
0.2	8147
0.2	563
0.2	6569
0.2	2286
0.2	17646
0.2	5753
0.2	32357
0.2	26793
0.2	20466
0.2	30957
0.2	2137
0.2	28889
0.2	39251
0.2	70284
0.2	12353
0.2	39982
0.2	561
0.2	15480
0.2	13830
0.2	48391
0.2	15067
0.2	22436
0.2	8126
0.2	9781
0.2	9012
0.2	18750
0.2	21484
0.2	15774
0.2	7659
0.2	63277
0.2	39477
0.2	41432
0.2	39176
0.2	7788
0.2	48906
0.2	6474
0.2	5861
0.2	69009
0.2	7251
0.2	3961
0.2	7455
0.2	16719
0.2	9412
0.2	29101
0.2	13
0.2	37644
0.2	15436
0.2	16746
0.2	10923
0.2	9514
0.2	46172
0.2	7895
0.2	76556
0.2	30663
0.2	2782
0.2	52196
0.2	6499
0.2	8980
0.2	12651
0.2	2
0.2	61715
0.2	32010
0.2	56766
0.2	9066
0.2	21770
0.2	16273
0.2	29660
0.2	5981
0.2	22993
0.2	3427
0.2	8495
0.2	16584
0.2	26279
0.2	40216
0.2	4942
0.2	10560
0.2	5644
0.2	2502
0.2	24589
0.2	14255
0.2	2097
0.2	11854
0.2	12825
0.2	76004
0.2	420
0.2	3422
0.2	7954
0.2	3104
0.2	15778
0.2	12110
0.2	27566
0.2	8173
0.2	4831
0.2	20868
0.2	8755
0.2	5978
0.2	110986
0.2	59082
0.2	13055
0.2	23798
0.2	8744
0.2	34638
0.2	41745
0.2	6343
0.2	19960
0.2	24626
0.2	7913
0.2	2858
0.2	833
0.2	3881
0.2	5658
0.2	53279
0.2	831
0.2	13637
0.2	5251
0.2	38236
0.2	46036
0.2	12702
0.2	15997
0.2	4322
0.2	16053
0.2	17460
0.2	1355
0.2	22354
0.2	7777
0.2	14461
0.2	23081
0.2	10565
0.2	9134
0.2	12632
0.2	40235
0.2	31375
0.2	13526
0.2	19380
0.2	11291
0.2	48288
0.2	381
0.2	6812
0.2	20870
0.2	3610
0.2	11685
0.2	24735
0.2	24863
0.2	48147
0.2	47361
0.2	39487
0.2	5929
0.2	9585
0.2	13291
0.2	29745
0.2	13710
0.2	9928
0.2	9977
0.2	27141
0.2	37430
0.2	13830
0.2	29288
0.2	13253
0.2	13485
0.2	2019
0.2	3351
0.2	19435
0.2	6090
0.2	52070
0.2	12455
0.2	21684
0.2	14744
0.2	38378
0.2	26586
0.2	5595
0.2	2060
0.2	24427
0.2	30858
0.2	10175
0.2	3617
0.2	22942
0.2	91546
0.2	5291
0.2	8173
0.2	8644
0.2	21925
0.2	36900
0.2	76933
0.2	7952
0.2	20219
0.2	9324
0.2	21088
0.2	6074
0.2	5757
0.2	11278
0.2	35
0.2	19866
0.2	12780
0.2	18238
0.2	65727
0.2	10800
0.2	6283
0.2	4945
0.2	6244
0.2	3820
0.2	39061
0.2	8643
0.2	35901
0.2	27865
0.2	5756
0.2	6826
0.2	40262
0.2	29105
0.2	5753
0.2	23441
0.2	15757
0.2	22896
0.2	43624
0.2	5690
0.2	4549
0.2	25633
0.2	13
0.2	12711
0.2	28492
0.2	9123
0.2	2398
0.2	7004
0.2	11217
0.2	49006
0.2	80669
0.2	2957
0.2	25616
0.2	19886
0.2	86457
0.2	130927
0.2	17463
0.2	7493
0.2	18817
0.2	19969
0.2	5481
0.2	41301
0.2	10117
0.2	6393
0.2	2398
0.2	49149
0.2	26889
0.2	8977
0.2	30939
0.2	58538
0.2	6495
0.2	18106
0.2	47319
0.2	15630
0.2	6746
0.2	11916
0.2	6313
0.2	20226
0.2	36880
0.2	8142
0.2	16119
0.2	2528
0.2	19564
0.2	27520
0.2	81798
0.2	548
0.2	8202
0.2	11496
0.2	10244
0.2	17382
0.2	7889
0.2	10302
0.2	3062
0.2	5965
0.2	438
0.2	33689
0.2	58261
0.2	35436
0.2	18431
0.2	36153
0.2	6769
0.2	61936
0.2	35762
0.2	22336
0.2	40893
0.2	32573
0.2	1058
0.2	74817
0.2	5784
0.2	26734
0.2	13865
0.2	24255
0.2	23955
0.2	25399
0.2	26449
0.2	113873
0.2	53069
0.2	16573
0.2	5685
0.2	5610
0.2	36959
0.2	6184
0.2	13347
0.2	26621
0.2	9062
0.2	27081
0.2	14691
0.2	28338
0.2	6330
0.2	27605
0.2	7368
0.2	3071
0.2	32155
0.2	5302
0.2	50829
0.2	8086
0.2	17542
0.2	16804
0.2	17946
0.2	7491
0.2	24239
0.2	50992
0.2	16297
0.2	6495
0.2	6352
0.2	52177
0.2	11801
0.2	3829
0.2	72823
0.2	63305
0.2	13854
0.2	25434
0.2	25687
0.2	21005
0.2	18308
0.2	8029
0.2	11454
0.2	15428
0.2	24802
0.2	14290
0.2	3839
0.2	23506
0.2	12965
0.2	2724
0.2	3435
0.2	28879
0.2	31313
0.2	60327
0.2	40184
0.2	3474
0.2	4333
0.2	3840
0.2	14691
0.2	76568
0.2	7063
0.2	7485
0.2	89802
0.2	29057
0.2	8640
0.2	971
0.2	9441
0.2	11
0.2	1300
0.2	10617
0.2	3490
0.2	3840
0.2	21333
0.2	958
0.2	35883
0.2	2540
0.2	559
0.2	2900
0.2	12157
0.2	94943
0.2	33900
0.2	368
0.2	5008
0.2	7128
0.2	10127
0.2	13764
0.2	58457
0.2	13364
0.2	3395
0.2	41226
0.2	14095
0.2	36105
0.2	69917
0.2	12026
0.2	4141
0.2	53017
0.2	16616
0.2	44961
0.2	20418
0.2	3621
0.2	18042
0.2	5100
0.2	21582
0.2	35352
0.2	16584
0.2	13037
0.2	19259
0.2	2076
0.2	13763
0.2	7767
0.2	22365
0.2	22497
0.2	31931
0.2	16032
0.2	33586
0.2	32703
0.2	48819
0.2	40141
0.2	24343
0.2	27429
0.2	38995
0.2	9061
0.2	12780
0.2	5479
0.2	5530
0.2	31543
0.2	4878
0.2	19124
0.2	49195
0.2	16547
0.2	910
0.2	9122
0.2	9453
0.2	31658
0.2	14522
0.2	24405
0.2	29190
0.2	84193
0.2	13737
0.2	14443
0.2	39588
0.2	12343
0.2	68124
0.2	50797
0.2	19429
0.2	13851
0.2	35223
0.2	72780
0.2	51221
0.2	870
0.2	21586
0.2	17038
0.2	16400
0.2	22451
0.2	4080
0.2	3996
0.2	3759
0.2	9742
0.2	11308
0.2	4946
0.2	1473
0.2	20674
0.2	7247
0.2	31076
0.2	19731
0.2	15058
0.2	14850
0.2	19435
0.2	44961
0.2	13603
0.2	35337
0.2	2155
0.2	48353
0.2	12374
0.2	6249
0.2	33353
0.2	24075
0.2	3857
0.2	5750
0.2	5428
0.2	9016
0.2	29477
0.2	851
0.2	13854
0.2	10859
0.2	3855
0.2	13835
0.2	4204
0.2	19193
0.2	67441
0.2	27401
0.2	9514
0.2	4289
0.2	7743
0.2	21315
0.2	3810
0.2	13828
0.2	71355
0.2	9120
0.2	21694
0.2	63601
0.2	10896
0.2	73233
0.2	59396
0.2	4385
0.2	8071
0.2	12746
0.2	7129
0.2	48514
0.2	16997
0.2	55170
0.2	10979
0.2	9295
0.2	24590
0.2	25076
0.2	12037
0.2	64030
0.2	5662
0.2	13881
0.2	9872
0.2	19413
0.2	8914
0.2	14544
0.2	35328
0.2	34823
0.2	4545
0.2	21492
0.2	11116
0.2	22628
0.2	3385
0.2	34200
0.2	11136
0.2	46605
0.2	3965
0.2	36541
0.2	48398
0.2	4473
0.2	9708
0.2	35
0.2	5444
0.2	1443
0.2	31512
0.2	10161
0.2	5666
0.2	43169
0.2	24611
0.2	3760
0.2	107525
0.2	7045
0.2	2004
0.2	29107
0.2	2303
0.2	9088
0.2	4309
0.2	11577
0.2	32155
0.2	21842
0.2	9502
0.2	30577
0.2	27267
0.2	7778
0.2	13340
0.2	8129
0.2	31236
0.2	29087
0.2	7488
0.2	56930
0.2	5876
0.2	27600
0.2	24453
0.2	643
0.2	10650
0.2	20938
0.2	16264
0.2	8650
0.2	76565
0.2	2392
0.2	6193
0.2	4666
0.2	89849
0.2	24889
0.2	34954
0.2	27096
0.2	16367
0.2	21310
0.2	29144
0.2	26467
0.2	17646
0.2	16327
0.2	30423
0.2	45743
0.2	42809
0.2	49116
0.2	27178
0.2	48386
0.2	36901
0.2	9560
0.2	4239
0.2	7855
0.2	25
0.2	3549
0.2	6495
0.2	8022
0.2	13026
0.2	10893
0.2	6572
0.2	612
0.2	30527
0.2	76054
0.2	16135
0.2	23708
0.2	10803
0.2	9189
0.2	538
0.2	9053
0.2	28773
0.2	6285
0.2	58659
0.2	21051
0.2	10
0.2	7574
0.2	34089
0.2	27882
0.2	19340
0.2	40147
0.2	9786
0.2	57336
0.2	12651
0.2	9530
0.2	3061
0.2	39750
0.2	11959
0.2	69025
0.2	10858
0.2	13191
0.2	17422
0.2	11956
0.2	31156
0.2	18254
0.2	5686
0.2	5695
0.2	7368
0.2	20869
0.2	38710
0.2	1512
0.2	14793
0.2	22470
0.2	32124
0.2	16383
0.2	5303
0.2	11988
0.2	11640
0.2	3348
0.2	6438
0.2	54372
0.2	17900
0.2	50225
0.2	14522
0.2	3409
0.2	6092
0.2	31690
0.2	1461
0.2	7929
0.2	3507
0.2	19375
0.2	14686
0.2	8128
0.2	26479
0.2	5222
0.2	4372
0.2	22463
0.2	28358
0.2	48117
0.2	8109
0.2	8900
0.2	10274
0.2	11921
0.2	116970
0.2	34306
0.2	13707
0.2	3574
0.2	88390
0.2	26036
0.2	42001
0.2	13629
0.2	21578
0.2	41279
0.2	5685
0.2	14273
0.2	55168
0.2	26975
0.2	6069
0.2	26528
0.2	4220
0.2	28545
0.2	7721
0.2	23755
0.2	18823
0.2	18983
0.2	5769
0.2	17586
0.2	61250
0.2	13686
0.2	48334
0.2	3599
0.2	44962
0.2	21673
0.2	7322
0.2	8112
0.2	1486
0.2	10778
0.2	12985
0.2	394
0.2	27526
0.2	16804
0.2	27052
0.2	9788
0.2	1696
0.2	19832
0.2	8
0.2	14903
0.2	7871
0.2	34954
0.2	16312
0.2	25908
0.2	10486
0.2	12687
0.2	12229
0.2	2437
0.2	3827
0.2	2747
0.2	20218
0.2	17755
0.2	849
0.2	44798
0.2	20415
0.2	4414
0.2	3802
0.2	8172
0.2	2211
0.2	36946
0.2	53615
0.2	7094
0.2	9387
0.2	5378
0.2	5512
0.2	11857
0.2	23514
0.2	12634
0.2	7879
0.2	22623
0.2	3125
0.2	26120
0.2	1479
0.2	44962
0.2	3016
[truncated: 30,002 more rows]
