# Supplementary material for: Stochastic bond dynamics facilitates alignment of malaria parasite at erythrocyte membrane upon invasion
Source: eLife. 2020 May 18;9:e56500. doi: 10.7554/eLife.56500 (PMC7269671; doi:10.7554/eLife.56500)
Supplement: Figure 8—source data 1. [file elife-56500-fig8-data1.zip › Fig8+supplement_a/Energy_bonds_distance_angle.csv]

rho_ratio	energy	long	short	distance	angle
1.000000000000000056e-01	3.763712999999999909e+01	2.000000000000000000e+00	0.000000000000000000e+00	2.514399999999999968e-01	1.221499999999999947e-01
1.000000000000000056e-01	-3.359508000000000294e+01	4.000000000000000000e+00	1.000000000000000000e+00	2.510000000000000009e-01	1.105300000000000032e-01
1.000000000000000056e-01	6.058885999999999683e+01	3.000000000000000000e+00	3.000000000000000000e+00	2.489800000000000069e-01	1.099500000000000061e-01
1.000000000000000056e-01	2.319465999999999894e+01	4.000000000000000000e+00	5.000000000000000000e+00	2.513099999999999778e-01	1.299599999999999922e-01
1.000000000000000056e-01	8.739340000000000330e+00	5.000000000000000000e+00	3.000000000000000000e+00	2.502800000000000025e-01	9.761999999999999844e-02
1.000000000000000056e-01	-1.431978599999999915e+02	4.000000000000000000e+00	6.000000000000000000e+00	2.548599999999999755e-01	7.931000000000000549e-02
1.000000000000000056e-01	-1.567386400000000037e+02	3.000000000000000000e+00	5.000000000000000000e+00	2.523500000000000187e-01	1.138900000000000051e-01
1.000000000000000056e-01	-6.691776000000000124e+01	4.000000000000000000e+00	7.000000000000000000e+00	2.546700000000000075e-01	9.134000000000000452e-02
1.000000000000000056e-01	-7.611159999999999926e+00	2.000000000000000000e+00	7.000000000000000000e+00	2.571200000000000152e-01	9.249000000000000277e-02
1.000000000000000056e-01	-6.615232000000000312e+01	1.000000000000000000e+00	8.000000000000000000e+00	2.574100000000000277e-01	6.117999999999999827e-02
1.000000000000000056e-01	-4.338345999999999947e+01	2.000000000000000000e+00	6.000000000000000000e+00	2.597400000000000264e-01	6.915000000000000313e-02
1.000000000000000056e-01	-7.014473999999999876e+01	1.000000000000000000e+00	9.000000000000000000e+00	2.599099999999999744e-01	7.184000000000000108e-02
1.000000000000000056e-01	-3.047473000000000098e+01	0.000000000000000000e+00	6.000000000000000000e+00	2.622099999999999986e-01	3.910999999999999893e-02
1.000000000000000056e-01	-2.996606999999999843e+01	1.000000000000000000e+00	6.000000000000000000e+00	2.620100000000000207e-01	4.277000000000000246e-02
1.000000000000000056e-01	1.828516000000000119e+01	0.000000000000000000e+00	5.000000000000000000e+00	2.617599999999999927e-01	4.531000000000000305e-02
1.000000000000000056e-01	4.229428999999999661e+01	0.000000000000000000e+00	3.000000000000000000e+00	2.613900000000000112e-01	5.317999999999999811e-02
1.000000000000000056e-01	-1.366820999999999913e+02	2.000000000000000000e+00	2.000000000000000000e+00	2.586800000000000210e-01	8.092000000000000581e-02
1.000000000000000056e-01	-4.549339999999999939e+00	3.000000000000000000e+00	3.000000000000000000e+00	2.620500000000000052e-01	5.152000000000000329e-02
1.000000000000000056e-01	2.190170000000000172e+01	3.000000000000000000e+00	3.000000000000000000e+00	2.595899999999999874e-01	6.740000000000000158e-02
1.000000000000000056e-01	-4.258650000000000269e+00	3.000000000000000000e+00	2.000000000000000000e+00	2.575200000000000267e-01	8.576999999999999902e-02
1.000000000000000056e-01	-1.148064899999999966e+02	3.000000000000000000e+00	2.000000000000000000e+00	2.579199999999999826e-01	6.869999999999999718e-02
1.000000000000000056e-01	-6.406114999999999782e+01	4.000000000000000000e+00	3.000000000000000000e+00	2.452600000000000058e-01	1.193800000000000000e-01
1.000000000000000056e-01	1.953869999999999996e+00	6.000000000000000000e+00	3.000000000000000000e+00	2.464800000000000046e-01	1.026500000000000051e-01
1.000000000000000056e-01	6.421710000000000207e+01	7.000000000000000000e+00	1.000000000000000000e+00	2.454900000000000138e-01	1.102800000000000030e-01
1.000000000000000056e-01	-7.169471000000000060e+01	3.000000000000000000e+00	4.000000000000000000e+00	2.455900000000000027e-01	9.944000000000000061e-02
1.000000000000000056e-01	2.517992999999999881e+01	3.000000000000000000e+00	3.000000000000000000e+00	2.446399999999999963e-01	1.157500000000000057e-01
1.000000000000000056e-01	3.451642999999999972e+01	1.000000000000000000e+00	4.000000000000000000e+00	2.427999999999999881e-01	1.051699999999999996e-01
1.000000000000000056e-01	2.628614999999999924e+01	3.000000000000000000e+00	7.000000000000000000e+00	2.463100000000000012e-01	1.119399999999999978e-01
1.000000000000000056e-01	-3.265881999999999863e+01	5.000000000000000000e+00	5.000000000000000000e+00	2.437600000000000044e-01	1.595000000000000029e-01
1.000000000000000056e-01	-4.293446999999999747e+01	8.000000000000000000e+00	6.000000000000000000e+00	2.426099999999999923e-01	1.369299999999999962e-01
1.000000000000000056e-01	2.738748999999999967e+01	5.000000000000000000e+00	6.000000000000000000e+00	2.427499999999999936e-01	1.456000000000000072e-01
1.000000000000000056e-01	6.678839999999999577e+01	3.000000000000000000e+00	6.000000000000000000e+00	2.419800000000000006e-01	1.501399999999999957e-01
1.000000000000000056e-01	-1.071498299999999944e+02	5.000000000000000000e+00	7.000000000000000000e+00	2.423200000000000076e-01	1.351100000000000079e-01
1.000000000000000056e-01	-8.328494000000000597e+01	6.000000000000000000e+00	6.000000000000000000e+00	2.384699999999999875e-01	1.566400000000000015e-01
1.000000000000000056e-01	1.710976499999999874e+02	4.000000000000000000e+00	5.000000000000000000e+00	2.395200000000000107e-01	1.589200000000000057e-01
1.000000000000000056e-01	1.268470400000000069e+02	4.000000000000000000e+00	5.000000000000000000e+00	2.428299999999999903e-01	1.789900000000000102e-01
1.000000000000000056e-01	3.038359000000000165e+01	5.000000000000000000e+00	5.000000000000000000e+00	2.370800000000000129e-01	1.246300000000000047e-01
1.000000000000000056e-01	1.224332500000000010e+02	6.000000000000000000e+00	3.000000000000000000e+00	2.341399999999999870e-01	1.677400000000000002e-01
1.000000000000000056e-01	8.301658999999999367e+01	4.000000000000000000e+00	7.000000000000000000e+00	2.348099999999999909e-01	1.549000000000000099e-01
1.000000000000000056e-01	-2.958307999999999893e+01	5.000000000000000000e+00	5.000000000000000000e+00	2.345500000000000085e-01	1.548299999999999954e-01
1.000000000000000056e-01	8.190442000000000178e+01	4.000000000000000000e+00	7.000000000000000000e+00	2.375700000000000034e-01	1.499300000000000077e-01
1.000000000000000056e-01	1.724489199999999869e+02	4.000000000000000000e+00	8.000000000000000000e+00	2.474999999999999978e-01	1.140400000000000025e-01
1.000000000000000056e-01	1.249922499999999985e+02	4.000000000000000000e+00	8.000000000000000000e+00	2.421399999999999941e-01	1.499399999999999900e-01
1.000000000000000056e-01	2.038360399999999970e+02	6.000000000000000000e+00	4.000000000000000000e+00	2.475799999999999945e-01	9.991999999999999493e-02
1.000000000000000056e-01	1.145807700000000011e+02	5.000000000000000000e+00	5.000000000000000000e+00	2.462000000000000022e-01	1.288400000000000101e-01
1.000000000000000056e-01	1.044904099999999971e+02	7.000000000000000000e+00	8.000000000000000000e+00	2.394900000000000084e-01	1.605000000000000038e-01
1.000000000000000056e-01	8.881396999999999764e+01	5.000000000000000000e+00	7.000000000000000000e+00	2.391900000000000137e-01	1.355399999999999938e-01
1.000000000000000056e-01	-1.002045999999999992e+02	7.000000000000000000e+00	9.000000000000000000e+00	2.404499999999999971e-01	1.575699999999999878e-01
1.000000000000000056e-01	9.023469999999999658e+00	5.000000000000000000e+00	5.000000000000000000e+00	2.331300000000000039e-01	7.201000000000000456e-02
1.000000000000000056e-01	8.431229999999999336e+00	5.000000000000000000e+00	7.000000000000000000e+00	2.426300000000000123e-01	1.172900000000000054e-01
1.000000000000000056e-01	-6.452764000000000522e+01	5.000000000000000000e+00	1.100000000000000000e+01	2.363599999999999868e-01	1.472299999999999998e-01
1.000000000000000056e-01	1.411964000000000041e+01	2.000000000000000000e+00	9.000000000000000000e+00	2.385200000000000098e-01	1.467299999999999993e-01
1.000000000000000056e-01	-5.133283999999999736e+01	2.000000000000000000e+00	8.000000000000000000e+00	2.447400000000000131e-01	1.075200000000000045e-01
1.000000000000000056e-01	-5.655875999999999948e+01	3.000000000000000000e+00	8.000000000000000000e+00	2.447100000000000108e-01	1.421399999999999886e-01
1.000000000000000056e-01	8.263220000000000454e+00	3.000000000000000000e+00	8.000000000000000000e+00	2.441399999999999959e-01	1.338999999999999913e-01
1.000000000000000056e-01	-5.036401999999999646e+01	4.000000000000000000e+00	9.000000000000000000e+00	2.455100000000000060e-01	1.127699999999999952e-01
1.000000000000000056e-01	3.580980000000000274e+01	7.000000000000000000e+00	5.000000000000000000e+00	2.417900000000000049e-01	1.326799999999999924e-01
1.000000000000000056e-01	-4.919308999999999799e+01	6.000000000000000000e+00	5.000000000000000000e+00	2.447000000000000008e-01	1.101099999999999995e-01
1.000000000000000056e-01	-3.924049000000000120e+01	5.000000000000000000e+00	4.000000000000000000e+00	2.456699999999999995e-01	1.196600000000000025e-01
1.000000000000000056e-01	5.068596999999999753e+01	5.000000000000000000e+00	4.000000000000000000e+00	2.429999999999999938e-01	1.422100000000000031e-01
1.000000000000000056e-01	-4.973485999999999763e+01	4.000000000000000000e+00	7.000000000000000000e+00	2.447199999999999931e-01	1.285199999999999954e-01
1.000000000000000056e-01	1.946367000000000047e+01	1.000000000000000000e+00	6.000000000000000000e+00	2.436300000000000132e-01	1.276100000000000012e-01
1.000000000000000056e-01	-5.430532000000000181e+01	2.000000000000000000e+00	5.000000000000000000e+00	2.471599999999999908e-01	7.788000000000000478e-02
1.000000000000000056e-01	-5.246349000000000018e+01	2.000000000000000000e+00	6.000000000000000000e+00	2.427700000000000136e-01	1.158799999999999969e-01
1.000000000000000056e-01	-2.323879999999999946e+00	2.000000000000000000e+00	3.000000000000000000e+00	2.428800000000000125e-01	1.124900000000000067e-01
1.000000000000000056e-01	-1.013303999999999938e+01	3.000000000000000000e+00	7.000000000000000000e+00	2.425200000000000133e-01	7.212999999999999967e-02
1.000000000000000056e-01	2.116831000000000174e+01	4.000000000000000000e+00	5.000000000000000000e+00	2.434199999999999975e-01	1.218199999999999977e-01
1.000000000000000056e-01	1.682440000000000069e+01	3.000000000000000000e+00	6.000000000000000000e+00	2.452100000000000113e-01	1.000000000000000056e-01
1.000000000000000056e-01	4.535954999999999870e+01	0.000000000000000000e+00	6.000000000000000000e+00	2.462300000000000044e-01	9.565999999999999504e-02
1.000000000000000056e-01	1.039259700000000066e+02	4.000000000000000000e+00	5.000000000000000000e+00	2.440900000000000014e-01	8.207000000000000406e-02
1.000000000000000056e-01	7.084984000000000037e+01	2.000000000000000000e+00	5.000000000000000000e+00	2.419300000000000062e-01	1.255400000000000127e-01
1.000000000000000056e-01	1.738055999999999912e+01	4.000000000000000000e+00	6.000000000000000000e+00	2.470900000000000041e-01	1.307300000000000129e-01
1.000000000000000056e-01	-3.228023000000000309e+01	3.000000000000000000e+00	5.000000000000000000e+00	2.462699999999999889e-01	1.079900000000000027e-01
1.000000000000000056e-01	-1.167868999999999957e+01	3.000000000000000000e+00	4.000000000000000000e+00	2.448700000000000043e-01	9.808999999999999664e-02
1.000000000000000056e-01	-1.635356000000000165e+01	2.000000000000000000e+00	1.000000000000000000e+00	2.435799999999999910e-01	1.454600000000000060e-01
1.000000000000000056e-01	-6.015250000000000341e+01	2.000000000000000000e+00	3.000000000000000000e+00	2.452900000000000080e-01	1.224500000000000033e-01
1.000000000000000056e-01	8.768206999999999596e+01	2.000000000000000000e+00	3.000000000000000000e+00	2.551499999999999879e-01	7.778000000000000191e-02
1.000000000000000056e-01	1.066203699999999941e+02	3.000000000000000000e+00	5.000000000000000000e+00	2.518900000000000028e-01	7.699999999999999900e-02
1.000000000000000056e-01	1.240567199999999985e+02	4.000000000000000000e+00	4.000000000000000000e+00	2.560299999999999798e-01	8.917999999999999539e-02
1.000000000000000056e-01	6.910522000000000276e+01	5.000000000000000000e+00	4.000000000000000000e+00	2.513199999999999878e-01	6.723999999999999422e-02
1.000000000000000056e-01	-6.617260000000000275e+01	2.000000000000000000e+00	4.000000000000000000e+00	2.538500000000000201e-01	8.203000000000000569e-02
1.000000000000000056e-01	1.302834999999999965e+01	2.000000000000000000e+00	5.000000000000000000e+00	2.465299999999999991e-01	1.270199999999999940e-01
1.000000000000000056e-01	9.036714000000000624e+01	3.000000000000000000e+00	5.000000000000000000e+00	2.479399999999999937e-01	1.228500000000000009e-01
1.000000000000000056e-01	1.287834799999999973e+02	3.000000000000000000e+00	5.000000000000000000e+00	2.442999999999999894e-01	9.221999999999999642e-02
1.000000000000000056e-01	-2.450140000000000029e+01	1.000000000000000000e+00	8.000000000000000000e+00	2.451099999999999945e-01	1.383800000000000030e-01
1.000000000000000056e-01	-6.261023000000000138e+01	2.000000000000000000e+00	5.000000000000000000e+00	2.461299999999999877e-01	8.670999999999999541e-02
1.000000000000000056e-01	-5.179072000000000031e+01	3.000000000000000000e+00	4.000000000000000000e+00	2.470499999999999918e-01	1.383800000000000030e-01
1.000000000000000056e-01	-1.656240000000000023e+01	2.000000000000000000e+00	4.000000000000000000e+00	2.463200000000000112e-01	1.011100000000000054e-01
1.000000000000000056e-01	-5.627725000000000222e+01	1.000000000000000000e+00	5.000000000000000000e+00	2.476800000000000113e-01	1.331799999999999928e-01
1.000000000000000056e-01	-1.268170400000000058e+02	3.000000000000000000e+00	5.000000000000000000e+00	2.530499999999999972e-01	8.902000000000000191e-02
1.000000000000000056e-01	-6.911530000000000484e+01	4.000000000000000000e+00	5.000000000000000000e+00	2.552800000000000069e-01	1.091199999999999948e-01
1.000000000000000056e-01	-1.167044700000000006e+02	3.000000000000000000e+00	4.000000000000000000e+00	2.555799999999999739e-01	8.054999999999999660e-02
1.000000000000000056e-01	-3.113496999999999915e+01	3.000000000000000000e+00	5.000000000000000000e+00	2.494399999999999951e-01	1.017699999999999994e-01
1.000000000000000056e-01	-7.577921000000000618e+01	3.000000000000000000e+00	5.000000000000000000e+00	2.521399999999999753e-01	8.402999999999999359e-02
1.000000000000000056e-01	-1.173848600000000033e+02	3.000000000000000000e+00	5.000000000000000000e+00	2.437600000000000044e-01	5.419000000000000206e-02
1.000000000000000056e-01	-6.738512000000000057e+01	5.000000000000000000e+00	5.000000000000000000e+00	2.476500000000000090e-01	8.387000000000000011e-02
1.000000000000000056e-01	-3.152797999999999945e+01	0.000000000000000000e+00	6.000000000000000000e+00	2.490400000000000114e-01	1.112500000000000017e-01
1.000000000000000056e-01	-7.176873999999999398e+01	1.000000000000000000e+00	5.000000000000000000e+00	2.585899999999999865e-01	6.421999999999999931e-02
1.000000000000000056e-01	3.746871999999999758e+01	3.000000000000000000e+00	8.000000000000000000e+00	2.582300000000000151e-01	6.511000000000000121e-02
1.000000000000000056e-01	-2.648986999999999981e+01	4.000000000000000000e+00	1.000000000000000000e+01	2.594500000000000139e-01	8.584999999999999576e-02
1.000000000000000056e-01	2.467664999999999864e+01	2.000000000000000000e+00	4.000000000000000000e+00	2.594099999999999739e-01	7.183000000000000496e-02
1.000000000000000056e-01	7.574660000000000082e+01	3.000000000000000000e+00	4.000000000000000000e+00	2.607300000000000173e-01	7.184999999999999720e-02
1.000000000000000056e-01	-4.399907999999999930e+01	1.000000000000000000e+00	3.000000000000000000e+00	2.629299999999999971e-01	4.198999999999999955e-02
1.000000000000000056e-01	2.998413000000000039e+01	1.000000000000000000e+00	4.000000000000000000e+00	2.629600000000000271e-01	1.641000000000000097e-02
1.000000000000000056e-01	3.287039000000000044e+01	1.000000000000000000e+00	4.000000000000000000e+00	2.607099999999999973e-01	5.385000000000000203e-02
1.000000000000000056e-01	-1.561739000000000033e+01	1.000000000000000000e+00	4.000000000000000000e+00	2.624600000000000266e-01	3.043999999999999831e-02
1.000000000000000056e-01	1.678741100000000017e+02	1.000000000000000000e+00	4.000000000000000000e+00	2.628499999999999726e-01	3.787999999999999701e-02
1.000000000000000056e-01	1.026164799999999957e+02	1.000000000000000000e+00	4.000000000000000000e+00	2.636899999999999800e-01	2.513999999999999915e-02
1.000000000000000056e-01	1.065282999999999980e+01	1.000000000000000000e+00	3.000000000000000000e+00	2.626800000000000246e-01	3.020000000000000115e-02
1.000000000000000056e-01	5.405760000000000076e+01	2.000000000000000000e+00	3.000000000000000000e+00	2.631399999999999850e-01	2.800000000000000058e-02
1.000000000000000056e-01	7.028945000000000221e+01	0.000000000000000000e+00	3.000000000000000000e+00	2.611200000000000188e-01	5.160000000000000003e-02
1.000000000000000056e-01	7.148252999999999702e+01	0.000000000000000000e+00	3.000000000000000000e+00	2.625399999999999956e-01	4.057000000000000189e-02
1.000000000000000056e-01	3.233086000000000126e+01	2.000000000000000000e+00	1.000000000000000000e+00	2.627200000000000091e-01	2.333999999999999964e-02
1.000000000000000056e-01	8.873799999999999244e+00	0.000000000000000000e+00	5.000000000000000000e+00	2.622800000000000131e-01	4.488999999999999935e-02
1.000000000000000056e-01	2.699045999999999879e+01	1.000000000000000000e+00	5.000000000000000000e+00	2.614400000000000057e-01	6.467000000000000526e-02
1.000000000000000056e-01	1.364675499999999886e+02	1.000000000000000000e+00	5.000000000000000000e+00	2.624000000000000221e-01	5.011000000000000176e-02
1.000000000000000056e-01	3.294881000000000171e+01	2.000000000000000000e+00	5.000000000000000000e+00	2.615600000000000147e-01	5.185000000000000026e-02
1.000000000000000056e-01	1.159823599999999999e+02	1.000000000000000000e+00	3.000000000000000000e+00	2.605500000000000038e-01	3.998000000000000165e-02
1.000000000000000056e-01	-1.958238000000000056e+01	1.000000000000000000e+00	2.000000000000000000e+00	2.591399999999999815e-01	8.784000000000000141e-02
1.000000000000000056e-01	1.517835000000000001e+01	2.000000000000000000e+00	2.000000000000000000e+00	2.592900000000000205e-01	4.453000000000000014e-02
1.000000000000000056e-01	9.582040999999999542e+01	1.000000000000000000e+00	4.000000000000000000e+00	2.579199999999999826e-01	7.958999999999999408e-02
1.000000000000000056e-01	-4.965180000000000149e+00	3.000000000000000000e+00	4.000000000000000000e+00	2.557300000000000129e-01	9.425000000000000044e-02
1.000000000000000056e-01	1.408849700000000098e+02	2.000000000000000000e+00	3.000000000000000000e+00	2.581800000000000206e-01	8.698000000000000176e-02
1.000000000000000056e-01	9.835164000000000328e+01	3.000000000000000000e+00	3.000000000000000000e+00	2.581399999999999806e-01	9.382999999999999674e-02
1.000000000000000056e-01	5.574824000000000268e+01	4.000000000000000000e+00	3.000000000000000000e+00	2.578300000000000036e-01	8.441999999999999504e-02
1.000000000000000056e-01	1.965103999999999829e+01	2.000000000000000000e+00	4.000000000000000000e+00	2.611299999999999732e-01	7.525999999999999357e-02
1.000000000000000056e-01	4.072874000000000194e+01	3.000000000000000000e+00	2.000000000000000000e+00	2.586399999999999810e-01	9.950000000000000511e-02
1.000000000000000056e-01	2.543509999999999849e+01	5.000000000000000000e+00	2.000000000000000000e+00	2.479300000000000115e-01	9.761000000000000232e-02
1.000000000000000056e-01	9.660019999999999385e+00	3.000000000000000000e+00	2.000000000000000000e+00	2.491899999999999948e-01	1.214400000000000063e-01
1.000000000000000056e-01	-9.444559999999999178e+00	2.000000000000000000e+00	4.000000000000000000e+00	2.510000000000000009e-01	8.938999999999999724e-02
1.000000000000000056e-01	-4.189327999999999719e+01	1.000000000000000000e+00	3.000000000000000000e+00	2.541200000000000125e-01	6.672999999999999765e-02
1.000000000000000056e-01	7.193429999999999325e+01	0.000000000000000000e+00	3.000000000000000000e+00	2.540700000000000180e-01	9.786999999999999866e-02
1.000000000000000056e-01	6.004077999999999804e+01	0.000000000000000000e+00	4.000000000000000000e+00	2.590399999999999925e-01	8.362999999999999601e-02
1.000000000000000056e-01	3.633744999999999692e+01	1.000000000000000000e+00	5.000000000000000000e+00	2.578599999999999781e-01	7.797999999999999376e-02
1.000000000000000056e-01	-6.694870000000000232e+01	1.000000000000000000e+00	4.000000000000000000e+00	2.592800000000000105e-01	6.825000000000000511e-02
1.000000000000000056e-01	6.974649999999999572e+00	2.000000000000000000e+00	4.000000000000000000e+00	2.585899999999999865e-01	4.565999999999999920e-02
1.000000000000000056e-01	-3.653645000000000209e+01	3.000000000000000000e+00	4.000000000000000000e+00	2.583300000000000041e-01	8.611000000000000598e-02
1.000000000000000056e-01	1.854870000000000019e+01	2.000000000000000000e+00	4.000000000000000000e+00	2.590100000000000180e-01	6.572000000000000064e-02
1.000000000000000056e-01	1.278339699999999937e+02	1.000000000000000000e+00	4.000000000000000000e+00	2.591399999999999815e-01	7.331000000000000016e-02
1.000000000000000056e-01	4.437015000000000242e+01	1.000000000000000000e+00	6.000000000000000000e+00	2.581300000000000261e-01	9.686999999999999778e-02
1.000000000000000056e-01	-4.598279999999999923e+00	1.000000000000000000e+00	5.000000000000000000e+00	2.615399999999999947e-01	5.117000000000000021e-02
1.000000000000000056e-01	2.949105000000000132e+01	0.000000000000000000e+00	3.000000000000000000e+00	2.558699999999999863e-01	1.166200000000000014e-01
1.000000000000000056e-01	-6.052338999999999913e+01	0.000000000000000000e+00	5.000000000000000000e+00	2.613800000000000012e-01	4.098999999999999866e-02
1.000000000000000056e-01	-1.988905000000000101e+01	2.000000000000000000e+00	7.000000000000000000e+00	2.598900000000000099e-01	4.143999999999999767e-02
1.000000000000000056e-01	5.827864999999999895e+01	4.000000000000000000e+00	7.000000000000000000e+00	2.579000000000000181e-01	8.358999999999999764e-02
1.000000000000000056e-01	1.521999700000000075e+02	2.000000000000000000e+00	8.000000000000000000e+00	2.497800000000000020e-01	1.101800000000000002e-01
1.000000000000000056e-01	4.930266000000000304e+01	2.000000000000000000e+00	8.000000000000000000e+00	2.530399999999999872e-01	1.110600000000000059e-01
1.000000000000000056e-01	1.471534900000000050e+02	2.000000000000000000e+00	1.000000000000000000e+01	2.505800000000000249e-01	1.352500000000000091e-01
1.000000000000000056e-01	5.467132999999999754e+01	1.000000000000000000e+00	8.000000000000000000e+00	2.550100000000000144e-01	1.220399999999999957e-01
1.000000000000000056e-01	1.748144999999999882e+01	2.000000000000000000e+00	8.000000000000000000e+00	2.551100000000000034e-01	7.499000000000000110e-02
1.000000000000000056e-01	4.272062999999999988e+01	2.000000000000000000e+00	1.000000000000000000e+01	2.550999999999999934e-01	1.080099999999999949e-01
1.000000000000000056e-01	2.706093999999999866e+01	2.000000000000000000e+00	9.000000000000000000e+00	2.555000000000000049e-01	9.929000000000000326e-02
1.000000000000000056e-01	1.341006999999999927e+01	1.000000000000000000e+00	1.000000000000000000e+01	2.546700000000000075e-01	1.107999999999999957e-01
1.000000000000000056e-01	-1.340959999999999930e+00	1.000000000000000000e+00	1.100000000000000000e+01	2.446200000000000041e-01	6.051000000000000129e-02
1.000000000000000056e-01	1.602239099999999894e+02	3.000000000000000000e+00	7.000000000000000000e+00	2.469500000000000028e-01	6.496000000000000385e-02
1.000000000000000056e-01	1.021019000000000077e+01	3.000000000000000000e+00	5.000000000000000000e+00	2.487499999999999989e-01	9.833999999999999686e-02
1.000000000000000056e-01	-2.184346000000000032e+01	4.000000000000000000e+00	5.000000000000000000e+00	2.525399999999999867e-01	3.139000000000000123e-02
1.000000000000000056e-01	-3.759420999999999680e+01	2.000000000000000000e+00	4.000000000000000000e+00	2.581800000000000206e-01	8.830000000000000349e-02
1.000000000000000056e-01	5.268177000000000021e+01	4.000000000000000000e+00	4.000000000000000000e+00	2.585000000000000075e-01	1.104900000000000049e-01
1.000000000000000056e-01	5.148922999999999917e+01	5.000000000000000000e+00	6.000000000000000000e+00	2.533199999999999896e-01	1.171100000000000058e-01
1.000000000000000056e-01	-4.523439999999999905e+00	5.000000000000000000e+00	4.000000000000000000e+00	2.458200000000000107e-01	1.003899999999999931e-01
1.000000000000000056e-01	4.082676000000000016e+01	2.000000000000000000e+00	4.000000000000000000e+00	2.543799999999999950e-01	9.972000000000000308e-02
1.000000000000000056e-01	3.032241000000000142e+01	2.000000000000000000e+00	5.000000000000000000e+00	2.548900000000000055e-01	1.095200000000000062e-01
1.000000000000000056e-01	5.457139999999999702e+01	4.000000000000000000e+00	4.000000000000000000e+00	2.559899999999999953e-01	8.472999999999999976e-02
1.000000000000000056e-01	1.053889900000000068e+02	4.000000000000000000e+00	4.000000000000000000e+00	2.567599999999999882e-01	5.618000000000000077e-02
1.000000000000000056e-01	1.632600000000000051e+01	2.000000000000000000e+00	6.000000000000000000e+00	2.571700000000000097e-01	7.097000000000000530e-02
1.000000000000000056e-01	-5.048420000000000130e+01	2.000000000000000000e+00	8.000000000000000000e+00	2.582099999999999951e-01	5.238000000000000295e-02
1.000000000000000056e-01	-1.341704000000000008e+01	1.000000000000000000e+00	8.000000000000000000e+00	2.480300000000000005e-01	7.502999999999999947e-02
1.000000000000000056e-01	2.537939999999999863e+00	3.000000000000000000e+00	1.000000000000000000e+01	2.497900000000000120e-01	1.178400000000000003e-01
1.000000000000000056e-01	2.277391000000000076e+01	4.000000000000000000e+00	9.000000000000000000e+00	2.457699999999999885e-01	1.421600000000000086e-01
1.000000000000000056e-01	-9.751661000000000001e+01	3.000000000000000000e+00	9.000000000000000000e+00	2.507699999999999929e-01	1.276299999999999935e-01
1.000000000000000056e-01	9.716483999999999810e+01	4.000000000000000000e+00	8.000000000000000000e+00	2.495900000000000063e-01	1.637299999999999867e-01
1.000000000000000056e-01	1.545570999999999984e+01	5.000000000000000000e+00	7.000000000000000000e+00	2.486500000000000099e-01	9.693000000000000227e-02
1.000000000000000056e-01	1.618422999999999945e+01	4.000000000000000000e+00	7.000000000000000000e+00	2.456299999999999872e-01	1.022499999999999937e-01
1.000000000000000056e-01	-6.975597999999999388e+01	4.000000000000000000e+00	5.000000000000000000e+00	2.429800000000000015e-01	9.808999999999999664e-02
1.000000000000000056e-01	5.876071000000000311e+01	6.000000000000000000e+00	8.000000000000000000e+00	2.428700000000000025e-01	1.141199999999999992e-01
1.000000000000000056e-01	-3.082842000000000127e+01	3.000000000000000000e+00	7.000000000000000000e+00	2.443400000000000016e-01	1.088200000000000001e-01
1.000000000000000056e-01	-3.730301000000000045e+01	7.000000000000000000e+00	7.000000000000000000e+00	2.356199999999999961e-01	9.321999999999999731e-02
1.000000000000000056e-01	5.744098999999999933e+01	6.000000000000000000e+00	5.000000000000000000e+00	2.342700000000000060e-01	1.486099999999999921e-01
1.000000000000000056e-01	9.345159999999999911e+01	4.000000000000000000e+00	7.000000000000000000e+00	2.462100000000000122e-01	7.943000000000000060e-02
1.000000000000000056e-01	-9.494630000000000791e+00	5.000000000000000000e+00	8.000000000000000000e+00	2.459899999999999864e-01	1.126299999999999940e-01
1.000000000000000056e-01	5.475097999999999843e+01	4.000000000000000000e+00	8.000000000000000000e+00	2.468500000000000139e-01	9.324999999999999956e-02
1.000000000000000056e-01	-7.503222999999999843e+01	6.000000000000000000e+00	1.000000000000000000e+01	2.477900000000000102e-01	1.136699999999999933e-01
1.000000000000000056e-01	-3.557831000000000188e+01	3.000000000000000000e+00	8.000000000000000000e+00	2.428299999999999903e-01	1.137200000000000016e-01
1.000000000000000056e-01	-5.577425999999999817e+01	3.000000000000000000e+00	8.000000000000000000e+00	2.457000000000000017e-01	8.845000000000000084e-02
1.000000000000000056e-01	-4.066606999999999772e+01	3.000000000000000000e+00	8.000000000000000000e+00	2.397100000000000064e-01	1.459000000000000019e-01
1.000000000000000056e-01	-5.055131000000000085e+01	3.000000000000000000e+00	6.000000000000000000e+00	2.421699999999999964e-01	1.399700000000000111e-01
1.000000000000000056e-01	2.366116999999999848e+01	4.000000000000000000e+00	7.000000000000000000e+00	2.414600000000000080e-01	1.263100000000000056e-01
1.000000000000000056e-01	-2.187473999999999918e+01	2.000000000000000000e+00	8.000000000000000000e+00	2.356100000000000139e-01	1.883900000000000019e-01
1.000000000000000056e-01	1.364053999999999967e+01	2.000000000000000000e+00	8.000000000000000000e+00	2.340200000000000058e-01	1.728600000000000136e-01
1.000000000000000056e-01	2.160907999999999873e+01	2.000000000000000000e+00	8.000000000000000000e+00	2.351699999999999902e-01	1.307300000000000129e-01
1.000000000000000056e-01	-9.002449000000000012e+01	3.000000000000000000e+00	9.000000000000000000e+00	2.232999999999999985e-01	1.493500000000000105e-01
1.000000000000000056e-01	-6.074562999999999846e+01	3.000000000000000000e+00	8.000000000000000000e+00	2.280699999999999950e-01	2.049700000000000133e-01
1.000000000000000056e-01	-3.026899999999999835e+01	3.000000000000000000e+00	8.000000000000000000e+00	2.263699999999999879e-01	1.875100000000000100e-01
1.000000000000000056e-01	1.786784000000000106e+01	4.000000000000000000e+00	7.000000000000000000e+00	2.223499999999999921e-01	1.968600000000000072e-01
1.000000000000000056e-01	1.051899000000000051e+01	4.000000000000000000e+00	6.000000000000000000e+00	2.217800000000000049e-01	1.744499999999999940e-01
1.000000000000000056e-01	-1.099497800000000041e+02	3.000000000000000000e+00	7.000000000000000000e+00	2.209399999999999975e-01	2.266900000000000026e-01
1.000000000000000056e-01	-8.174626999999999555e+01	1.000000000000000000e+00	9.000000000000000000e+00	2.282700000000000007e-01	1.858400000000000052e-01
1.000000000000000056e-01	-6.650661999999999807e+01	3.000000000000000000e+00	7.000000000000000000e+00	2.149500000000000022e-01	1.579500000000000071e-01
1.000000000000000056e-01	-3.286810000000000009e+00	3.000000000000000000e+00	9.000000000000000000e+00	2.232899999999999885e-01	1.896299999999999930e-01
1.000000000000000056e-01	1.182654999999999923e+01	2.000000000000000000e+00	9.000000000000000000e+00	2.201799999999999868e-01	2.001600000000000046e-01
1.000000000000000056e-01	-3.232171000000000305e+01	3.000000000000000000e+00	1.000000000000000000e+01	2.265000000000000069e-01	1.822699999999999876e-01
1.000000000000000056e-01	2.842000000000000171e+01	2.000000000000000000e+00	8.000000000000000000e+00	2.283600000000000074e-01	1.811399999999999955e-01
1.000000000000000056e-01	-9.738410000000000011e+00	2.000000000000000000e+00	8.000000000000000000e+00	2.302400000000000002e-01	1.987899999999999945e-01
1.000000000000000056e-01	3.398080000000000211e+00	3.000000000000000000e+00	5.000000000000000000e+00	2.308399999999999896e-01	1.789300000000000057e-01
1.000000000000000056e-01	6.316217999999999932e+01	5.000000000000000000e+00	6.000000000000000000e+00	2.339199999999999890e-01	1.730800000000000116e-01
1.000000000000000056e-01	1.254509599999999949e+02	4.000000000000000000e+00	3.000000000000000000e+00	2.349999999999999867e-01	1.797300000000000009e-01
1.000000000000000056e-01	-5.530360999999999905e+01	3.000000000000000000e+00	5.000000000000000000e+00	2.431599999999999873e-01	1.240799999999999959e-01
1.000000000000000056e-01	3.312711999999999790e+01	1.000000000000000000e+00	5.000000000000000000e+00	2.473400000000000043e-01	1.179000000000000048e-01
1.000000000000000056e-01	3.719474999999999909e+01	2.000000000000000000e+00	5.000000000000000000e+00	2.475600000000000023e-01	9.331000000000000405e-02
1.000000000000000056e-01	2.245855999999999852e+01	2.000000000000000000e+00	3.000000000000000000e+00	2.509100000000000219e-01	1.163700000000000012e-01
1.000000000000000056e-01	1.450236700000000098e+02	3.000000000000000000e+00	3.000000000000000000e+00	2.549500000000000099e-01	7.094999999999999918e-02
1.000000000000000056e-01	-8.272909999999999542e+00	0.000000000000000000e+00	5.000000000000000000e+00	2.557300000000000129e-01	7.580000000000000626e-02
1.000000000000000056e-01	-2.990159999999999929e+00	1.000000000000000000e+00	4.000000000000000000e+00	2.582999999999999741e-01	4.984999999999999848e-02
1.000000000000000056e-01	-1.368510599999999897e+02	2.000000000000000000e+00	5.000000000000000000e+00	2.540100000000000136e-01	1.245499999999999940e-01
1.000000000000000056e-01	1.120106499999999983e+02	2.000000000000000000e+00	6.000000000000000000e+00	2.546999999999999820e-01	7.098000000000000143e-02
1.000000000000000056e-01	8.369608999999999810e+01	2.000000000000000000e+00	6.000000000000000000e+00	2.506200000000000094e-01	7.373000000000000387e-02
1.000000000000000056e-01	-1.170588000000000051e+01	1.000000000000000000e+00	7.000000000000000000e+00	2.525700000000000167e-01	6.779000000000000303e-02
1.000000000000000056e-01	-6.491774999999999807e+01	3.000000000000000000e+00	7.000000000000000000e+00	2.492699999999999916e-01	1.544200000000000017e-01
1.000000000000000056e-01	6.653297999999999490e+01	3.000000000000000000e+00	7.000000000000000000e+00	2.477000000000000035e-01	1.168600000000000055e-01
1.000000000000000056e-01	-2.040552999999999884e+01	4.000000000000000000e+00	7.000000000000000000e+00	2.456399999999999972e-01	1.277999999999999969e-01
1.000000000000000056e-01	5.133858000000000033e+01	3.000000000000000000e+00	8.000000000000000000e+00	2.431999999999999995e-01	1.367700000000000027e-01
1.000000000000000056e-01	8.445436999999999728e+01	2.000000000000000000e+00	7.000000000000000000e+00	2.499699999999999978e-01	1.021200000000000024e-01
1.000000000000000056e-01	-3.960678999999999661e+01	1.000000000000000000e+00	8.000000000000000000e+00	2.482800000000000007e-01	1.185100000000000042e-01
1.000000000000000056e-01	2.208528000000000091e+01	1.000000000000000000e+00	9.000000000000000000e+00	2.454099999999999893e-01	8.229999999999999816e-02
1.000000000000000056e-01	7.465702000000000282e+01	1.000000000000000000e+00	7.000000000000000000e+00	2.471099999999999963e-01	1.154700000000000032e-01
1.000000000000000056e-01	5.768162999999999840e+01	2.000000000000000000e+00	7.000000000000000000e+00	2.468500000000000139e-01	1.265400000000000136e-01
1.000000000000000056e-01	5.686890000000000001e+00	1.000000000000000000e+00	8.000000000000000000e+00	2.507199999999999984e-01	1.337599999999999900e-01
1.000000000000000056e-01	-2.296042999999999878e+01	0.000000000000000000e+00	9.000000000000000000e+00	2.483799999999999897e-01	9.432999999999999718e-02
1.000000000000000056e-01	-9.943805000000000405e+01	0.000000000000000000e+00	1.000000000000000000e+01	2.501200000000000090e-01	1.189599999999999963e-01
1.000000000000000056e-01	-9.469268999999999892e+01	2.000000000000000000e+00	1.100000000000000000e+01	2.498799999999999910e-01	7.136000000000000676e-02
1.000000000000000056e-01	1.036527899999999960e+02	1.000000000000000000e+00	1.100000000000000000e+01	2.517900000000000138e-01	1.044100000000000028e-01
1.000000000000000056e-01	-4.277168000000000347e+01	2.000000000000000000e+00	8.000000000000000000e+00	2.539500000000000091e-01	1.078400000000000053e-01
1.000000000000000056e-01	-4.449929000000000201e+01	2.000000000000000000e+00	9.000000000000000000e+00	2.521300000000000208e-01	1.164300000000000057e-01
1.000000000000000056e-01	5.749989000000000061e+01	3.000000000000000000e+00	9.000000000000000000e+00	2.482199999999999962e-01	3.128000000000000225e-02
1.000000000000000056e-01	1.429617999999999967e+01	4.000000000000000000e+00	8.000000000000000000e+00	2.463500000000000134e-01	8.612999999999999823e-02
1.000000000000000056e-01	4.713519999999999754e+01	6.000000000000000000e+00	9.000000000000000000e+00	2.450499999999999901e-01	1.369499999999999884e-01
1.000000000000000056e-01	1.281104100000000017e+02	6.000000000000000000e+00	9.000000000000000000e+00	2.385899999999999965e-01	1.681900000000000062e-01
1.000000000000000056e-01	7.574204000000000292e+01	7.000000000000000000e+00	7.000000000000000000e+00	2.341900000000000093e-01	1.251700000000000035e-01
1.000000000000000056e-01	-1.128143999999999991e+01	3.000000000000000000e+00	8.000000000000000000e+00	2.348200000000000010e-01	1.363600000000000090e-01
1.000000000000000056e-01	-1.889239999999999853e+01	1.000000000000000000e+00	8.000000000000000000e+00	2.332200000000000106e-01	1.519399999999999917e-01
1.000000000000000056e-01	1.123491599999999977e+02	3.000000000000000000e+00	1.000000000000000000e+01	2.336499999999999966e-01	1.481599999999999862e-01
1.000000000000000056e-01	-2.379320999999999842e+01	2.000000000000000000e+00	7.000000000000000000e+00	2.394399999999999862e-01	1.073800000000000032e-01
1.000000000000000056e-01	-2.067791000000000068e+01	3.000000000000000000e+00	8.000000000000000000e+00	2.397600000000000009e-01	1.250199999999999922e-01
1.000000000000000056e-01	7.126290000000000191e+01	2.000000000000000000e+00	8.000000000000000000e+00	2.456200000000000050e-01	1.329599999999999949e-01
1.000000000000000056e-01	-8.707039000000000328e+01	4.000000000000000000e+00	5.000000000000000000e+00	2.494699999999999973e-01	9.696000000000000452e-02
1.000000000000000056e-01	2.089370000000000172e+00	2.000000000000000000e+00	7.000000000000000000e+00	2.479300000000000115e-01	9.767000000000000681e-02
1.000000000000000056e-01	7.839952999999999861e+01	1.000000000000000000e+00	6.000000000000000000e+00	2.479300000000000115e-01	1.220799999999999941e-01
1.000000000000000056e-01	5.533585000000000065e+01	2.000000000000000000e+00	8.000000000000000000e+00	2.479099999999999915e-01	1.056799999999999962e-01
1.000000000000000056e-01	3.811977999999999867e+01	3.000000000000000000e+00	6.000000000000000000e+00	2.453899999999999970e-01	7.019999999999999851e-02
1.000000000000000056e-01	6.213483000000000089e+01	2.000000000000000000e+00	7.000000000000000000e+00	2.514799999999999813e-01	1.219599999999999990e-01
1.000000000000000056e-01	1.084439000000000064e+01	4.000000000000000000e+00	7.000000000000000000e+00	2.358699999999999963e-01	1.619099999999999984e-01
1.000000000000000056e-01	4.267208000000000112e+01	4.000000000000000000e+00	7.000000000000000000e+00	2.369600000000000040e-01	1.243200000000000000e-01
1.000000000000000056e-01	4.725645999999999702e+01	3.000000000000000000e+00	1.000000000000000000e+01	2.339199999999999890e-01	1.623199999999999921e-01
1.000000000000000056e-01	3.471330000000000027e+00	3.000000000000000000e+00	7.000000000000000000e+00	2.314900000000000013e-01	1.542600000000000082e-01
1.000000000000000056e-01	3.204522000000000048e+01	3.000000000000000000e+00	5.000000000000000000e+00	2.282800000000000107e-01	1.690899999999999903e-01
1.000000000000000056e-01	2.296590000000000131e+01	2.000000000000000000e+00	9.000000000000000000e+00	2.262599999999999889e-01	1.778000000000000136e-01
1.000000000000000056e-01	9.311400000000000787e+00	2.000000000000000000e+00	1.000000000000000000e+01	2.265800000000000036e-01	1.934200000000000086e-01
1.000000000000000056e-01	-6.223055999999999699e+01	5.000000000000000000e+00	9.000000000000000000e+00	2.277500000000000080e-01	1.790100000000000025e-01
1.000000000000000056e-01	9.623497000000000412e+01	2.000000000000000000e+00	8.000000000000000000e+00	2.356399999999999884e-01	1.827300000000000035e-01
1.000000000000000056e-01	4.395239000000000118e+01	1.000000000000000000e+00	7.000000000000000000e+00	2.372299999999999964e-01	1.822100000000000108e-01
1.000000000000000056e-01	2.360219999999999985e+00	1.000000000000000000e+00	9.000000000000000000e+00	2.355800000000000116e-01	1.632000000000000117e-01
1.000000000000000056e-01	3.232392999999999716e+01	2.000000000000000000e+00	9.000000000000000000e+00	2.457000000000000017e-01	1.169100000000000000e-01
1.000000000000000056e-01	5.889159000000000077e+01	1.000000000000000000e+00	8.000000000000000000e+00	2.480900000000000050e-01	1.279000000000000137e-01
1.000000000000000056e-01	2.076837000000000089e+01	1.000000000000000000e+00	9.000000000000000000e+00	2.421599999999999864e-01	1.306599999999999984e-01
1.000000000000000056e-01	6.432375000000000398e+01	2.000000000000000000e+00	9.000000000000000000e+00	2.411899999999999877e-01	1.423099999999999921e-01
1.000000000000000056e-01	6.014244999999999663e+01	3.000000000000000000e+00	8.000000000000000000e+00	2.455400000000000083e-01	1.392799999999999871e-01
1.000000000000000056e-01	5.251337000000000188e+01	2.000000000000000000e+00	6.000000000000000000e+00	2.481599999999999917e-01	9.489999999999999825e-02
1.000000000000000056e-01	-5.701773000000000025e+01	2.000000000000000000e+00	8.000000000000000000e+00	2.414399999999999880e-01	1.507100000000000106e-01
1.000000000000000056e-01	7.893013000000000545e+01	1.000000000000000000e+00	9.000000000000000000e+00	2.462300000000000044e-01	1.545999999999999874e-01
1.000000000000000056e-01	3.936925999999999704e+01	1.000000000000000000e+00	8.000000000000000000e+00	2.497699999999999920e-01	1.245600000000000041e-01
1.000000000000000056e-01	3.941877000000000209e+01	1.000000000000000000e+00	1.200000000000000000e+01	2.504600000000000160e-01	1.114099999999999951e-01
1.000000000000000056e-01	-9.595732999999999890e+01	2.000000000000000000e+00	8.000000000000000000e+00	2.540499999999999980e-01	9.951000000000000123e-02
1.000000000000000056e-01	5.797081000000000017e+01	3.000000000000000000e+00	7.000000000000000000e+00	2.505000000000000004e-01	1.223100000000000021e-01
1.000000000000000056e-01	-7.727342000000000155e+01	2.000000000000000000e+00	4.000000000000000000e+00	2.520800000000000263e-01	8.436000000000000443e-02
1.000000000000000056e-01	7.541168999999999301e+01	2.000000000000000000e+00	5.000000000000000000e+00	2.517900000000000138e-01	7.595000000000000362e-02
1.000000000000000056e-01	1.395689800000000105e+02	3.000000000000000000e+00	7.000000000000000000e+00	2.517699999999999938e-01	4.877000000000000085e-02
1.000000000000000056e-01	1.189304099999999949e+02	2.000000000000000000e+00	5.000000000000000000e+00	2.517699999999999938e-01	7.484000000000000374e-02
1.000000000000000056e-01	1.163277199999999993e+02	0.000000000000000000e+00	4.000000000000000000e+00	2.539600000000000191e-01	6.096000000000000030e-02
1.000000000000000056e-01	4.387467000000000183e+01	4.000000000000000000e+00	5.000000000000000000e+00	2.556999999999999829e-01	5.000000000000000278e-02
1.000000000000000056e-01	2.540679000000000087e+01	3.000000000000000000e+00	5.000000000000000000e+00	2.528500000000000192e-01	8.841999999999999860e-02
1.000000000000000056e-01	1.401466200000000129e+02	2.000000000000000000e+00	5.000000000000000000e+00	2.482499999999999984e-01	1.239699999999999969e-01
1.000000000000000056e-01	-1.029789999999999992e+02	2.000000000000000000e+00	5.000000000000000000e+00	2.484699999999999964e-01	1.010100000000000026e-01
1.000000000000000056e-01	1.255239999999999911e+00	3.000000000000000000e+00	3.000000000000000000e+00	2.505100000000000104e-01	1.465599999999999958e-01
1.000000000000000056e-01	6.847566000000000486e+01	4.000000000000000000e+00	3.000000000000000000e+00	2.523199999999999887e-01	1.245700000000000002e-01
1.000000000000000056e-01	-1.062916799999999995e+02	4.000000000000000000e+00	3.000000000000000000e+00	2.526700000000000057e-01	9.402000000000000635e-02
1.000000000000000056e-01	1.428030000000000044e+01	2.000000000000000000e+00	4.000000000000000000e+00	2.532200000000000006e-01	1.003700000000000009e-01
1.000000000000000056e-01	7.934293999999999869e+01	1.000000000000000000e+00	5.000000000000000000e+00	2.513299999999999979e-01	8.243999999999999939e-02
1.000000000000000056e-01	-2.026006999999999891e+01	0.000000000000000000e+00	5.000000000000000000e+00	2.509399999999999964e-01	1.070300000000000001e-01
1.000000000000000056e-01	9.366279999999999717e+00	2.000000000000000000e+00	7.000000000000000000e+00	2.514799999999999813e-01	1.052799999999999986e-01
1.000000000000000056e-01	1.758059800000000052e+02	4.000000000000000000e+00	9.000000000000000000e+00	2.501800000000000135e-01	1.344100000000000017e-01
1.000000000000000056e-01	2.317649999999999988e+00	4.000000000000000000e+00	7.000000000000000000e+00	2.490499999999999936e-01	8.791000000000000203e-02
1.000000000000000056e-01	-9.558180000000000121e+00	3.000000000000000000e+00	9.000000000000000000e+00	2.438899999999999957e-01	1.090200000000000058e-01
1.000000000000000056e-01	9.146416999999999575e+01	4.000000000000000000e+00	7.000000000000000000e+00	2.431200000000000028e-01	1.013399999999999995e-01
1.000000000000000056e-01	-5.061267000000000138e+01	3.000000000000000000e+00	8.000000000000000000e+00	2.451800000000000090e-01	7.746999999999999720e-02
1.000000000000000056e-01	5.567403000000000191e+01	3.000000000000000000e+00	9.000000000000000000e+00	2.461899999999999922e-01	1.045999999999999985e-01
1.000000000000000056e-01	9.458543000000000234e+01	2.000000000000000000e+00	8.000000000000000000e+00	2.474300000000000110e-01	1.244699999999999973e-01
1.000000000000000056e-01	-7.670982999999999663e+01	2.000000000000000000e+00	8.000000000000000000e+00	2.487199999999999966e-01	1.145700000000000052e-01
1.000000000000000056e-01	5.848469000000000051e+01	1.000000000000000000e+00	8.000000000000000000e+00	2.537900000000000156e-01	1.034199999999999980e-01
1.000000000000000056e-01	6.508420999999999879e+01	1.000000000000000000e+00	6.000000000000000000e+00	2.559299999999999908e-01	9.557000000000000217e-02
1.000000000000000056e-01	3.728258999999999901e+01	0.000000000000000000e+00	6.000000000000000000e+00	2.590000000000000080e-01	8.826000000000000512e-02
1.000000000000000056e-01	2.674164000000000030e+01	0.000000000000000000e+00	4.000000000000000000e+00	2.565399999999999903e-01	9.252000000000000501e-02
1.000000000000000056e-01	4.147560000000000002e+01	0.000000000000000000e+00	5.000000000000000000e+00	2.563900000000000068e-01	1.114099999999999951e-01
1.000000000000000056e-01	2.846406999999999954e+01	3.000000000000000000e+00	4.000000000000000000e+00	2.479099999999999915e-01	9.624000000000000610e-02
1.000000000000000056e-01	-3.354775000000000063e+01	2.000000000000000000e+00	4.000000000000000000e+00	2.540999999999999925e-01	1.138200000000000045e-01
1.000000000000000056e-01	2.326370000000000005e+01	3.000000000000000000e+00	6.000000000000000000e+00	2.478599999999999970e-01	9.811000000000000276e-02
1.000000000000000056e-01	1.273147199999999941e+02	3.000000000000000000e+00	6.000000000000000000e+00	2.446200000000000041e-01	4.209000000000000241e-02
1.000000000000000056e-01	2.016716199999999901e+02	1.000000000000000000e+00	7.000000000000000000e+00	2.456399999999999972e-01	6.744999999999999607e-02
1.000000000000000056e-01	-2.997315000000000040e+01	0.000000000000000000e+00	7.000000000000000000e+00	2.481800000000000117e-01	9.012000000000000566e-02
1.000000000000000056e-01	4.011021000000000214e+01	0.000000000000000000e+00	8.000000000000000000e+00	2.508699999999999819e-01	1.154199999999999948e-01
1.000000000000000056e-01	1.166308199999999999e+02	1.000000000000000000e+00	9.000000000000000000e+00	2.536300000000000221e-01	9.656000000000000694e-02
1.000000000000000056e-01	4.911810000000000009e+00	1.000000000000000000e+00	8.000000000000000000e+00	2.530700000000000172e-01	9.508999999999999397e-02
1.000000000000000056e-01	-5.274096000000000117e+01	1.000000000000000000e+00	1.000000000000000000e+01	2.499800000000000078e-01	1.161299999999999971e-01
1.000000000000000056e-01	1.461235399999999913e+02	0.000000000000000000e+00	8.000000000000000000e+00	2.510000000000000009e-01	1.201900000000000052e-01
1.000000000000000056e-01	1.272693299999999965e+02	1.000000000000000000e+00	6.000000000000000000e+00	2.475600000000000023e-01	1.426900000000000113e-01
1.000000000000000056e-01	3.399452999999999747e+01	1.000000000000000000e+00	7.000000000000000000e+00	2.502800000000000025e-01	1.123699999999999977e-01
1.000000000000000056e-01	1.346790000000000020e+01	1.000000000000000000e+00	8.000000000000000000e+00	2.483799999999999897e-01	1.223500000000000004e-01
1.000000000000000056e-01	7.634696999999999889e+01	1.000000000000000000e+00	5.000000000000000000e+00	2.478599999999999970e-01	1.122699999999999948e-01
1.000000000000000056e-01	5.635757999999999868e+01	2.000000000000000000e+00	3.000000000000000000e+00	2.441899999999999904e-01	1.113800000000000068e-01
1.000000000000000056e-01	-4.268023000000000167e+01	5.000000000000000000e+00	5.000000000000000000e+00	2.475600000000000023e-01	1.038700000000000040e-01
1.000000000000000056e-01	-5.804460999999999871e+01	4.000000000000000000e+00	5.000000000000000000e+00	2.440700000000000092e-01	1.180900000000000005e-01
1.000000000000000056e-01	-5.574257999999999669e+01	4.000000000000000000e+00	3.000000000000000000e+00	2.426000000000000101e-01	1.031299999999999994e-01
1.000000000000000056e-01	3.381132000000000204e+01	4.000000000000000000e+00	2.000000000000000000e+00	2.372499999999999887e-01	1.218899999999999983e-01
1.000000000000000056e-01	-6.890389999999999304e+01	4.000000000000000000e+00	3.000000000000000000e+00	2.398099999999999954e-01	1.719100000000000072e-01
1.000000000000000056e-01	-3.925628999999999991e+01	2.000000000000000000e+00	4.000000000000000000e+00	2.341499999999999970e-01	1.370099999999999929e-01
1.000000000000000056e-01	6.235859999999999737e+00	2.000000000000000000e+00	4.000000000000000000e+00	2.318199999999999983e-01	1.549699999999999966e-01
1.000000000000000056e-01	1.105039999999999978e+01	4.000000000000000000e+00	4.000000000000000000e+00	2.317099999999999993e-01	1.814199999999999979e-01
1.000000000000000056e-01	-3.751599999999999824e+00	2.000000000000000000e+00	6.000000000000000000e+00	2.277099999999999957e-01	1.564000000000000112e-01
1.000000000000000056e-01	-8.038116999999999734e+01	3.000000000000000000e+00	6.000000000000000000e+00	2.304900000000000004e-01	1.561500000000000110e-01
1.000000000000000056e-01	7.608220000000000205e+00	2.000000000000000000e+00	5.000000000000000000e+00	2.262000000000000122e-01	1.390299999999999869e-01
1.000000000000000056e-01	1.001141999999999932e+01	1.000000000000000000e+00	6.000000000000000000e+00	2.255999999999999950e-01	1.651799999999999935e-01
1.000000000000000056e-01	-3.779428000000000054e+01	3.000000000000000000e+00	8.000000000000000000e+00	2.210499999999999965e-01	2.108899999999999941e-01
1.000000000000000056e-01	-9.157739999999999725e+01	5.000000000000000000e+00	6.000000000000000000e+00	2.223299999999999998e-01	1.950000000000000067e-01
1.000000000000000056e-01	-1.209270000000000067e+00	8.000000000000000000e+00	7.000000000000000000e+00	2.172699999999999909e-01	2.224200000000000066e-01
1.000000000000000056e-01	1.481395599999999888e+02	5.000000000000000000e+00	6.000000000000000000e+00	2.147100000000000120e-01	2.047700000000000076e-01
1.000000000000000056e-01	4.280373999999999768e+01	6.000000000000000000e+00	7.000000000000000000e+00	2.085899999999999976e-01	2.384400000000000130e-01
1.000000000000000056e-01	1.048524000000000029e+02	5.000000000000000000e+00	7.000000000000000000e+00	2.164899999999999880e-01	1.671300000000000008e-01
1.000000000000000056e-01	6.407527000000000328e+01	3.000000000000000000e+00	6.000000000000000000e+00	2.106800000000000062e-01	2.381699999999999928e-01
1.000000000000000056e-01	-4.060202999999999918e+01	4.000000000000000000e+00	5.000000000000000000e+00	2.142799999999999983e-01	2.394000000000000017e-01
1.000000000000000056e-01	1.198250000000000037e+00	5.000000000000000000e+00	5.000000000000000000e+00	2.095899999999999985e-01	1.764300000000000035e-01
1.000000000000000056e-01	2.715512999999999977e+01	4.000000000000000000e+00	7.000000000000000000e+00	2.101399999999999935e-01	2.047599999999999976e-01
1.000000000000000056e-01	1.265465300000000042e+02	2.000000000000000000e+00	4.000000000000000000e+00	2.100599999999999967e-01	1.711999999999999911e-01
1.000000000000000056e-01	1.459110000000000085e+01	4.000000000000000000e+00	5.000000000000000000e+00	2.079600000000000060e-01	2.041699999999999904e-01
1.000000000000000056e-01	9.482459999999999667e+00	5.000000000000000000e+00	6.000000000000000000e+00	2.107600000000000029e-01	2.512300000000000089e-01
1.000000000000000056e-01	8.265718999999999994e+01	3.000000000000000000e+00	5.000000000000000000e+00	2.182900000000000118e-01	1.899800000000000100e-01
1.000000000000000056e-01	6.546514000000000522e+01	4.000000000000000000e+00	3.000000000000000000e+00	2.109999999999999931e-01	2.524500000000000077e-01
1.000000000000000056e-01	2.299242399999999975e+02	4.000000000000000000e+00	5.000000000000000000e+00	2.090100000000000013e-01	2.534199999999999786e-01
1.000000000000000056e-01	7.991149000000000058e+01	3.000000000000000000e+00	8.000000000000000000e+00	2.157199999999999951e-01	1.853799999999999892e-01
1.000000000000000056e-01	-2.962828999999999979e+01	2.000000000000000000e+00	4.000000000000000000e+00	2.162900000000000100e-01	2.033800000000000052e-01
1.000000000000000056e-01	8.063339999999999463e+01	3.000000000000000000e+00	5.000000000000000000e+00	2.224800000000000111e-01	1.743899999999999895e-01
1.000000000000000056e-01	-4.009364000000000061e+01	1.000000000000000000e+00	7.000000000000000000e+00	2.174599999999999866e-01	2.013199999999999990e-01
1.000000000000000056e-01	-4.711822000000000088e+01	1.000000000000000000e+00	5.000000000000000000e+00	2.278799999999999992e-01	2.014299999999999979e-01
1.000000000000000056e-01	-3.902980000000000160e+01	2.000000000000000000e+00	6.000000000000000000e+00	2.220600000000000074e-01	2.168499999999999872e-01
1.000000000000000056e-01	1.799180000000000135e+01	0.000000000000000000e+00	7.000000000000000000e+00	2.174300000000000122e-01	2.315200000000000036e-01
1.000000000000000056e-01	8.123380000000000223e+01	0.000000000000000000e+00	7.000000000000000000e+00	2.235900000000000110e-01	2.017700000000000049e-01
1.000000000000000056e-01	8.345447000000000060e+01	1.000000000000000000e+00	6.000000000000000000e+00	2.240900000000000114e-01	2.118700000000000028e-01
1.000000000000000056e-01	8.291370000000000573e+00	2.000000000000000000e+00	5.000000000000000000e+00	2.167699999999999905e-01	2.296199999999999908e-01
1.000000000000000056e-01	-3.105394000000000077e+01	1.000000000000000000e+00	4.000000000000000000e+00	2.190799999999999970e-01	1.976499999999999924e-01
1.000000000000000056e-01	-1.719051999999999936e+01	1.000000000000000000e+00	5.000000000000000000e+00	2.149199999999999999e-01	2.243100000000000094e-01
1.000000000000000056e-01	-4.605413999999999675e+01	3.000000000000000000e+00	7.000000000000000000e+00	2.225399999999999878e-01	1.608799999999999952e-01
1.000000000000000056e-01	-7.579613000000000511e+01	2.000000000000000000e+00	3.000000000000000000e+00	2.190199999999999925e-01	1.751000000000000056e-01
1.000000000000000056e-01	3.603443999999999647e+01	2.000000000000000000e+00	4.000000000000000000e+00	2.271700000000000108e-01	1.800599999999999978e-01
1.000000000000000056e-01	1.450806399999999883e+02	4.000000000000000000e+00	5.000000000000000000e+00	2.194299999999999862e-01	1.948699999999999877e-01
1.000000000000000056e-01	-4.755690000000000417e+00	4.000000000000000000e+00	4.000000000000000000e+00	2.188100000000000045e-01	2.088500000000000079e-01
1.000000000000000056e-01	3.648474000000000217e+01	3.000000000000000000e+00	6.000000000000000000e+00	2.283900000000000097e-01	1.608199999999999907e-01
1.000000000000000056e-01	1.691647000000000034e+01	6.000000000000000000e+00	7.000000000000000000e+00	2.180300000000000016e-01	2.212300000000000100e-01
1.000000000000000056e-01	-3.924983000000000288e+01	6.000000000000000000e+00	5.000000000000000000e+00	2.182699999999999918e-01	2.127600000000000047e-01
1.000000000000000056e-01	1.531935900000000004e+02	4.000000000000000000e+00	7.000000000000000000e+00	2.158299999999999941e-01	2.107799999999999951e-01
1.000000000000000056e-01	1.114744299999999981e+02	5.000000000000000000e+00	7.000000000000000000e+00	2.163599999999999968e-01	2.061000000000000054e-01
1.000000000000000056e-01	3.744848999999999961e+01	6.000000000000000000e+00	9.000000000000000000e+00	2.163200000000000123e-01	1.987299999999999900e-01
1.000000000000000056e-01	8.446360000000000312e+00	4.000000000000000000e+00	6.000000000000000000e+00	2.197500000000000009e-01	1.831099999999999950e-01
1.000000000000000056e-01	1.511714699999999993e+02	3.000000000000000000e+00	4.000000000000000000e+00	2.201299999999999923e-01	1.945600000000000107e-01
1.000000000000000056e-01	1.261109999999999953e+00	2.000000000000000000e+00	8.000000000000000000e+00	2.271199999999999886e-01	1.721000000000000030e-01
1.000000000000000056e-01	3.073917000000000144e+01	4.000000000000000000e+00	8.000000000000000000e+00	2.244899999999999951e-01	2.028300000000000103e-01
1.000000000000000056e-01	-1.821374000000000137e+01	1.000000000000000000e+00	9.000000000000000000e+00	2.350099999999999967e-01	1.667500000000000093e-01
1.000000000000000056e-01	-6.694432999999999367e+01	1.000000000000000000e+00	8.000000000000000000e+00	2.329700000000000104e-01	1.857699999999999907e-01
1.000000000000000056e-01	7.602236999999999512e+01	2.000000000000000000e+00	7.000000000000000000e+00	2.356199999999999961e-01	1.707500000000000129e-01
1.000000000000000056e-01	-5.009799999999999898e+01	2.000000000000000000e+00	9.000000000000000000e+00	2.356399999999999884e-01	1.439000000000000001e-01
1.000000000000000056e-01	-1.768383000000000038e+01	2.000000000000000000e+00	9.000000000000000000e+00	2.404499999999999971e-01	1.457100000000000062e-01
1.000000000000000056e-01	6.689127000000000578e+01	3.000000000000000000e+00	9.000000000000000000e+00	2.454000000000000070e-01	1.407599999999999962e-01
1.000000000000000056e-01	1.442270699999999977e+02	2.000000000000000000e+00	6.000000000000000000e+00	2.471500000000000086e-01	1.334700000000000053e-01
1.000000000000000056e-01	2.353192999999999913e+01	2.000000000000000000e+00	6.000000000000000000e+00	2.495100000000000096e-01	8.429999999999999993e-02
1.000000000000000056e-01	4.388939999999999841e+00	1.000000000000000000e+00	6.000000000000000000e+00	2.495999999999999885e-01	8.100999999999999868e-02
1.000000000000000056e-01	7.040689000000000419e+01	2.000000000000000000e+00	8.000000000000000000e+00	2.464699999999999946e-01	1.279200000000000059e-01
1.000000000000000056e-01	-4.405929999999999680e+00	2.000000000000000000e+00	6.000000000000000000e+00	2.485900000000000054e-01	8.858000000000000596e-02
1.000000000000000056e-01	-6.185763000000000034e+01	3.000000000000000000e+00	5.000000000000000000e+00	2.501999999999999780e-01	1.060200000000000031e-01
1.000000000000000056e-01	-2.455037000000000091e+01	4.000000000000000000e+00	6.000000000000000000e+00	2.439199999999999979e-01	1.240600000000000036e-01
1.000000000000000056e-01	9.668000000000000205e-02	3.000000000000000000e+00	8.000000000000000000e+00	2.476700000000000013e-01	1.109499999999999931e-01
1.000000000000000056e-01	-5.529050000000000153e+01	1.000000000000000000e+00	8.000000000000000000e+00	2.444199999999999984e-01	8.810999999999999388e-02
1.000000000000000056e-01	-2.374046999999999841e+01	3.000000000000000000e+00	6.000000000000000000e+00	2.457900000000000085e-01	1.200600000000000001e-01
1.000000000000000056e-01	-2.802929999999999922e+01	2.000000000000000000e+00	7.000000000000000000e+00	2.440400000000000069e-01	1.243900000000000006e-01
1.000000000000000056e-01	-6.036361000000000132e+01	4.000000000000000000e+00	8.000000000000000000e+00	2.471800000000000108e-01	1.155599999999999961e-01
1.000000000000000056e-01	1.882997999999999905e+01	4.000000000000000000e+00	8.000000000000000000e+00	2.422300000000000009e-01	1.330000000000000071e-01
1.000000000000000056e-01	2.045037999999999911e+01	5.000000000000000000e+00	9.000000000000000000e+00	2.340299999999999880e-01	1.751000000000000056e-01
1.000000000000000056e-01	-2.460713000000000150e+01	6.000000000000000000e+00	8.000000000000000000e+00	2.346499999999999975e-01	1.580999999999999905e-01
1.000000000000000056e-01	9.730529999999999902e+00	8.000000000000000000e+00	8.000000000000000000e+00	2.332799999999999874e-01	1.356999999999999873e-01
1.000000000000000056e-01	-1.429879999999999995e+01	8.000000000000000000e+00	8.000000000000000000e+00	2.316300000000000026e-01	1.777499999999999913e-01
1.000000000000000056e-01	-1.312976299999999981e+02	4.000000000000000000e+00	1.000000000000000000e+01	2.346799999999999997e-01	1.244699999999999973e-01
1.000000000000000056e-01	-6.583978999999999360e+01	1.000000000000000000e+00	1.200000000000000000e+01	2.353899999999999881e-01	1.323999999999999899e-01
1.000000000000000056e-01	1.039743100000000027e+02	0.000000000000000000e+00	1.000000000000000000e+01	2.345500000000000085e-01	1.664599999999999969e-01
1.000000000000000056e-01	4.175012000000000256e+01	1.000000000000000000e+00	1.200000000000000000e+01	2.352200000000000124e-01	1.522999999999999909e-01
1.000000000000000056e-01	-3.274475999999999942e+01	3.000000000000000000e+00	7.000000000000000000e+00	2.359600000000000031e-01	1.797799999999999954e-01
1.000000000000000056e-01	7.794489000000000090e+01	3.000000000000000000e+00	8.000000000000000000e+00	2.517199999999999993e-01	1.178000000000000019e-01
1.000000000000000056e-01	1.608643999999999892e+02	4.000000000000000000e+00	5.000000000000000000e+00	2.450100000000000056e-01	3.128999999999999837e-02
1.000000000000000056e-01	3.644498000000000104e+01	6.000000000000000000e+00	8.000000000000000000e+00	2.452600000000000058e-01	1.178199999999999942e-01
1.000000000000000056e-01	-9.131673999999999580e+01	5.000000000000000000e+00	1.000000000000000000e+01	2.418200000000000072e-01	1.351799999999999946e-01
1.000000000000000056e-01	3.331365000000000265e+01	5.000000000000000000e+00	8.000000000000000000e+00	2.427199999999999913e-01	1.318699999999999872e-01
1.000000000000000056e-01	7.232962999999999454e+01	4.000000000000000000e+00	1.000000000000000000e+01	2.442100000000000104e-01	1.562000000000000055e-01
1.000000000000000056e-01	6.056895999999999702e+01	6.000000000000000000e+00	1.300000000000000000e+01	2.433599999999999930e-01	1.389799999999999924e-01
1.000000000000000056e-01	6.265543999999999869e+01	6.000000000000000000e+00	1.200000000000000000e+01	2.416300000000000114e-01	1.381000000000000005e-01
1.000000000000000056e-01	4.408903000000000105e+01	6.000000000000000000e+00	1.100000000000000000e+01	2.384699999999999875e-01	1.184400000000000036e-01
1.000000000000000056e-01	-3.953408000000000300e+01	7.000000000000000000e+00	1.200000000000000000e+01	2.394900000000000084e-01	1.159199999999999953e-01
1.000000000000000056e-01	-2.952663000000000082e+01	5.000000000000000000e+00	1.200000000000000000e+01	2.438599999999999934e-01	1.099699999999999983e-01
1.000000000000000056e-01	1.612550799999999924e+02	4.000000000000000000e+00	1.000000000000000000e+01	2.438299999999999912e-01	9.779999999999999805e-02
1.000000000000000056e-01	1.199988100000000060e+02	3.000000000000000000e+00	1.100000000000000000e+01	2.500899999999999790e-01	1.236799999999999983e-01
1.000000000000000056e-01	1.580589899999999943e+02	4.000000000000000000e+00	9.000000000000000000e+00	2.462100000000000122e-01	1.224900000000000017e-01
1.000000000000000056e-01	5.178285999999999945e+01	4.000000000000000000e+00	9.000000000000000000e+00	2.494599999999999873e-01	1.248500000000000026e-01
1.000000000000000056e-01	-4.333510000000000417e+00	4.000000000000000000e+00	8.000000000000000000e+00	2.521999999999999797e-01	1.078599999999999975e-01
1.000000000000000056e-01	-1.368989000000000011e+01	2.000000000000000000e+00	9.000000000000000000e+00	2.549699999999999744e-01	8.730000000000000260e-02
1.000000000000000056e-01	-7.615143000000000484e+01	2.000000000000000000e+00	9.000000000000000000e+00	2.572900000000000187e-01	5.757999999999999924e-02
1.000000000000000056e-01	-3.442058999999999713e+01	4.000000000000000000e+00	7.000000000000000000e+00	2.532200000000000006e-01	1.130000000000000032e-01
1.000000000000000056e-01	4.783055999999999841e+01	2.000000000000000000e+00	5.000000000000000000e+00	2.549399999999999999e-01	5.981999999999999817e-02
1.000000000000000056e-01	5.092761000000000138e+01	0.000000000000000000e+00	3.000000000000000000e+00	2.530800000000000272e-01	9.175999999999999435e-02
1.000000000000000056e-01	1.545357899999999916e+02	1.000000000000000000e+00	6.000000000000000000e+00	2.554400000000000004e-01	1.019100000000000006e-01
1.000000000000000056e-01	1.303894300000000044e+02	2.000000000000000000e+00	8.000000000000000000e+00	2.510200000000000209e-01	7.620999999999999996e-02
1.000000000000000056e-01	-1.215936999999999912e+01	2.000000000000000000e+00	5.000000000000000000e+00	2.503199999999999870e-01	8.752000000000000057e-02
1.000000000000000056e-01	7.416127000000000180e+01	3.000000000000000000e+00	5.000000000000000000e+00	2.493299999999999961e-01	1.079900000000000027e-01
1.000000000000000056e-01	-3.908550999999999931e+01	5.000000000000000000e+00	8.000000000000000000e+00	2.487000000000000044e-01	9.864000000000000545e-02
1.000000000000000056e-01	1.423291299999999922e+02	3.000000000000000000e+00	8.000000000000000000e+00	2.478299999999999947e-01	1.147100000000000064e-01
1.000000000000000056e-01	9.327572000000000685e+01	6.000000000000000000e+00	7.000000000000000000e+00	2.498700000000000088e-01	1.435899999999999954e-01
1.000000000000000056e-01	1.511622000000000021e+01	3.000000000000000000e+00	8.000000000000000000e+00	2.435100000000000042e-01	1.416399999999999881e-01
1.000000000000000056e-01	9.432273999999999603e+01	4.000000000000000000e+00	9.000000000000000000e+00	2.460400000000000087e-01	9.990000000000000269e-02
1.000000000000000056e-01	1.744639000000000095e+01	3.000000000000000000e+00	7.000000000000000000e+00	2.475400000000000100e-01	1.321799999999999919e-01
1.000000000000000056e-01	1.214773600000000044e+02	6.000000000000000000e+00	4.000000000000000000e+00	2.449900000000000133e-01	1.384299999999999975e-01
1.000000000000000056e-01	1.311413200000000074e+02	4.000000000000000000e+00	7.000000000000000000e+00	2.451399999999999968e-01	1.165100000000000025e-01
1.000000000000000056e-01	3.873443999999999932e+01	4.000000000000000000e+00	1.100000000000000000e+01	2.463700000000000057e-01	1.262300000000000089e-01
1.000000000000000056e-01	5.583050999999999675e+01	2.000000000000000000e+00	1.000000000000000000e+01	2.462999999999999912e-01	1.533400000000000041e-01
1.000000000000000056e-01	5.381801999999999708e+01	4.000000000000000000e+00	1.000000000000000000e+01	2.480799999999999950e-01	9.410000000000000309e-02
1.000000000000000056e-01	8.757796000000000447e+01	2.000000000000000000e+00	1.000000000000000000e+01	2.474600000000000133e-01	1.358600000000000085e-01
1.000000000000000056e-01	2.293696999999999875e+01	2.000000000000000000e+00	9.000000000000000000e+00	2.505200000000000204e-01	6.826000000000000123e-02
1.000000000000000056e-01	5.642619999999999969e+00	2.000000000000000000e+00	1.100000000000000000e+01	2.531599999999999961e-01	9.816999999999999338e-02
1.000000000000000056e-01	-2.830949000000000026e+01	0.000000000000000000e+00	8.000000000000000000e+00	2.520499999999999963e-01	1.198199999999999960e-01
1.000000000000000056e-01	-8.469352000000000658e+01	2.000000000000000000e+00	6.000000000000000000e+00	2.489399999999999946e-01	1.117500000000000021e-01
1.000000000000000056e-01	3.735593999999999681e+01	2.000000000000000000e+00	5.000000000000000000e+00	2.543099999999999805e-01	8.834000000000000186e-02
1.000000000000000056e-01	-2.939063000000000159e+01	1.000000000000000000e+00	7.000000000000000000e+00	2.512300000000000089e-01	5.498000000000000109e-02
1.000000000000000056e-01	-2.776596999999999937e+01	2.000000000000000000e+00	6.000000000000000000e+00	2.493799999999999906e-01	7.116000000000000103e-02
1.000000000000000056e-01	8.633096000000000458e+01	2.000000000000000000e+00	7.000000000000000000e+00	2.564100000000000268e-01	9.927999999999999325e-02
1.000000000000000056e-01	1.196495199999999954e+02	2.000000000000000000e+00	6.000000000000000000e+00	2.540200000000000236e-01	7.091000000000000081e-02
1.000000000000000056e-01	5.048035999999999746e+01	3.000000000000000000e+00	6.000000000000000000e+00	2.521900000000000253e-01	9.686999999999999778e-02
1.000000000000000056e-01	5.578448000000000206e+01	4.000000000000000000e+00	6.000000000000000000e+00	2.482399999999999884e-01	1.581100000000000005e-01
1.000000000000000056e-01	8.116616000000000497e+01	3.000000000000000000e+00	6.000000000000000000e+00	2.486299999999999899e-01	1.301200000000000134e-01
1.000000000000000056e-01	1.002468400000000059e+02	3.000000000000000000e+00	6.000000000000000000e+00	2.477499999999999980e-01	9.017999999999999627e-02
1.000000000000000056e-01	3.982986999999999966e+01	2.000000000000000000e+00	5.000000000000000000e+00	2.459300000000000097e-01	1.527799999999999991e-01
1.000000000000000056e-01	1.060476000000000028e+02	2.000000000000000000e+00	7.000000000000000000e+00	2.425900000000000001e-01	1.459799999999999986e-01
1.000000000000000056e-01	3.008785999999999916e+01	2.000000000000000000e+00	6.000000000000000000e+00	2.414000000000000035e-01	1.642299999999999871e-01
1.000000000000000056e-01	1.384924900000000036e+02	4.000000000000000000e+00	4.000000000000000000e+00	2.416099999999999914e-01	1.303400000000000114e-01
1.000000000000000056e-01	2.776530900000000202e+02	3.000000000000000000e+00	4.000000000000000000e+00	2.401699999999999946e-01	1.641499999999999904e-01
1.000000000000000056e-01	3.007644900000000234e+02	1.000000000000000000e+00	5.000000000000000000e+00	2.399799999999999989e-01	1.566599999999999937e-01
1.000000000000000056e-01	1.414509999999999934e+00	2.000000000000000000e+00	5.000000000000000000e+00	2.420599999999999974e-01	1.508799999999999863e-01
1.000000000000000056e-01	1.123761200000000002e+02	3.000000000000000000e+00	4.000000000000000000e+00	2.307899999999999952e-01	1.657099999999999962e-01
1.000000000000000056e-01	2.280216100000000097e+02	2.000000000000000000e+00	5.000000000000000000e+00	2.285600000000000132e-01	1.701300000000000034e-01
1.000000000000000056e-01	1.036633800000000036e+02	1.000000000000000000e+00	4.000000000000000000e+00	2.336699999999999888e-01	1.494800000000000018e-01
1.000000000000000056e-01	4.609015999999999735e+01	3.000000000000000000e+00	5.000000000000000000e+00	2.330800000000000094e-01	1.899899999999999922e-01
1.000000000000000056e-01	3.172502000000000066e+01	3.000000000000000000e+00	5.000000000000000000e+00	2.323500000000000010e-01	1.434799999999999964e-01
1.000000000000000056e-01	-9.234148999999999319e+01	2.000000000000000000e+00	5.000000000000000000e+00	2.267899999999999916e-01	1.754199999999999926e-01
1.000000000000000056e-01	-1.393228000000000044e+01	5.000000000000000000e+00	7.000000000000000000e+00	2.183799999999999908e-01	1.854099999999999915e-01
1.000000000000000056e-01	-7.971728000000000236e+01	5.000000000000000000e+00	5.000000000000000000e+00	2.176400000000000001e-01	2.073800000000000088e-01
1.000000000000000056e-01	-6.822069999999999368e+01	4.000000000000000000e+00	4.000000000000000000e+00	2.166700000000000015e-01	1.971400000000000097e-01
1.000000000000000056e-01	4.292575999999999681e+01	2.000000000000000000e+00	5.000000000000000000e+00	2.086600000000000121e-01	2.232899999999999885e-01
1.000000000000000056e-01	8.238679000000000485e+01	2.000000000000000000e+00	7.000000000000000000e+00	2.160299999999999998e-01	1.989799999999999902e-01
1.000000000000000056e-01	-1.990846000000000160e+01	3.000000000000000000e+00	5.000000000000000000e+00	2.051399999999999890e-01	2.381699999999999928e-01
1.000000000000000056e-01	-1.073102800000000059e+02	1.000000000000000000e+00	2.000000000000000000e+00	2.073500000000000065e-01	2.633400000000000185e-01
1.000000000000000056e-01	8.686414999999999509e+01	2.000000000000000000e+00	6.000000000000000000e+00	2.087199999999999889e-01	2.232000000000000095e-01
1.000000000000000056e-01	7.407376999999999612e+01	2.000000000000000000e+00	5.000000000000000000e+00	2.190199999999999925e-01	2.065800000000000136e-01
1.000000000000000056e-01	2.099956999999999852e+01	1.000000000000000000e+00	4.000000000000000000e+00	2.159999999999999976e-01	2.156500000000000083e-01
1.000000000000000056e-01	-9.659399999999999764e+00	3.000000000000000000e+00	7.000000000000000000e+00	2.168700000000000072e-01	1.889099999999999946e-01
1.000000000000000056e-01	-1.074294299999999964e+02	3.000000000000000000e+00	8.000000000000000000e+00	2.109900000000000109e-01	1.544800000000000062e-01
1.000000000000000056e-01	-2.132649999999999935e+00	1.000000000000000000e+00	8.000000000000000000e+00	2.048200000000000021e-01	2.214000000000000135e-01
1.000000000000000056e-01	-5.858064999999999856e+01	1.000000000000000000e+00	5.000000000000000000e+00	2.006799999999999973e-01	2.153899999999999981e-01
1.000000000000000056e-01	1.920684999999999931e+01	2.000000000000000000e+00	1.000000000000000000e+01	2.048399999999999943e-01	2.202699999999999936e-01
1.000000000000000056e-01	-2.601755999999999958e+01	3.000000000000000000e+00	1.100000000000000000e+01	1.927699999999999969e-01	3.025800000000000156e-01
1.000000000000000056e-01	-1.648236999999999952e+01	3.000000000000000000e+00	9.000000000000000000e+00	1.963900000000000090e-01	2.309199999999999864e-01
1.000000000000000056e-01	-6.641009999999999991e+01	2.000000000000000000e+00	1.400000000000000000e+01	1.977200000000000069e-01	2.369199999999999917e-01
1.000000000000000056e-01	5.132516999999999996e+01	3.000000000000000000e+00	1.000000000000000000e+01	1.956299999999999983e-01	2.469999999999999973e-01
1.000000000000000056e-01	3.988555000000000206e+01	2.000000000000000000e+00	5.000000000000000000e+00	1.983499999999999985e-01	2.147999999999999909e-01
1.000000000000000056e-01	4.647925000000000040e+01	1.000000000000000000e+00	5.000000000000000000e+00	2.032499999999999862e-01	2.175100000000000089e-01
1.000000000000000056e-01	4.874448000000000292e+01	1.000000000000000000e+00	6.000000000000000000e+00	1.967599999999999905e-01	2.333500000000000019e-01
1.000000000000000056e-01	8.522856000000000165e+01	3.000000000000000000e+00	7.000000000000000000e+00	1.947399999999999964e-01	2.294400000000000051e-01
1.000000000000000056e-01	3.981774000000000058e+01	3.000000000000000000e+00	5.000000000000000000e+00	1.983000000000000040e-01	2.412300000000000000e-01
1.000000000000000056e-01	7.092328000000000543e+01	1.000000000000000000e+00	4.000000000000000000e+00	1.941700000000000093e-01	2.126300000000000134e-01
1.000000000000000056e-01	-2.418721000000000032e+01	4.000000000000000000e+00	5.000000000000000000e+00	1.948600000000000054e-01	2.246900000000000008e-01
1.000000000000000056e-01	-3.019519000000000020e+01	3.000000000000000000e+00	8.000000000000000000e+00	1.964400000000000035e-01	2.487800000000000011e-01
1.000000000000000056e-01	-2.071487000000000123e+01	3.000000000000000000e+00	7.000000000000000000e+00	1.938400000000000123e-01	3.070399999999999796e-01
1.000000000000000056e-01	1.164711800000000039e+02	4.000000000000000000e+00	8.000000000000000000e+00	2.013199999999999990e-01	2.590100000000000180e-01
1.000000000000000056e-01	5.268164999999999765e+01	5.000000000000000000e+00	8.000000000000000000e+00	1.981799999999999951e-01	2.810099999999999820e-01
1.000000000000000056e-01	2.645233999999999952e+01	4.000000000000000000e+00	6.000000000000000000e+00	1.971999999999999864e-01	2.275899999999999868e-01
1.000000000000000056e-01	-1.294792199999999980e+02	5.000000000000000000e+00	6.000000000000000000e+00	2.019900000000000029e-01	2.400100000000000011e-01
1.000000000000000056e-01	-3.898917000000000144e+01	4.000000000000000000e+00	4.000000000000000000e+00	2.057799999999999907e-01	2.314700000000000091e-01
1.000000000000000056e-01	-6.371276000000000295e+01	5.000000000000000000e+00	5.000000000000000000e+00	2.089999999999999913e-01	2.201599999999999946e-01
1.000000000000000056e-01	-9.348865999999999588e+01	5.000000000000000000e+00	6.000000000000000000e+00	1.971199999999999897e-01	1.843799999999999883e-01
1.000000000000000056e-01	-6.727937000000000012e+01	3.000000000000000000e+00	4.000000000000000000e+00	2.019499999999999906e-01	2.238499999999999934e-01
1.000000000000000056e-01	7.940389999999999837e+00	3.000000000000000000e+00	4.000000000000000000e+00	2.015299999999999869e-01	2.127199999999999924e-01
1.000000000000000056e-01	3.650959999999999983e+00	2.000000000000000000e+00	6.000000000000000000e+00	2.000200000000000033e-01	1.820199999999999874e-01
1.000000000000000056e-01	7.995076000000000249e+01	5.000000000000000000e+00	6.000000000000000000e+00	1.987299999999999900e-01	2.267399999999999971e-01
1.000000000000000056e-01	1.125069199999999938e+02	3.000000000000000000e+00	6.000000000000000000e+00	1.951299999999999979e-01	2.645000000000000129e-01
1.000000000000000056e-01	-6.047494999999999976e+01	5.000000000000000000e+00	5.000000000000000000e+00	1.958300000000000041e-01	2.199500000000000066e-01
1.000000000000000056e-01	2.547662000000000049e+01	5.000000000000000000e+00	5.000000000000000000e+00	1.953900000000000081e-01	1.975099999999999911e-01
1.000000000000000056e-01	6.669469999999999565e+00	5.000000000000000000e+00	5.000000000000000000e+00	2.081199999999999994e-01	2.268300000000000038e-01
1.000000000000000056e-01	5.700210000000000221e+00	4.000000000000000000e+00	5.000000000000000000e+00	2.077199999999999880e-01	2.023399999999999921e-01
1.000000000000000056e-01	4.533529999999999660e+01	6.000000000000000000e+00	6.000000000000000000e+00	2.165900000000000047e-01	2.051099999999999868e-01
1.000000000000000056e-01	8.192871999999999844e+01	6.000000000000000000e+00	2.000000000000000000e+00	2.048300000000000121e-01	1.888100000000000056e-01
1.000000000000000056e-01	1.156020000000000003e+01	7.000000000000000000e+00	4.000000000000000000e+00	2.009100000000000052e-01	2.448799999999999866e-01
1.000000000000000056e-01	4.042172999999999661e+01	6.000000000000000000e+00	4.000000000000000000e+00	1.969599999999999962e-01	2.211500000000000132e-01
1.000000000000000056e-01	-5.090829999999999700e+01	5.000000000000000000e+00	5.000000000000000000e+00	2.061900000000000122e-01	2.120100000000000040e-01
1.000000000000000056e-01	1.138773800000000023e+02	6.000000000000000000e+00	4.000000000000000000e+00	2.096399999999999930e-01	2.032499999999999862e-01
1.000000000000000056e-01	7.684296999999999400e+01	4.000000000000000000e+00	5.000000000000000000e+00	2.068800000000000083e-01	2.388599999999999890e-01
1.000000000000000056e-01	6.075386000000000308e+01	3.000000000000000000e+00	7.000000000000000000e+00	2.059999999999999887e-01	2.589000000000000190e-01
1.000000000000000056e-01	-3.681470000000000198e+01	3.000000000000000000e+00	3.000000000000000000e+00	2.074699999999999878e-01	2.260800000000000032e-01
1.000000000000000056e-01	4.004090000000000060e+01	4.000000000000000000e+00	6.000000000000000000e+00	2.069999999999999896e-01	2.513799999999999923e-01
1.000000000000000056e-01	1.796921900000000107e+02	3.000000000000000000e+00	5.000000000000000000e+00	2.132300000000000029e-01	1.781899999999999873e-01
1.000000000000000056e-01	1.221749700000000018e+02	2.000000000000000000e+00	7.000000000000000000e+00	2.177399999999999891e-01	1.855900000000000050e-01
1.000000000000000056e-01	1.221226800000000026e+02	3.000000000000000000e+00	8.000000000000000000e+00	2.143799999999999872e-01	1.952299999999999869e-01
1.000000000000000056e-01	4.243475000000000108e+01	3.000000000000000000e+00	5.000000000000000000e+00	2.130199999999999871e-01	1.996199999999999919e-01
1.000000000000000056e-01	-1.949369000000000085e+01	4.000000000000000000e+00	5.000000000000000000e+00	2.135100000000000053e-01	2.107100000000000084e-01
1.000000000000000056e-01	-7.188109999999999999e+00	1.000000000000000000e+00	5.000000000000000000e+00	2.112700000000000133e-01	1.511899999999999911e-01
1.000000000000000056e-01	9.739045000000000130e+01	3.000000000000000000e+00	6.000000000000000000e+00	2.180999999999999883e-01	2.130900000000000016e-01
1.000000000000000056e-01	8.890511999999999659e+01	3.000000000000000000e+00	6.000000000000000000e+00	2.195699999999999874e-01	1.960800000000000043e-01
1.000000000000000056e-01	9.664749999999999375e+01	2.000000000000000000e+00	6.000000000000000000e+00	2.195300000000000029e-01	1.855799999999999950e-01
1.000000000000000056e-01	1.007820300000000060e+02	2.000000000000000000e+00	7.000000000000000000e+00	2.225499999999999978e-01	2.011499999999999955e-01
1.000000000000000056e-01	1.795514400000000137e+02	5.000000000000000000e+00	6.000000000000000000e+00	2.173400000000000054e-01	1.820199999999999874e-01
1.000000000000000056e-01	-2.108173000000000030e+01	3.000000000000000000e+00	5.000000000000000000e+00	2.148799999999999877e-01	2.342200000000000115e-01
1.000000000000000056e-01	-1.576856000000000080e+01	2.000000000000000000e+00	6.000000000000000000e+00	2.210300000000000042e-01	1.652599999999999902e-01
1.000000000000000056e-01	7.467080000000000162e+00	2.000000000000000000e+00	5.000000000000000000e+00	2.198700000000000099e-01	1.966499999999999915e-01
1.000000000000000056e-01	4.564303000000000310e+01	1.000000000000000000e+00	8.000000000000000000e+00	2.194399999999999962e-01	1.761900000000000133e-01
1.000000000000000056e-01	8.814965999999999724e+01	0.000000000000000000e+00	9.000000000000000000e+00	2.256299999999999972e-01	1.833899999999999975e-01
1.000000000000000056e-01	2.467400800000000061e+02	2.000000000000000000e+00	5.000000000000000000e+00	2.246199999999999863e-01	1.600300000000000056e-01
1.000000000000000056e-01	1.525125099999999918e+02	2.000000000000000000e+00	4.000000000000000000e+00	2.196700000000000041e-01	2.059900000000000064e-01
1.000000000000000056e-01	3.053584999999999994e+01	3.000000000000000000e+00	5.000000000000000000e+00	2.180999999999999883e-01	2.110899999999999999e-01
1.000000000000000056e-01	8.795986000000000615e+01	6.000000000000000000e+00	6.000000000000000000e+00	2.131599999999999884e-01	2.162900000000000100e-01
1.000000000000000056e-01	7.640894000000000119e+01	3.000000000000000000e+00	4.000000000000000000e+00	2.103700000000000014e-01	2.126500000000000057e-01
1.000000000000000056e-01	8.049611000000000161e+01	3.000000000000000000e+00	6.000000000000000000e+00	2.082400000000000084e-01	2.248199999999999921e-01
1.000000000000000056e-01	3.026368000000000080e+01	2.000000000000000000e+00	6.000000000000000000e+00	2.069600000000000051e-01	2.489500000000000046e-01
1.000000000000000056e-01	-1.169988999999999990e+01	2.000000000000000000e+00	5.000000000000000000e+00	2.060099999999999987e-01	2.195900000000000074e-01
1.000000000000000056e-01	2.280700999999999965e+02	2.000000000000000000e+00	6.000000000000000000e+00	2.088500000000000079e-01	2.006699999999999873e-01
1.000000000000000056e-01	9.343307000000000073e+01	2.000000000000000000e+00	4.000000000000000000e+00	2.089000000000000024e-01	2.440900000000000014e-01
1.000000000000000056e-01	1.815131999999999834e+01	2.000000000000000000e+00	6.000000000000000000e+00	2.163499999999999868e-01	2.016199999999999937e-01
1.000000000000000056e-01	5.802103000000000321e+01	3.000000000000000000e+00	5.000000000000000000e+00	2.153599999999999959e-01	1.813700000000000034e-01
1.000000000000000056e-01	1.269971699999999970e+02	2.000000000000000000e+00	4.000000000000000000e+00	2.143700000000000050e-01	1.816899999999999904e-01
1.000000000000000056e-01	1.026970599999999934e+02	3.000000000000000000e+00	5.000000000000000000e+00	2.138899999999999968e-01	1.997599999999999931e-01
1.000000000000000056e-01	1.367392000000000110e+02	1.000000000000000000e+00	5.000000000000000000e+00	2.192399999999999904e-01	2.192699999999999927e-01
1.000000000000000056e-01	1.417438199999999995e+02	2.000000000000000000e+00	4.000000000000000000e+00	2.104000000000000037e-01	2.389600000000000057e-01
1.000000000000000056e-01	1.373537599999999941e+02	2.000000000000000000e+00	3.000000000000000000e+00	2.103399999999999992e-01	2.369199999999999917e-01
1.000000000000000056e-01	-1.326859999999999928e+00	6.000000000000000000e+00	4.000000000000000000e+00	2.062799999999999911e-01	2.181400000000000006e-01
1.000000000000000056e-01	-1.141680800000000033e+02	6.000000000000000000e+00	5.000000000000000000e+00	2.098700000000000010e-01	2.172199999999999964e-01
1.000000000000000056e-01	-6.149716999999999700e+01	2.000000000000000000e+00	5.000000000000000000e+00	2.116999999999999993e-01	2.043600000000000139e-01
1.000000000000000056e-01	4.865185999999999922e+01	3.000000000000000000e+00	4.000000000000000000e+00	2.016499999999999959e-01	2.569699999999999762e-01
1.000000000000000056e-01	1.352826499999999896e+02	3.000000000000000000e+00	3.000000000000000000e+00	2.033500000000000030e-01	2.489599999999999869e-01
1.000000000000000056e-01	1.352316899999999862e+02	5.000000000000000000e+00	3.000000000000000000e+00	2.028399999999999925e-01	2.666200000000000236e-01
1.000000000000000056e-01	-4.355924000000000262e+01	8.000000000000000000e+00	3.000000000000000000e+00	2.014100000000000057e-01	2.315599999999999881e-01
1.000000000000000056e-01	8.973687999999999931e+01	6.000000000000000000e+00	3.000000000000000000e+00	1.939400000000000013e-01	2.467399999999999871e-01
1.000000000000000056e-01	1.479317399999999907e+02	4.000000000000000000e+00	2.000000000000000000e+00	1.986799999999999955e-01	2.263100000000000112e-01
1.000000000000000056e-01	-1.113550000000000040e+00	3.000000000000000000e+00	3.000000000000000000e+00	2.032200000000000117e-01	2.179200000000000026e-01
1.000000000000000056e-01	5.860654999999999859e+01	6.000000000000000000e+00	3.000000000000000000e+00	1.984200000000000130e-01	2.357200000000000129e-01
1.000000000000000056e-01	-3.814927000000000135e+01	5.000000000000000000e+00	3.000000000000000000e+00	1.999100000000000044e-01	2.408299999999999885e-01
1.000000000000000056e-01	2.535942000000000007e+01	7.000000000000000000e+00	3.000000000000000000e+00	2.016499999999999959e-01	2.315099999999999936e-01
1.000000000000000056e-01	2.927652000000000143e+01	5.000000000000000000e+00	3.000000000000000000e+00	1.897399999999999920e-01	2.225999999999999923e-01
1.000000000000000056e-01	9.135640000000000427e+00	4.000000000000000000e+00	3.000000000000000000e+00	1.910600000000000076e-01	2.421300000000000119e-01
1.000000000000000056e-01	-6.102877000000000152e+01	7.000000000000000000e+00	4.000000000000000000e+00	1.903700000000000114e-01	2.773900000000000254e-01
1.000000000000000056e-01	-2.077064999999999984e+01	6.000000000000000000e+00	6.000000000000000000e+00	1.881700000000000039e-01	2.246400000000000063e-01
1.000000000000000056e-01	-9.161419999999999675e+00	6.000000000000000000e+00	6.000000000000000000e+00	1.852000000000000035e-01	2.783800000000000163e-01
1.000000000000000056e-01	3.148960999999999899e+01	4.000000000000000000e+00	5.000000000000000000e+00	1.828200000000000103e-01	3.038899999999999935e-01
1.000000000000000056e-01	-4.757535000000000025e+01	1.000000000000000000e+00	6.000000000000000000e+00	1.869399999999999951e-01	3.023600000000000176e-01
1.000000000000000056e-01	-9.680780000000000385e+00	5.000000000000000000e+00	6.000000000000000000e+00	1.925399999999999889e-01	2.575999999999999956e-01
1.000000000000000056e-01	-1.259520000000000017e+01	7.000000000000000000e+00	7.000000000000000000e+00	1.860499999999999932e-01	2.979899999999999771e-01
1.000000000000000056e-01	8.026931999999999334e+01	7.000000000000000000e+00	7.000000000000000000e+00	1.899399999999999977e-01	2.432900000000000063e-01
1.000000000000000056e-01	4.438613999999999749e+01	4.000000000000000000e+00	6.000000000000000000e+00	1.961799999999999933e-01	2.644500000000000184e-01
1.000000000000000056e-01	-1.908914000000000044e+01	3.000000000000000000e+00	9.000000000000000000e+00	1.989799999999999902e-01	2.417600000000000027e-01
1.000000000000000056e-01	1.305489999999999995e+01	2.000000000000000000e+00	8.000000000000000000e+00	2.088500000000000079e-01	2.010399999999999965e-01
1.000000000000000056e-01	2.772522999999999982e+01	2.000000000000000000e+00	8.000000000000000000e+00	2.142000000000000015e-01	1.922800000000000065e-01
1.000000000000000056e-01	-7.683787999999999840e+01	1.000000000000000000e+00	4.000000000000000000e+00	2.154300000000000104e-01	1.774900000000000089e-01
1.000000000000000056e-01	2.028511999999999915e+01	1.000000000000000000e+00	6.000000000000000000e+00	2.202199999999999991e-01	2.189200000000000035e-01
1.000000000000000056e-01	-1.445001000000000033e+02	1.000000000000000000e+00	7.000000000000000000e+00	2.272000000000000131e-01	1.636400000000000077e-01
1.000000000000000056e-01	2.511787999999999954e+01	3.000000000000000000e+00	8.000000000000000000e+00	2.209000000000000130e-01	1.258199999999999874e-01
1.000000000000000056e-01	-3.488038000000000238e+01	4.000000000000000000e+00	6.000000000000000000e+00	2.199000000000000121e-01	2.058399999999999952e-01
1.000000000000000056e-01	-1.019187999999999938e+01	2.000000000000000000e+00	3.000000000000000000e+00	2.202199999999999991e-01	1.877999999999999947e-01
1.000000000000000056e-01	1.389174099999999896e+02	3.000000000000000000e+00	5.000000000000000000e+00	2.318199999999999983e-01	1.441600000000000104e-01
1.000000000000000056e-01	-2.733411999999999864e+01	2.000000000000000000e+00	6.000000000000000000e+00	2.277200000000000057e-01	1.511000000000000121e-01
1.000000000000000056e-01	-1.854959999999999942e+00	2.000000000000000000e+00	1.000000000000000000e+01	2.272200000000000053e-01	1.692800000000000138e-01
1.000000000000000056e-01	-1.176819999999999977e+00	3.000000000000000000e+00	9.000000000000000000e+00	2.273600000000000065e-01	1.806800000000000073e-01
1.000000000000000056e-01	-5.098751000000000033e+01	5.000000000000000000e+00	1.200000000000000000e+01	2.243400000000000116e-01	1.857099999999999862e-01
1.000000000000000056e-01	-1.230361000000000082e+01	5.000000000000000000e+00	1.000000000000000000e+01	2.214000000000000135e-01	1.862199999999999966e-01
1.000000000000000056e-01	-4.111629999999999896e+00	4.000000000000000000e+00	1.100000000000000000e+01	2.241499999999999881e-01	1.813800000000000134e-01
1.000000000000000056e-01	-2.011179999999999968e+00	3.000000000000000000e+00	1.400000000000000000e+01	2.184200000000000030e-01	1.743599999999999872e-01
1.000000000000000056e-01	6.215364999999999895e+01	4.000000000000000000e+00	7.000000000000000000e+00	2.146099999999999952e-01	2.100499999999999867e-01
1.000000000000000056e-01	-1.498832999999999949e+01	5.000000000000000000e+00	1.000000000000000000e+01	2.155100000000000071e-01	2.117400000000000115e-01
1.000000000000000056e-01	2.648677999999999955e+01	6.000000000000000000e+00	1.100000000000000000e+01	2.095299999999999940e-01	2.055800000000000127e-01
1.000000000000000056e-01	-1.743145000000000167e+01	5.000000000000000000e+00	1.200000000000000000e+01	2.071900000000000130e-01	2.327500000000000124e-01
1.000000000000000056e-01	1.008015299999999996e+02	3.000000000000000000e+00	1.300000000000000000e+01	2.066699999999999926e-01	2.116200000000000025e-01
1.000000000000000056e-01	1.751090100000000120e+02	3.000000000000000000e+00	1.100000000000000000e+01	2.029400000000000093e-01	2.306499999999999939e-01
1.000000000000000056e-01	7.506198999999999444e+01	1.000000000000000000e+00	1.000000000000000000e+01	1.983199999999999963e-01	2.428400000000000003e-01
1.000000000000000056e-01	1.151432999999999929e+01	3.000000000000000000e+00	7.000000000000000000e+00	1.994199999999999862e-01	2.567499999999999782e-01
1.000000000000000056e-01	6.735465999999999553e+01	4.000000000000000000e+00	9.000000000000000000e+00	2.018399999999999916e-01	2.144300000000000095e-01
1.000000000000000056e-01	4.029990000000000094e+01	4.000000000000000000e+00	8.000000000000000000e+00	2.031100000000000128e-01	2.427900000000000058e-01
1.000000000000000056e-01	1.810625000000000000e+02	3.000000000000000000e+00	6.000000000000000000e+00	2.010399999999999965e-01	2.053399999999999948e-01
1.000000000000000056e-01	1.081304800000000057e+02	3.000000000000000000e+00	7.000000000000000000e+00	2.011300000000000032e-01	2.643499999999999739e-01
1.000000000000000056e-01	1.288804299999999898e+02	7.000000000000000000e+00	6.000000000000000000e+00	2.021699999999999886e-01	2.424699999999999911e-01
1.000000000000000056e-01	1.085293499999999938e+02	6.000000000000000000e+00	5.000000000000000000e+00	1.986199999999999910e-01	2.587099999999999955e-01
1.000000000000000056e-01	-6.129216999999999871e+01	4.000000000000000000e+00	4.000000000000000000e+00	2.009900000000000020e-01	2.031699999999999895e-01
1.000000000000000056e-01	-4.183239999999999625e+00	4.000000000000000000e+00	4.000000000000000000e+00	2.001999999999999891e-01	2.274899999999999978e-01
1.000000000000000056e-01	3.623130000000000184e+00	3.000000000000000000e+00	7.000000000000000000e+00	1.949500000000000122e-01	2.634299999999999975e-01
1.000000000000000056e-01	3.750224999999999653e+01	4.000000000000000000e+00	6.000000000000000000e+00	1.970300000000000107e-01	2.288300000000000056e-01
1.000000000000000056e-01	6.333382999999999896e+01	4.000000000000000000e+00	4.000000000000000000e+00	1.982599999999999918e-01	2.396099999999999897e-01
1.000000000000000056e-01	7.856291000000000224e+01	4.000000000000000000e+00	5.000000000000000000e+00	1.957399999999999973e-01	2.270999999999999963e-01
1.000000000000000056e-01	7.262578999999999496e+01	6.000000000000000000e+00	4.000000000000000000e+00	1.942599999999999882e-01	2.371300000000000074e-01
1.000000000000000056e-01	3.045395999999999859e+01	5.000000000000000000e+00	4.000000000000000000e+00	1.958399999999999863e-01	2.413500000000000090e-01
1.000000000000000056e-01	7.066481000000000279e+01	3.000000000000000000e+00	4.000000000000000000e+00	1.973799999999999999e-01	2.508900000000000019e-01
1.000000000000000056e-01	3.446150000000000091e+01	5.000000000000000000e+00	4.000000000000000000e+00	1.928799999999999959e-01	2.600399999999999934e-01
1.000000000000000056e-01	7.848930000000000007e+01	4.000000000000000000e+00	3.000000000000000000e+00	1.930499999999999994e-01	2.682399999999999785e-01
1.000000000000000056e-01	5.079851000000000028e+01	5.000000000000000000e+00	3.000000000000000000e+00	1.949899999999999967e-01	2.470700000000000118e-01
1.000000000000000056e-01	4.742069999999999652e+01	5.000000000000000000e+00	4.000000000000000000e+00	1.975099999999999911e-01	2.325500000000000067e-01
1.000000000000000056e-01	-5.946578999999999837e+01	4.000000000000000000e+00	4.000000000000000000e+00	1.951100000000000056e-01	2.193499999999999894e-01
1.000000000000000056e-01	-1.483201000000000036e+01	4.000000000000000000e+00	4.000000000000000000e+00	1.929599999999999926e-01	2.371600000000000097e-01
1.000000000000000056e-01	1.862866000000000000e+01	3.000000000000000000e+00	5.000000000000000000e+00	1.930800000000000016e-01	2.436899999999999900e-01
1.000000000000000056e-01	1.918806299999999965e+02	2.000000000000000000e+00	5.000000000000000000e+00	1.901400000000000035e-01	2.642399999999999749e-01
1.000000000000000056e-01	8.112730000000000885e+00	3.000000000000000000e+00	6.000000000000000000e+00	1.920600000000000085e-01	2.446200000000000041e-01
1.000000000000000056e-01	-1.329373000000000005e+01	2.000000000000000000e+00	5.000000000000000000e+00	1.963399999999999868e-01	2.744599999999999818e-01
1.000000000000000056e-01	-1.618545999999999907e+01	3.000000000000000000e+00	5.000000000000000000e+00	1.899099999999999955e-01	2.708800000000000097e-01
1.000000000000000056e-01	2.631334000000000017e+01	4.000000000000000000e+00	5.000000000000000000e+00	1.933400000000000118e-01	2.468700000000000061e-01
1.000000000000000056e-01	-4.342627000000000237e+01	6.000000000000000000e+00	3.000000000000000000e+00	1.957599999999999896e-01	2.265500000000000014e-01
1.000000000000000056e-01	4.329410000000000203e+00	5.000000000000000000e+00	5.000000000000000000e+00	1.884399999999999964e-01	2.538900000000000046e-01
1.000000000000000056e-01	9.387290000000000134e+00	4.000000000000000000e+00	5.000000000000000000e+00	1.899800000000000100e-01	2.315500000000000058e-01
1.000000000000000056e-01	7.916922999999999888e+01	7.000000000000000000e+00	5.000000000000000000e+00	1.938799999999999968e-01	2.395400000000000029e-01
1.000000000000000056e-01	-3.699201000000000050e+01	7.000000000000000000e+00	4.000000000000000000e+00	1.941700000000000093e-01	2.691899999999999848e-01
1.000000000000000056e-01	-9.647050000000000125e+00	4.000000000000000000e+00	3.000000000000000000e+00	1.945999999999999952e-01	2.429399999999999893e-01
1.000000000000000056e-01	-1.576240999999999914e+01	5.000000000000000000e+00	5.000000000000000000e+00	1.998099999999999876e-01	2.381699999999999928e-01
1.000000000000000056e-01	-6.181748000000000332e+01	3.000000000000000000e+00	3.000000000000000000e+00	2.001300000000000023e-01	2.541399999999999770e-01
1.000000000000000056e-01	4.129417999999999722e+01	1.000000000000000000e+00	3.000000000000000000e+00	2.027100000000000013e-01	2.467399999999999871e-01
1.000000000000000056e-01	-1.364029299999999978e+02	4.000000000000000000e+00	4.000000000000000000e+00	2.039799999999999947e-01	2.444199999999999984e-01
1.000000000000000056e-01	-4.359799999999999898e+00	3.000000000000000000e+00	5.000000000000000000e+00	1.999199999999999866e-01	2.512499999999999734e-01
1.000000000000000056e-01	-1.890175999999999945e+01	1.000000000000000000e+00	5.000000000000000000e+00	2.023300000000000098e-01	2.451000000000000123e-01
1.000000000000000056e-01	1.611401899999999898e+02	3.000000000000000000e+00	5.000000000000000000e+00	2.023800000000000043e-01	2.351100000000000134e-01
1.000000000000000056e-01	1.241119999999999912e+01	4.000000000000000000e+00	5.000000000000000000e+00	2.033600000000000130e-01	2.142600000000000060e-01
1.000000000000000056e-01	1.119852999999999987e+01	2.000000000000000000e+00	4.000000000000000000e+00	2.085500000000000131e-01	2.482399999999999884e-01
1.000000000000000056e-01	1.958633299999999906e+02	1.000000000000000000e+00	5.000000000000000000e+00	2.114199999999999968e-01	2.332400000000000029e-01
1.000000000000000056e-01	1.449001700000000028e+02	2.000000000000000000e+00	6.000000000000000000e+00	2.113099999999999978e-01	2.226799999999999891e-01
1.000000000000000056e-01	1.058726599999999962e+02	3.000000000000000000e+00	6.000000000000000000e+00	2.106300000000000117e-01	2.016999999999999904e-01
1.000000000000000056e-01	2.836110000000000042e+01	3.000000000000000000e+00	6.000000000000000000e+00	2.080899999999999972e-01	2.019900000000000029e-01
1.000000000000000056e-01	-2.242059000000000069e+01	4.000000000000000000e+00	6.000000000000000000e+00	2.105400000000000049e-01	2.005699999999999983e-01
1.000000000000000056e-01	5.006405999999999779e+01	2.000000000000000000e+00	7.000000000000000000e+00	2.104699999999999904e-01	2.321300000000000030e-01
1.000000000000000056e-01	-6.489106999999999914e+01	3.000000000000000000e+00	4.000000000000000000e+00	2.156599999999999906e-01	1.922300000000000120e-01
1.000000000000000056e-01	7.257040000000000646e+01	4.000000000000000000e+00	7.000000000000000000e+00	2.102100000000000080e-01	2.337899999999999978e-01
1.000000000000000056e-01	-2.734892999999999930e+01	5.000000000000000000e+00	6.000000000000000000e+00	2.079900000000000082e-01	2.415299999999999947e-01
1.000000000000000056e-01	-7.342301000000000499e+01	4.000000000000000000e+00	5.000000000000000000e+00	2.073699999999999988e-01	2.322599999999999942e-01
1.000000000000000056e-01	2.263143000000000171e+01	2.000000000000000000e+00	5.000000000000000000e+00	2.087600000000000011e-01	2.210699999999999887e-01
1.000000000000000056e-01	-9.524568999999999619e+01	1.000000000000000000e+00	7.000000000000000000e+00	2.047499999999999876e-01	2.058300000000000129e-01
1.000000000000000056e-01	3.324595000000000056e+01	0.000000000000000000e+00	8.000000000000000000e+00	2.155100000000000071e-01	2.454699999999999938e-01
1.000000000000000056e-01	7.729509000000000185e+01	2.000000000000000000e+00	7.000000000000000000e+00	2.150499999999999912e-01	2.334600000000000009e-01
1.000000000000000056e-01	5.914336999999999733e+01	2.000000000000000000e+00	8.000000000000000000e+00	2.115499999999999881e-01	2.316400000000000126e-01
1.000000000000000056e-01	1.053081200000000024e+02	4.000000000000000000e+00	5.000000000000000000e+00	2.026999999999999913e-01	2.397299999999999986e-01
1.000000000000000056e-01	7.983180000000000121e+01	2.000000000000000000e+00	7.000000000000000000e+00	2.114499999999999991e-01	2.304200000000000137e-01
1.000000000000000056e-01	2.517798000000000158e+01	2.000000000000000000e+00	7.000000000000000000e+00	2.079600000000000060e-01	2.327799999999999869e-01
1.000000000000000056e-01	1.721133399999999938e+02	1.000000000000000000e+00	8.000000000000000000e+00	1.990000000000000102e-01	2.539799999999999836e-01
1.000000000000000056e-01	1.111729600000000033e+02	2.000000000000000000e+00	9.000000000000000000e+00	2.055400000000000005e-01	2.087700000000000111e-01
1.000000000000000056e-01	7.172637000000000285e+01	4.000000000000000000e+00	6.000000000000000000e+00	2.132300000000000029e-01	2.139699999999999935e-01
1.000000000000000056e-01	-2.690037999999999840e+01	5.000000000000000000e+00	4.000000000000000000e+00	2.140799999999999925e-01	2.235300000000000065e-01
1.000000000000000056e-01	1.784721000000000046e+01	4.000000000000000000e+00	5.000000000000000000e+00	2.097100000000000075e-01	2.090200000000000113e-01
1.000000000000000056e-01	2.223838999999999899e+01	5.000000000000000000e+00	6.000000000000000000e+00	2.112100000000000088e-01	1.878499999999999892e-01
1.000000000000000056e-01	9.936386000000000251e+01	3.000000000000000000e+00	7.000000000000000000e+00	2.106000000000000094e-01	2.033500000000000030e-01
1.000000000000000056e-01	2.370004000000000133e+01	4.000000000000000000e+00	6.000000000000000000e+00	2.192699999999999927e-01	2.175400000000000111e-01
1.000000000000000056e-01	3.120815999999999946e+01	3.000000000000000000e+00	7.000000000000000000e+00	2.216400000000000037e-01	1.912399999999999933e-01
1.000000000000000056e-01	3.210190000000000055e+01	6.000000000000000000e+00	6.000000000000000000e+00	2.170100000000000084e-01	2.082600000000000007e-01
1.000000000000000056e-01	7.014930999999999983e+01	6.000000000000000000e+00	6.000000000000000000e+00	2.183100000000000041e-01	1.572300000000000086e-01
1.000000000000000056e-01	-4.198174000000000206e+01	5.000000000000000000e+00	6.000000000000000000e+00	2.208700000000000108e-01	1.652599999999999902e-01
1.000000000000000056e-01	-4.263662000000000063e+01	6.000000000000000000e+00	6.000000000000000000e+00	2.163499999999999868e-01	1.794000000000000039e-01
1.000000000000000056e-01	5.616967000000000354e+01	4.000000000000000000e+00	7.000000000000000000e+00	2.203299999999999981e-01	1.757900000000000018e-01
1.000000000000000056e-01	1.682753500000000031e+02	4.000000000000000000e+00	8.000000000000000000e+00	2.231899999999999995e-01	1.971700000000000119e-01
1.000000000000000056e-01	6.260934000000000310e+01	1.000000000000000000e+00	9.000000000000000000e+00	2.232500000000000040e-01	1.726900000000000102e-01
1.000000000000000056e-01	3.761542000000000030e+01	4.000000000000000000e+00	9.000000000000000000e+00	2.223499999999999921e-01	1.741900000000000115e-01
1.000000000000000056e-01	3.399658999999999764e+01	4.000000000000000000e+00	6.000000000000000000e+00	2.231400000000000050e-01	1.619500000000000106e-01
1.000000000000000056e-01	5.692969999999999686e+01	2.000000000000000000e+00	6.000000000000000000e+00	2.241900000000000004e-01	1.797999999999999876e-01
1.000000000000000056e-01	5.168480000000000274e+01	2.000000000000000000e+00	8.000000000000000000e+00	2.281900000000000039e-01	1.406000000000000028e-01
1.000000000000000056e-01	1.269759999999999991e+02	3.000000000000000000e+00	6.000000000000000000e+00	2.274599999999999955e-01	1.835700000000000109e-01
1.000000000000000056e-01	-1.180791999999999931e+01	3.000000000000000000e+00	8.000000000000000000e+00	2.282200000000000062e-01	1.701000000000000012e-01
1.000000000000000056e-01	-7.361769999999999925e+00	3.000000000000000000e+00	1.000000000000000000e+01	2.283999999999999919e-01	1.762299999999999978e-01
1.000000000000000056e-01	-8.825829999999999842e+00	2.000000000000000000e+00	8.000000000000000000e+00	2.224800000000000111e-01	1.942599999999999882e-01
1.000000000000000056e-01	1.086159999999999926e+01	1.000000000000000000e+00	8.000000000000000000e+00	2.273900000000000088e-01	1.649299999999999933e-01
1.000000000000000056e-01	8.429999999999999716e+00	0.000000000000000000e+00	6.000000000000000000e+00	2.195900000000000074e-01	1.848400000000000043e-01
1.000000000000000056e-01	1.291333300000000008e+02	2.000000000000000000e+00	8.000000000000000000e+00	2.248499999999999943e-01	1.774399999999999866e-01
1.000000000000000056e-01	5.034546999999999883e+01	3.000000000000000000e+00	8.000000000000000000e+00	2.277700000000000002e-01	1.960800000000000043e-01
1.000000000000000056e-01	2.382398999999999845e+01	3.000000000000000000e+00	6.000000000000000000e+00	2.209800000000000098e-01	2.097600000000000020e-01
1.000000000000000056e-01	1.640964899999999886e+02	3.000000000000000000e+00	5.000000000000000000e+00	2.216299999999999937e-01	1.499900000000000122e-01
1.000000000000000056e-01	1.044043400000000048e+02	5.000000000000000000e+00	7.000000000000000000e+00	2.169500000000000040e-01	2.037299999999999944e-01
1.000000000000000056e-01	-2.857779999999999987e+00	5.000000000000000000e+00	4.000000000000000000e+00	2.177300000000000069e-01	2.090299999999999936e-01
1.000000000000000056e-01	2.514995000000000047e+01	4.000000000000000000e+00	5.000000000000000000e+00	2.184200000000000030e-01	1.791699999999999959e-01
1.000000000000000056e-01	4.017701000000000278e+01	4.000000000000000000e+00	7.000000000000000000e+00	2.127400000000000124e-01	1.808500000000000107e-01
1.000000000000000056e-01	-1.291222999999999921e+01	2.000000000000000000e+00	7.000000000000000000e+00	2.101500000000000035e-01	2.211500000000000132e-01
1.000000000000000056e-01	2.086969300000000089e+02	6.000000000000000000e+00	7.000000000000000000e+00	2.146599999999999897e-01	1.815700000000000092e-01
1.000000000000000056e-01	8.089750999999999692e+01	3.000000000000000000e+00	7.000000000000000000e+00	2.125400000000000067e-01	2.083000000000000129e-01
1.000000000000000056e-01	-5.006549999999999834e+00	4.000000000000000000e+00	6.000000000000000000e+00	2.131899999999999906e-01	2.015899999999999914e-01
1.000000000000000056e-01	1.584338400000000036e+02	2.000000000000000000e+00	1.000000000000000000e+01	2.135700000000000098e-01	2.013699999999999934e-01
1.000000000000000056e-01	-3.243321000000000254e+01	1.000000000000000000e+00	8.000000000000000000e+00	2.209099999999999953e-01	2.082299999999999984e-01
1.000000000000000056e-01	-6.557170999999999594e+01	3.000000000000000000e+00	5.000000000000000000e+00	2.179699999999999971e-01	2.152999999999999914e-01
1.000000000000000056e-01	-4.095826999999999884e+01	4.000000000000000000e+00	5.000000000000000000e+00	2.193700000000000094e-01	2.058000000000000107e-01
1.000000000000000056e-01	4.755306000000000211e+01	2.000000000000000000e+00	6.000000000000000000e+00	2.239400000000000002e-01	1.949799999999999867e-01
1.000000000000000056e-01	1.196599999999999930e+01	2.000000000000000000e+00	6.000000000000000000e+00	2.236700000000000077e-01	2.034299999999999997e-01
1.000000000000000056e-01	-2.481271999999999878e+01	4.000000000000000000e+00	8.000000000000000000e+00	2.240199999999999969e-01	1.477499999999999925e-01
1.000000000000000056e-01	-1.307539500000000032e+02	5.000000000000000000e+00	6.000000000000000000e+00	2.211799999999999877e-01	1.678999999999999937e-01
1.000000000000000056e-01	-4.942152999999999707e+01	5.000000000000000000e+00	7.000000000000000000e+00	2.239899999999999947e-01	1.484600000000000086e-01
1.000000000000000056e-01	-5.631432000000000215e+01	4.000000000000000000e+00	6.000000000000000000e+00	2.220900000000000096e-01	1.931200000000000139e-01
1.000000000000000056e-01	8.136003999999999792e+01	3.000000000000000000e+00	6.000000000000000000e+00	2.223999999999999866e-01	1.755899999999999961e-01
1.000000000000000056e-01	6.130530000000000257e+00	1.000000000000000000e+00	5.000000000000000000e+00	2.185799999999999965e-01	2.147199999999999942e-01
1.000000000000000056e-01	-7.445712000000000330e+01	3.000000000000000000e+00	6.000000000000000000e+00	2.253600000000000048e-01	1.854899999999999882e-01
1.000000000000000056e-01	-1.620644000000000062e+01	4.000000000000000000e+00	6.000000000000000000e+00	2.248400000000000121e-01	1.912099999999999911e-01
1.000000000000000056e-01	-1.066789999999999905e+00	4.000000000000000000e+00	7.000000000000000000e+00	2.248799999999999966e-01	1.294599999999999917e-01
1.000000000000000056e-01	-5.008590000000000231e+01	2.000000000000000000e+00	6.000000000000000000e+00	2.242200000000000026e-01	1.835600000000000009e-01
1.000000000000000056e-01	-2.893543999999999983e+01	4.000000000000000000e+00	7.000000000000000000e+00	2.280500000000000027e-01	1.688099999999999878e-01
1.000000000000000056e-01	1.382803999999999967e+01	6.000000000000000000e+00	9.000000000000000000e+00	2.293999999999999928e-01	1.609599999999999920e-01
1.000000000000000056e-01	-1.348478000000000065e+01	6.000000000000000000e+00	1.000000000000000000e+01	2.277000000000000135e-01	1.663399999999999879e-01
1.000000000000000056e-01	3.509500000000000064e+00	5.000000000000000000e+00	9.000000000000000000e+00	2.243999999999999884e-01	1.862399999999999889e-01
1.000000000000000056e-01	-8.217069999999999652e+00	7.000000000000000000e+00	6.000000000000000000e+00	2.296199999999999908e-01	1.383900000000000130e-01
1.000000000000000056e-01	2.297859000000000052e+01	6.000000000000000000e+00	8.000000000000000000e+00	2.324499999999999900e-01	1.484900000000000109e-01
1.000000000000000056e-01	-9.668076000000000647e+01	5.000000000000000000e+00	1.000000000000000000e+01	2.310000000000000109e-01	1.420299999999999896e-01
1.000000000000000056e-01	-1.006040000000000045e+00	6.000000000000000000e+00	1.100000000000000000e+01	2.288000000000000034e-01	1.821599999999999886e-01
1.000000000000000056e-01	7.692964000000000624e+01	6.000000000000000000e+00	8.000000000000000000e+00	2.303399999999999892e-01	1.508400000000000019e-01
1.000000000000000056e-01	-6.912410000000000387e+00	7.000000000000000000e+00	1.000000000000000000e+01	2.349600000000000022e-01	1.360500000000000043e-01
1.000000000000000056e-01	-1.026905200000000065e+02	5.000000000000000000e+00	1.200000000000000000e+01	2.316699999999999871e-01	1.495400000000000063e-01
1.000000000000000056e-01	1.304363000000000028e+01	5.000000000000000000e+00	1.000000000000000000e+01	2.241599999999999981e-01	1.647200000000000053e-01
1.000000000000000056e-01	-3.346970000000000312e+01	4.000000000000000000e+00	1.000000000000000000e+01	2.313800000000000023e-01	1.690800000000000081e-01
1.000000000000000056e-01	2.644314999999999927e+01	5.000000000000000000e+00	1.000000000000000000e+01	2.289700000000000069e-01	1.701799999999999979e-01
1.000000000000000056e-01	4.092846000000000117e+01	3.000000000000000000e+00	8.000000000000000000e+00	2.245399999999999896e-01	1.623400000000000121e-01
1.000000000000000056e-01	1.106058799999999991e+02	4.000000000000000000e+00	1.000000000000000000e+01	2.237399999999999944e-01	1.760400000000000020e-01
1.000000000000000056e-01	5.005919999999999703e+00	4.000000000000000000e+00	1.000000000000000000e+01	2.265000000000000069e-01	1.692400000000000015e-01
1.000000000000000056e-01	-1.112467000000000006e+01	2.000000000000000000e+00	9.000000000000000000e+00	2.299299999999999955e-01	1.716600000000000070e-01
1.000000000000000056e-01	-1.352025000000000077e+01	5.000000000000000000e+00	1.100000000000000000e+01	2.406699999999999950e-01	1.567000000000000060e-01
1.000000000000000056e-01	-6.295344999999999658e+01	5.000000000000000000e+00	1.000000000000000000e+01	2.389000000000000012e-01	1.295199999999999962e-01
1.000000000000000056e-01	-5.163177000000000305e+01	3.000000000000000000e+00	1.300000000000000000e+01	2.366900000000000115e-01	1.361100000000000088e-01
1.000000000000000056e-01	1.970996999999999844e+01	5.000000000000000000e+00	1.000000000000000000e+01	2.431599999999999873e-01	1.267999999999999960e-01
1.000000000000000056e-01	-1.992560999999999893e+01	5.000000000000000000e+00	1.000000000000000000e+01	2.415599999999999969e-01	1.450700000000000045e-01
1.000000000000000056e-01	-7.223095999999999606e+01	7.000000000000000000e+00	7.000000000000000000e+00	2.429600000000000093e-01	1.185100000000000042e-01
1.000000000000000056e-01	-6.543214999999999293e+01	6.000000000000000000e+00	9.000000000000000000e+00	2.390700000000000047e-01	1.680899999999999894e-01
1.000000000000000056e-01	-9.786419999999999675e+00	4.000000000000000000e+00	1.000000000000000000e+01	2.391800000000000037e-01	1.219500000000000028e-01
1.000000000000000056e-01	-4.921941000000000344e+01	1.000000000000000000e+00	1.100000000000000000e+01	2.347299999999999942e-01	1.202199999999999935e-01
1.000000000000000056e-01	1.918223000000000056e+01	1.000000000000000000e+00	1.100000000000000000e+01	2.394199999999999939e-01	1.058499999999999996e-01
1.000000000000000056e-01	-4.600565000000000282e+01	1.000000000000000000e+00	9.000000000000000000e+00	2.399900000000000089e-01	1.061600000000000044e-01
1.000000000000000056e-01	-6.455997000000000696e+01	1.000000000000000000e+00	8.000000000000000000e+00	2.482699999999999907e-01	7.703999999999999737e-02
1.000000000000000056e-01	6.834130000000000038e+00	3.000000000000000000e+00	8.000000000000000000e+00	2.419600000000000084e-01	1.181600000000000011e-01
1.000000000000000056e-01	-3.211019999999999985e+00	5.000000000000000000e+00	9.000000000000000000e+00	2.300099999999999922e-01	5.696999999999999981e-02
1.000000000000000056e-01	-9.423679999999999168e+00	6.000000000000000000e+00	1.200000000000000000e+01	2.347200000000000120e-01	1.603300000000000003e-01
1.000000000000000056e-01	-8.549985999999999819e+01	3.000000000000000000e+00	1.000000000000000000e+01	2.385799999999999865e-01	1.653699999999999892e-01
1.000000000000000056e-01	-1.360275800000000004e+02	2.000000000000000000e+00	1.000000000000000000e+01	2.373099999999999932e-01	1.183199999999999946e-01
1.000000000000000056e-01	9.983208000000000482e+01	1.000000000000000000e+00	9.000000000000000000e+00	2.413500000000000090e-01	1.247400000000000037e-01
1.000000000000000056e-01	3.779256000000000171e+01	2.000000000000000000e+00	9.000000000000000000e+00	2.469500000000000028e-01	1.191699999999999982e-01
1.000000000000000056e-01	3.292464999999999975e+01	3.000000000000000000e+00	7.000000000000000000e+00	2.385700000000000043e-01	1.697400000000000020e-01
1.000000000000000056e-01	8.440331000000000472e+01	1.000000000000000000e+00	8.000000000000000000e+00	2.320299999999999863e-01	1.622899999999999898e-01
1.000000000000000056e-01	1.452957499999999982e+02	2.000000000000000000e+00	7.000000000000000000e+00	2.302599999999999925e-01	1.420399999999999996e-01
1.000000000000000056e-01	-1.758838000000000079e+01	1.000000000000000000e+00	7.000000000000000000e+00	2.290500000000000036e-01	1.771899999999999864e-01
1.000000000000000056e-01	-1.218856000000000073e+01	3.000000000000000000e+00	8.000000000000000000e+00	2.227099999999999913e-01	2.038699999999999957e-01
1.000000000000000056e-01	1.284398099999999943e+02	4.000000000000000000e+00	6.000000000000000000e+00	2.180400000000000116e-01	2.060800000000000132e-01
1.000000000000000056e-01	6.793972999999999729e+01	1.000000000000000000e+00	8.000000000000000000e+00	2.249700000000000033e-01	2.209099999999999953e-01
1.000000000000000056e-01	6.919907999999999504e+01	3.000000000000000000e+00	7.000000000000000000e+00	2.210499999999999965e-01	2.103299999999999892e-01
1.000000000000000056e-01	1.358934999999999960e+01	2.000000000000000000e+00	8.000000000000000000e+00	2.210699999999999887e-01	2.093200000000000061e-01
1.000000000000000056e-01	2.210799000000000092e+01	4.000000000000000000e+00	8.000000000000000000e+00	2.099699999999999900e-01	2.490600000000000036e-01
1.000000000000000056e-01	7.729375000000000284e+01	3.000000000000000000e+00	9.000000000000000000e+00	2.146699999999999997e-01	2.330399999999999971e-01
1.000000000000000056e-01	7.838656000000000290e+01	4.000000000000000000e+00	7.000000000000000000e+00	2.161099999999999965e-01	2.104300000000000059e-01
1.000000000000000056e-01	1.299831000000000003e+01	3.000000000000000000e+00	6.000000000000000000e+00	2.189300000000000135e-01	2.263900000000000079e-01
1.000000000000000056e-01	2.795457999999999998e+01	3.000000000000000000e+00	3.000000000000000000e+00	2.105700000000000072e-01	2.585700000000000220e-01
1.000000000000000056e-01	-3.271123999999999654e+01	3.000000000000000000e+00	3.000000000000000000e+00	2.162699999999999900e-01	2.354199999999999904e-01
1.000000000000000056e-01	-8.488826000000000249e+01	3.000000000000000000e+00	4.000000000000000000e+00	2.149699999999999944e-01	2.025000000000000133e-01
1.000000000000000056e-01	3.595812000000000097e+01	2.000000000000000000e+00	4.000000000000000000e+00	2.178599999999999981e-01	2.302500000000000102e-01
1.000000000000000056e-01	-2.531047999999999831e+01	2.000000000000000000e+00	2.000000000000000000e+00	2.123299999999999910e-01	2.243499999999999939e-01
1.000000000000000056e-01	4.630751999999999668e+01	1.000000000000000000e+00	3.000000000000000000e+00	2.056000000000000050e-01	2.558500000000000218e-01
1.000000000000000056e-01	5.586350999999999800e+01	2.000000000000000000e+00	2.000000000000000000e+00	2.105799999999999894e-01	2.585000000000000075e-01
1.000000000000000056e-01	9.783329999999999416e+01	3.000000000000000000e+00	4.000000000000000000e+00	2.145600000000000007e-01	2.514600000000000168e-01
1.000000000000000056e-01	-2.651463000000000036e+01	4.000000000000000000e+00	4.000000000000000000e+00	2.195699999999999874e-01	2.053599999999999870e-01
1.000000000000000056e-01	4.784561000000000064e+01	2.000000000000000000e+00	4.000000000000000000e+00	2.131000000000000116e-01	2.487199999999999966e-01
1.000000000000000056e-01	1.939863900000000001e+02	0.000000000000000000e+00	2.000000000000000000e+00	2.213700000000000112e-01	2.163299999999999945e-01
1.000000000000000056e-01	1.355831399999999860e+02	1.000000000000000000e+00	3.000000000000000000e+00	2.204899999999999916e-01	2.185999999999999888e-01
1.000000000000000056e-01	5.309969999999999857e+00	1.000000000000000000e+00	4.000000000000000000e+00	2.235600000000000087e-01	2.075599999999999945e-01
1.000000000000000056e-01	-2.528774999999999906e+01	3.000000000000000000e+00	5.000000000000000000e+00	2.251499999999999890e-01	1.793399999999999994e-01
1.000000000000000056e-01	9.841777999999999338e+01	3.000000000000000000e+00	6.000000000000000000e+00	2.239800000000000124e-01	1.899800000000000100e-01
1.000000000000000056e-01	9.058316999999999553e+01	3.000000000000000000e+00	4.000000000000000000e+00	2.227500000000000036e-01	1.848499999999999865e-01
1.000000000000000056e-01	-1.461600000000000010e+00	2.000000000000000000e+00	2.000000000000000000e+00	2.231899999999999995e-01	1.983800000000000008e-01
1.000000000000000056e-01	-8.814122000000000412e+01	4.000000000000000000e+00	3.000000000000000000e+00	2.237899999999999889e-01	1.942800000000000082e-01
1.000000000000000056e-01	4.162460000000000093e+01	4.000000000000000000e+00	6.000000000000000000e+00	2.173400000000000054e-01	1.836699999999999999e-01
1.000000000000000056e-01	1.168414099999999962e+02	1.000000000000000000e+00	5.000000000000000000e+00	2.181099999999999983e-01	2.204899999999999916e-01
1.000000000000000056e-01	-8.254666000000000281e+01	3.000000000000000000e+00	5.000000000000000000e+00	2.114399999999999891e-01	2.288999999999999924e-01
1.000000000000000056e-01	-6.644825000000000159e+01	5.000000000000000000e+00	6.000000000000000000e+00	2.133700000000000041e-01	2.247999999999999998e-01
1.000000000000000056e-01	1.209623700000000071e+02	5.000000000000000000e+00	8.000000000000000000e+00	2.149899999999999867e-01	2.180400000000000116e-01
1.000000000000000056e-01	-9.736871999999999616e+01	3.000000000000000000e+00	7.000000000000000000e+00	2.092100000000000071e-01	2.318500000000000005e-01
1.000000000000000056e-01	-4.594042000000000314e+01	6.000000000000000000e+00	8.000000000000000000e+00	2.100499999999999867e-01	2.442499999999999949e-01
1.000000000000000056e-01	-5.881430999999999898e+01	6.000000000000000000e+00	7.000000000000000000e+00	2.103800000000000114e-01	2.494200000000000028e-01
1.000000000000000056e-01	2.556751999999999825e+01	5.000000000000000000e+00	5.000000000000000000e+00	2.162100000000000133e-01	2.126599999999999879e-01
1.000000000000000056e-01	2.390600000000000058e+00	4.000000000000000000e+00	7.000000000000000000e+00	2.137999999999999901e-01	2.176899999999999946e-01
1.000000000000000056e-01	1.190389799999999951e+02	4.000000000000000000e+00	6.000000000000000000e+00	2.136699999999999988e-01	2.258199999999999930e-01
1.000000000000000056e-01	2.974975999999999843e+01	3.000000000000000000e+00	5.000000000000000000e+00	2.170400000000000107e-01	2.201100000000000001e-01
1.000000000000000056e-01	-7.573154999999999859e+01	5.000000000000000000e+00	5.000000000000000000e+00	2.072100000000000053e-01	1.901899999999999979e-01
1.000000000000000056e-01	-1.067899199999999951e+02	4.000000000000000000e+00	7.000000000000000000e+00	2.082900000000000029e-01	2.201899999999999968e-01
1.000000000000000056e-01	-1.005609599999999944e+02	5.000000000000000000e+00	4.000000000000000000e+00	2.048800000000000066e-01	2.217300000000000104e-01
1.000000000000000056e-01	4.434823999999999700e+01	4.000000000000000000e+00	7.000000000000000000e+00	1.998399999999999899e-01	2.449099999999999888e-01
1.000000000000000056e-01	4.295711000000000013e+01	2.000000000000000000e+00	6.000000000000000000e+00	2.021999999999999909e-01	2.400799999999999879e-01
1.000000000000000056e-01	8.860419999999999519e+00	4.000000000000000000e+00	7.000000000000000000e+00	2.023399999999999921e-01	2.450600000000000001e-01
1.000000000000000056e-01	-3.623367999999999967e+01	1.000000000000000000e+00	7.000000000000000000e+00	2.084699999999999886e-01	2.218900000000000039e-01
1.000000000000000056e-01	9.226368999999999687e+01	2.000000000000000000e+00	9.000000000000000000e+00	2.110100000000000031e-01	2.489099999999999924e-01
1.000000000000000056e-01	6.875082000000000448e+01	2.000000000000000000e+00	9.000000000000000000e+00	2.049600000000000033e-01	2.387400000000000078e-01
1.000000000000000056e-01	-5.526478999999999786e+01	5.000000000000000000e+00	7.000000000000000000e+00	2.051300000000000068e-01	2.305899999999999894e-01
1.000000000000000056e-01	5.556551000000000329e+01	5.000000000000000000e+00	5.000000000000000000e+00	2.029900000000000038e-01	2.429800000000000015e-01
1.000000000000000056e-01	-1.191718999999999973e+01	6.000000000000000000e+00	6.000000000000000000e+00	2.005800000000000083e-01	2.561599999999999988e-01
1.000000000000000056e-01	-1.223021600000000007e+02	4.000000000000000000e+00	9.000000000000000000e+00	2.058800000000000074e-01	2.514199999999999768e-01
1.000000000000000056e-01	2.607782999999999873e+01	3.000000000000000000e+00	6.000000000000000000e+00	2.048500000000000043e-01	2.564100000000000268e-01
1.000000000000000056e-01	5.187163000000000324e+01	5.000000000000000000e+00	7.000000000000000000e+00	2.077199999999999880e-01	2.308800000000000019e-01
1.000000000000000056e-01	7.894198000000000093e+01	7.000000000000000000e+00	8.000000000000000000e+00	2.090100000000000013e-01	2.384900000000000075e-01
1.000000000000000056e-01	1.993348000000000013e+02	6.000000000000000000e+00	9.000000000000000000e+00	2.114000000000000046e-01	2.285399999999999932e-01
1.000000000000000056e-01	1.336120799999999917e+02	2.000000000000000000e+00	7.000000000000000000e+00	2.076000000000000068e-01	2.265600000000000114e-01
1.000000000000000056e-01	6.727834000000000003e+01	3.000000000000000000e+00	9.000000000000000000e+00	2.051800000000000013e-01	2.258000000000000007e-01
1.000000000000000056e-01	-1.933765000000000001e+01	6.000000000000000000e+00	1.200000000000000000e+01	2.152000000000000024e-01	2.213400000000000090e-01
1.000000000000000056e-01	2.841736999999999824e+01	7.000000000000000000e+00	9.000000000000000000e+00	2.163400000000000045e-01	1.957899999999999918e-01
1.000000000000000056e-01	-7.591039000000000669e+01	9.000000000000000000e+00	9.000000000000000000e+00	2.133700000000000041e-01	2.115299999999999958e-01
1.000000000000000056e-01	3.813172999999999746e+01	6.000000000000000000e+00	9.000000000000000000e+00	2.145299999999999985e-01	2.215300000000000047e-01
1.000000000000000056e-01	1.821123000000000047e+01	5.000000000000000000e+00	9.000000000000000000e+00	2.105100000000000027e-01	2.297700000000000020e-01
1.000000000000000056e-01	-1.339464000000000077e+01	6.000000000000000000e+00	1.200000000000000000e+01	2.148400000000000032e-01	2.023899999999999866e-01
1.000000000000000056e-01	-6.154646999999999935e+01	3.000000000000000000e+00	1.100000000000000000e+01	2.070200000000000096e-01	2.383699999999999986e-01
1.000000000000000056e-01	-3.104025000000000034e+01	7.000000000000000000e+00	1.100000000000000000e+01	2.099000000000000032e-01	2.238300000000000012e-01
1.000000000000000056e-01	-1.156308599999999984e+02	1.000000000000000000e+01	1.000000000000000000e+01	2.137400000000000133e-01	1.980600000000000138e-01
1.000000000000000056e-01	-1.027667699999999940e+02	7.000000000000000000e+00	9.000000000000000000e+00	2.131299999999999861e-01	1.920000000000000040e-01
1.000000000000000056e-01	-3.910331000000000046e+01	7.000000000000000000e+00	1.000000000000000000e+01	2.116099999999999925e-01	2.283900000000000097e-01
1.000000000000000056e-01	2.549241999999999919e+01	8.000000000000000000e+00	8.000000000000000000e+00	2.187600000000000100e-01	2.024700000000000111e-01
1.000000000000000056e-01	1.483154499999999985e+02	5.000000000000000000e+00	7.000000000000000000e+00	2.149099999999999899e-01	2.238600000000000034e-01
1.000000000000000056e-01	3.582348000000000354e+01	6.000000000000000000e+00	1.000000000000000000e+01	2.140499999999999903e-01	2.016300000000000037e-01
1.000000000000000056e-01	-1.997471000000000174e+01	8.000000000000000000e+00	8.000000000000000000e+00	2.064499999999999946e-01	1.892000000000000071e-01
1.000000000000000056e-01	1.985202099999999916e+02	9.000000000000000000e+00	4.000000000000000000e+00	2.128400000000000014e-01	2.199699999999999989e-01
1.000000000000000056e-01	6.316608000000000089e+01	8.000000000000000000e+00	7.000000000000000000e+00	2.120100000000000040e-01	1.859899999999999887e-01
1.000000000000000056e-01	-1.094221699999999942e+02	8.000000000000000000e+00	8.000000000000000000e+00	2.049600000000000033e-01	2.117900000000000060e-01
1.000000000000000056e-01	4.440988000000000113e+01	5.000000000000000000e+00	7.000000000000000000e+00	2.069699999999999873e-01	2.137300000000000033e-01
1.000000000000000056e-01	2.133511000000000024e+01	8.000000000000000000e+00	7.000000000000000000e+00	2.046999999999999931e-01	1.867699999999999916e-01
1.000000000000000056e-01	-8.684801000000000215e+01	5.000000000000000000e+00	7.000000000000000000e+00	2.114800000000000013e-01	1.972599999999999909e-01
1.000000000000000056e-01	-6.339014999999999844e+01	5.000000000000000000e+00	5.000000000000000000e+00	2.080700000000000049e-01	1.932699999999999974e-01
1.000000000000000056e-01	8.940959999999999752e+01	5.000000000000000000e+00	8.000000000000000000e+00	2.061000000000000054e-01	1.942399999999999960e-01
1.000000000000000056e-01	2.110581300000000056e+02	3.000000000000000000e+00	7.000000000000000000e+00	2.116200000000000025e-01	2.037100000000000022e-01
1.000000000000000056e-01	1.326909899999999993e+02	6.000000000000000000e+00	6.000000000000000000e+00	2.104600000000000082e-01	2.255800000000000027e-01
1.000000000000000056e-01	1.412092499999999973e+02	6.000000000000000000e+00	5.000000000000000000e+00	2.112700000000000133e-01	2.229899999999999938e-01
1.000000000000000056e-01	1.258885300000000029e+02	5.000000000000000000e+00	4.000000000000000000e+00	2.127600000000000047e-01	2.177000000000000046e-01
1.000000000000000056e-01	1.205633600000000030e+02	9.000000000000000000e+00	3.000000000000000000e+00	2.136200000000000043e-01	1.996799999999999964e-01
1.000000000000000056e-01	5.317650000000000432e+00	1.000000000000000000e+01	5.000000000000000000e+00	2.120599999999999985e-01	2.013000000000000067e-01
1.000000000000000056e-01	-1.342969000000000079e+01	7.000000000000000000e+00	5.000000000000000000e+00	2.120299999999999963e-01	2.212099999999999900e-01
1.000000000000000056e-01	2.631081000000000003e+01	6.000000000000000000e+00	5.000000000000000000e+00	2.172699999999999909e-01	1.575799999999999979e-01
1.000000000000000056e-01	8.857979000000000269e+01	8.000000000000000000e+00	5.000000000000000000e+00	2.166800000000000115e-01	1.964100000000000013e-01
1.000000000000000056e-01	1.073643000000000001e+02	7.000000000000000000e+00	5.000000000000000000e+00	2.196200000000000097e-01	1.765599999999999947e-01
1.000000000000000056e-01	-4.952973000000000070e+01	9.000000000000000000e+00	4.000000000000000000e+00	2.104199999999999959e-01	2.314199999999999868e-01
1.000000000000000056e-01	-7.082050999999999874e+01	6.000000000000000000e+00	4.000000000000000000e+00	2.162600000000000078e-01	1.798099999999999976e-01
1.000000000000000056e-01	-2.613504999999999967e+01	3.000000000000000000e+00	3.000000000000000000e+00	2.156299999999999883e-01	1.883199999999999874e-01
1.000000000000000056e-01	-4.346224000000000132e+01	4.000000000000000000e+00	4.000000000000000000e+00	2.166700000000000015e-01	1.848599999999999965e-01
1.000000000000000056e-01	-9.729621000000000208e+01	5.000000000000000000e+00	6.000000000000000000e+00	2.201899999999999968e-01	2.004900000000000015e-01
1.000000000000000056e-01	-7.078633000000000663e+01	5.000000000000000000e+00	4.000000000000000000e+00	2.174200000000000021e-01	1.929599999999999926e-01
1.000000000000000056e-01	-9.838350000000000151e+00	3.000000000000000000e+00	3.000000000000000000e+00	2.171200000000000074e-01	1.834300000000000097e-01
1.000000000000000056e-01	-2.869619000000000142e+01	3.000000000000000000e+00	2.000000000000000000e+00	2.246100000000000041e-01	2.090599999999999958e-01
1.000000000000000056e-01	-2.099149999999999849e+00	4.000000000000000000e+00	3.000000000000000000e+00	2.190900000000000070e-01	2.251299999999999968e-01
1.000000000000000056e-01	-5.237370000000000303e+00	4.000000000000000000e+00	4.000000000000000000e+00	2.134699999999999931e-01	2.159000000000000086e-01
1.000000000000000056e-01	9.128360000000000696e+01	6.000000000000000000e+00	3.000000000000000000e+00	2.096099999999999908e-01	2.252500000000000058e-01
1.000000000000000056e-01	8.611829999999999430e+00	4.000000000000000000e+00	3.000000000000000000e+00	2.034400000000000097e-01	2.629600000000000271e-01
1.000000000000000056e-01	6.940027000000000612e+01	6.000000000000000000e+00	3.000000000000000000e+00	1.988000000000000045e-01	2.548199999999999910e-01
1.000000000000000056e-01	1.316106000000000087e+01	4.000000000000000000e+00	3.000000000000000000e+00	1.967000000000000137e-01	2.551599999999999979e-01
1.000000000000000056e-01	1.132371999999999979e+01	3.000000000000000000e+00	3.000000000000000000e+00	1.976300000000000001e-01	2.415499999999999869e-01
1.000000000000000056e-01	5.645991999999999678e+01	4.000000000000000000e+00	3.000000000000000000e+00	1.943199999999999927e-01	2.839999999999999747e-01
1.000000000000000056e-01	1.172309999999999963e+00	2.000000000000000000e+00	3.000000000000000000e+00	1.997299999999999909e-01	2.621200000000000196e-01
1.000000000000000056e-01	1.045712400000000031e+02	4.000000000000000000e+00	4.000000000000000000e+00	1.971299999999999997e-01	2.634600000000000275e-01
1.000000000000000056e-01	-1.226985200000000020e+02	6.000000000000000000e+00	5.000000000000000000e+00	1.992599999999999927e-01	2.431899999999999895e-01
1.000000000000000056e-01	-3.445877000000000123e+01	5.000000000000000000e+00	5.000000000000000000e+00	2.015899999999999914e-01	2.388599999999999890e-01
1.000000000000000056e-01	-5.350330999999999904e+01	5.000000000000000000e+00	5.000000000000000000e+00	1.958300000000000041e-01	2.225000000000000033e-01
1.000000000000000056e-01	1.827830000000000066e+00	6.000000000000000000e+00	3.000000000000000000e+00	1.931200000000000139e-01	2.804499999999999771e-01
1.000000000000000056e-01	1.587904999999999944e+01	5.000000000000000000e+00	4.000000000000000000e+00	1.946199999999999875e-01	2.711899999999999866e-01
1.000000000000000056e-01	3.760235000000000127e+01	4.000000000000000000e+00	3.000000000000000000e+00	2.039300000000000002e-01	2.293600000000000083e-01
1.000000000000000056e-01	3.229397999999999769e+01	2.000000000000000000e+00	5.000000000000000000e+00	2.008300000000000085e-01	2.364700000000000135e-01
1.000000000000000056e-01	1.201359499999999940e+02	7.000000000000000000e+00	4.000000000000000000e+00	1.970099999999999907e-01	2.374499999999999944e-01
1.000000000000000056e-01	-2.481030000000000069e+00	7.000000000000000000e+00	4.000000000000000000e+00	1.968000000000000027e-01	2.480199999999999905e-01
1.000000000000000056e-01	9.478558999999999912e+01	5.000000000000000000e+00	4.000000000000000000e+00	1.975699999999999956e-01	2.511499999999999844e-01
1.000000000000000056e-01	-2.080518999999999963e+01	6.000000000000000000e+00	5.000000000000000000e+00	1.969400000000000039e-01	2.228499999999999925e-01
1.000000000000000056e-01	9.759984000000000037e+01	5.000000000000000000e+00	3.000000000000000000e+00	1.974200000000000121e-01	2.079699999999999882e-01
1.000000000000000056e-01	1.244312000000000040e+01	5.000000000000000000e+00	3.000000000000000000e+00	1.990300000000000125e-01	2.423700000000000021e-01
1.000000000000000056e-01	7.420712000000000330e+01	6.000000000000000000e+00	6.000000000000000000e+00	1.961199999999999888e-01	2.697200000000000153e-01
1.000000000000000056e-01	9.084779000000000337e+01	7.000000000000000000e+00	6.000000000000000000e+00	2.021699999999999886e-01	2.516900000000000248e-01
1.000000000000000056e-01	-1.714562000000000097e+01	4.000000000000000000e+00	6.000000000000000000e+00	2.043699999999999961e-01	2.623199999999999976e-01
1.000000000000000056e-01	-6.100245000000000317e+01	6.000000000000000000e+00	9.000000000000000000e+00	2.043399999999999939e-01	2.496700000000000030e-01
1.000000000000000056e-01	1.196316999999999986e+01	6.000000000000000000e+00	1.100000000000000000e+01	2.068800000000000083e-01	2.589699999999999780e-01
1.000000000000000056e-01	3.327821000000000140e+01	1.000000000000000000e+00	8.000000000000000000e+00	2.089600000000000068e-01	2.453500000000000125e-01
1.000000000000000056e-01	3.225036000000000058e+01	3.000000000000000000e+00	8.000000000000000000e+00	2.127900000000000069e-01	1.865999999999999881e-01
1.000000000000000056e-01	3.683133000000000123e+01	1.000000000000000000e+00	1.000000000000000000e+01	2.164500000000000035e-01	2.243400000000000116e-01
1.000000000000000056e-01	1.831798300000000097e+02	3.000000000000000000e+00	1.200000000000000000e+01	2.165900000000000047e-01	1.941199999999999870e-01
1.000000000000000056e-01	5.694138000000000233e+01	2.000000000000000000e+00	1.000000000000000000e+01	2.111800000000000066e-01	2.099199999999999955e-01
1.000000000000000056e-01	-4.485560000000000436e+00	3.000000000000000000e+00	7.000000000000000000e+00	2.131299999999999861e-01	1.881700000000000039e-01
1.000000000000000056e-01	-3.559309999999999974e+01	4.000000000000000000e+00	8.000000000000000000e+00	2.090599999999999958e-01	2.476899999999999935e-01
1.000000000000000056e-01	2.041257999999999839e+01	4.000000000000000000e+00	9.000000000000000000e+00	2.104900000000000104e-01	2.379199999999999926e-01
1.000000000000000056e-01	-4.303070000000000306e+01	4.000000000000000000e+00	4.000000000000000000e+00	2.139999999999999958e-01	2.143100000000000005e-01
1.000000000000000056e-01	-2.327892999999999901e+01	4.000000000000000000e+00	5.000000000000000000e+00	2.090899999999999981e-01	2.130299999999999971e-01
1.000000000000000056e-01	8.080480000000000018e+01	3.000000000000000000e+00	4.000000000000000000e+00	2.073699999999999988e-01	2.731700000000000239e-01
1.000000000000000056e-01	-1.125051999999999985e+01	3.000000000000000000e+00	4.000000000000000000e+00	2.048300000000000121e-01	2.534500000000000086e-01
1.000000000000000056e-01	1.147309000000000054e+02	2.000000000000000000e+00	5.000000000000000000e+00	2.069699999999999873e-01	2.195600000000000052e-01
1.000000000000000056e-01	1.094819999999999904e+00	4.000000000000000000e+00	5.000000000000000000e+00	2.059600000000000042e-01	2.459099999999999897e-01
1.000000000000000056e-01	-3.958229000000000042e+01	2.000000000000000000e+00	4.000000000000000000e+00	2.101500000000000035e-01	2.257099999999999940e-01
1.000000000000000056e-01	7.521116000000000668e+01	4.000000000000000000e+00	5.000000000000000000e+00	2.126099999999999934e-01	2.331000000000000016e-01
1.000000000000000056e-01	8.899591999999999814e+01	7.000000000000000000e+00	4.000000000000000000e+00	2.066300000000000081e-01	1.982299999999999895e-01
1.000000000000000056e-01	5.056595000000000084e+01	6.000000000000000000e+00	3.000000000000000000e+00	2.042799999999999894e-01	1.927300000000000124e-01
1.000000000000000056e-01	3.418986000000000303e+01	6.000000000000000000e+00	5.000000000000000000e+00	1.999199999999999866e-01	2.417300000000000004e-01
1.000000000000000056e-01	9.692691999999999553e+01	4.000000000000000000e+00	4.000000000000000000e+00	1.924700000000000022e-01	2.691700000000000204e-01
1.000000000000000056e-01	7.762875999999999976e+01	3.000000000000000000e+00	4.000000000000000000e+00	1.959599999999999953e-01	2.692200000000000149e-01
1.000000000000000056e-01	4.464354999999999762e+01	4.000000000000000000e+00	7.000000000000000000e+00	2.022899999999999976e-01	2.548900000000000055e-01
1.000000000000000056e-01	-2.299455999999999989e+01	3.000000000000000000e+00	6.000000000000000000e+00	1.970999999999999974e-01	2.814599999999999880e-01
1.000000000000000056e-01	-8.002779999999999916e+01	1.000000000000000000e+00	6.000000000000000000e+00	1.912099999999999911e-01	2.702800000000000202e-01
1.000000000000000056e-01	-8.997708000000000084e+01	3.000000000000000000e+00	3.000000000000000000e+00	1.848400000000000043e-01	2.886199999999999877e-01
1.000000000000000056e-01	9.295225999999999544e+01	1.000000000000000000e+00	2.000000000000000000e+00	1.796500000000000041e-01	3.086900000000000199e-01
1.000000000000000056e-01	-1.113612700000000046e+02	1.000000000000000000e+00	4.000000000000000000e+00	1.820900000000000019e-01	3.086800000000000099e-01
1.000000000000000056e-01	-4.606083999999999889e+01	2.000000000000000000e+00	6.000000000000000000e+00	1.886299999999999921e-01	3.242999999999999772e-01
1.000000000000000056e-01	1.028146500000000003e+02	2.000000000000000000e+00	6.000000000000000000e+00	1.802400000000000113e-01	3.137099999999999889e-01
1.000000000000000056e-01	6.346564000000000050e+01	1.000000000000000000e+00	6.000000000000000000e+00	1.797300000000000009e-01	3.250299999999999856e-01
1.000000000000000056e-01	1.077899699999999967e+02	3.000000000000000000e+00	7.000000000000000000e+00	1.751000000000000056e-01	3.178199999999999914e-01
1.000000000000000056e-01	-1.492820000000000036e+01	2.000000000000000000e+00	7.000000000000000000e+00	1.882900000000000129e-01	2.938700000000000201e-01
1.000000000000000056e-01	1.578387999999999920e+02	2.000000000000000000e+00	5.000000000000000000e+00	1.861899999999999944e-01	2.884099999999999997e-01
1.000000000000000056e-01	-1.995754000000000161e+01	2.000000000000000000e+00	8.000000000000000000e+00	1.856200000000000072e-01	3.044999999999999929e-01
1.000000000000000056e-01	1.787997999999999976e+01	3.000000000000000000e+00	7.000000000000000000e+00	1.896200000000000108e-01	2.995700000000000029e-01
1.000000000000000056e-01	5.315447000000000344e+01	3.000000000000000000e+00	6.000000000000000000e+00	1.866599999999999926e-01	2.931900000000000062e-01
1.000000000000000056e-01	9.821666000000000452e+01	2.000000000000000000e+00	1.000000000000000000e+01	1.917999999999999983e-01	2.716899999999999871e-01
1.000000000000000056e-01	1.756791000000000125e+01	3.000000000000000000e+00	8.000000000000000000e+00	1.924299999999999899e-01	2.468100000000000016e-01
1.000000000000000056e-01	6.512185999999999808e+01	4.000000000000000000e+00	9.000000000000000000e+00	2.004799999999999915e-01	2.452699999999999880e-01
1.000000000000000056e-01	-4.946508000000000038e+01	5.000000000000000000e+00	7.000000000000000000e+00	1.856200000000000072e-01	2.808200000000000141e-01
1.000000000000000056e-01	2.485868999999999929e+01	5.000000000000000000e+00	9.000000000000000000e+00	1.910300000000000054e-01	2.570799999999999752e-01
1.000000000000000056e-01	1.924443000000000126e+01	4.000000000000000000e+00	9.000000000000000000e+00	1.881299999999999917e-01	2.719300000000000050e-01
1.000000000000000056e-01	4.992305000000000348e+01	5.000000000000000000e+00	8.000000000000000000e+00	1.829800000000000038e-01	2.734199999999999964e-01
1.000000000000000056e-01	9.151624999999999943e+01	5.000000000000000000e+00	6.000000000000000000e+00	1.849300000000000110e-01	2.784300000000000108e-01
1.000000000000000056e-01	1.585328599999999994e+02	4.000000000000000000e+00	6.000000000000000000e+00	1.864899999999999891e-01	3.105700000000000127e-01
1.000000000000000056e-01	9.985102999999999440e+01	2.000000000000000000e+00	3.000000000000000000e+00	1.890400000000000136e-01	2.967799999999999883e-01
1.000000000000000056e-01	9.543372999999999706e+01	3.000000000000000000e+00	5.000000000000000000e+00	1.890799999999999981e-01	3.038199999999999790e-01
1.000000000000000056e-01	-4.058729999999999727e+00	6.000000000000000000e+00	7.000000000000000000e+00	1.907600000000000129e-01	2.488200000000000134e-01
1.000000000000000056e-01	9.212650999999999613e+01	7.000000000000000000e+00	5.000000000000000000e+00	1.839300000000000102e-01	2.690699999999999759e-01
1.000000000000000056e-01	5.973309999999999675e+00	8.000000000000000000e+00	6.000000000000000000e+00	1.884399999999999964e-01	2.354199999999999904e-01
1.000000000000000056e-01	-5.636623999999999768e+01	7.000000000000000000e+00	4.000000000000000000e+00	1.845400000000000096e-01	2.339499999999999913e-01
1.000000000000000056e-01	1.014543699999999973e+02	6.000000000000000000e+00	4.000000000000000000e+00	1.889299999999999868e-01	2.575700000000000212e-01
1.000000000000000056e-01	1.513365100000000041e+02	4.000000000000000000e+00	5.000000000000000000e+00	1.923300000000000010e-01	2.444800000000000029e-01
1.000000000000000056e-01	1.257848000000000077e+01	5.000000000000000000e+00	4.000000000000000000e+00	1.897600000000000120e-01	2.809499999999999775e-01
1.000000000000000056e-01	3.777450000000000330e+01	4.000000000000000000e+00	4.000000000000000000e+00	1.932699999999999974e-01	2.667999999999999816e-01
1.000000000000000056e-01	-7.383616999999999564e+01	5.000000000000000000e+00	4.000000000000000000e+00	1.913900000000000046e-01	2.509799999999999809e-01
1.000000000000000056e-01	4.920094000000000278e+01	3.000000000000000000e+00	2.000000000000000000e+00	1.900600000000000067e-01	2.738399999999999723e-01
1.000000000000000056e-01	2.196299999999999919e-01	4.000000000000000000e+00	3.000000000000000000e+00	1.923499999999999932e-01	2.707200000000000162e-01
1.000000000000000056e-01	-5.130890999999999735e+01	3.000000000000000000e+00	4.000000000000000000e+00	1.987800000000000122e-01	2.678099999999999925e-01
1.000000000000000056e-01	1.839029999999999916e+02	2.000000000000000000e+00	5.000000000000000000e+00	1.953499999999999959e-01	2.551300000000000234e-01
1.000000000000000056e-01	6.199810000000000088e+01	2.000000000000000000e+00	4.000000000000000000e+00	1.933699999999999863e-01	2.537099999999999911e-01
1.000000000000000056e-01	1.251374500000000012e+02	2.000000000000000000e+00	6.000000000000000000e+00	1.889899999999999913e-01	2.516900000000000248e-01
1.000000000000000056e-01	5.422133000000000180e+01	2.000000000000000000e+00	6.000000000000000000e+00	1.888299999999999979e-01	2.615999999999999992e-01
1.000000000000000056e-01	9.926587000000000671e+01	3.000000000000000000e+00	5.000000000000000000e+00	1.836299999999999877e-01	2.972199999999999842e-01
1.000000000000000056e-01	6.335016000000000247e+01	4.000000000000000000e+00	5.000000000000000000e+00	1.802499999999999936e-01	3.157400000000000206e-01
1.000000000000000056e-01	1.108877399999999938e+02	5.000000000000000000e+00	6.000000000000000000e+00	1.736699999999999910e-01	3.360899999999999999e-01
1.000000000000000056e-01	4.612951999999999941e+01	3.000000000000000000e+00	6.000000000000000000e+00	1.710299999999999876e-01	3.268800000000000039e-01
1.000000000000000056e-01	1.534604999999999997e+01	5.000000000000000000e+00	6.000000000000000000e+00	1.656299999999999994e-01	3.403100000000000014e-01
1.000000000000000056e-01	-8.192109000000000663e+01	1.000000000000000000e+01	8.000000000000000000e+00	1.581299999999999928e-01	3.032599999999999740e-01
1.000000000000000056e-01	8.033302999999999372e+01	1.000000000000000000e+01	7.000000000000000000e+00	1.668800000000000006e-01	3.314900000000000069e-01
1.000000000000000056e-01	2.569828000000000046e+01	7.000000000000000000e+00	5.000000000000000000e+00	1.684100000000000041e-01	3.291899999999999826e-01
1.000000000000000056e-01	3.152892999999999901e+01	1.100000000000000000e+01	6.000000000000000000e+00	1.596400000000000041e-01	3.187599999999999878e-01
1.000000000000000056e-01	-2.088200000000000145e+01	1.300000000000000000e+01	6.000000000000000000e+00	1.627899999999999903e-01	2.774199999999999999e-01
1.000000000000000056e-01	5.316682000000000130e+01	1.200000000000000000e+01	6.000000000000000000e+00	1.581799999999999873e-01	3.107500000000000262e-01
1.000000000000000056e-01	9.162000000000000810e+00	1.000000000000000000e+01	5.000000000000000000e+00	1.571400000000000019e-01	3.170499999999999985e-01
1.000000000000000056e-01	-7.259453000000000600e+01	7.000000000000000000e+00	6.000000000000000000e+00	1.583900000000000030e-01	3.095200000000000173e-01
1.000000000000000056e-01	2.960631000000000057e+01	8.000000000000000000e+00	5.000000000000000000e+00	1.583900000000000030e-01	3.165499999999999980e-01
1.000000000000000056e-01	4.578752999999999673e+01	5.000000000000000000e+00	3.000000000000000000e+00	1.545100000000000084e-01	3.472000000000000086e-01
1.000000000000000056e-01	2.228013999999999939e+01	9.000000000000000000e+00	6.000000000000000000e+00	1.550499999999999934e-01	3.209299999999999931e-01
1.000000000000000056e-01	-6.707223000000000468e+01	7.000000000000000000e+00	7.000000000000000000e+00	1.524800000000000044e-01	3.356399999999999939e-01
1.000000000000000056e-01	6.721281000000000461e+01	4.000000000000000000e+00	8.000000000000000000e+00	1.556500000000000106e-01	3.251499999999999946e-01
1.000000000000000056e-01	-6.269646999999999792e+01	4.000000000000000000e+00	6.000000000000000000e+00	1.580199999999999938e-01	3.235299999999999843e-01
1.000000000000000056e-01	-5.918529999999999802e+01	7.000000000000000000e+00	6.000000000000000000e+00	1.576200000000000101e-01	3.353700000000000014e-01
1.000000000000000056e-01	6.247158999999999907e+01	7.000000000000000000e+00	8.000000000000000000e+00	1.571599999999999941e-01	3.482899999999999885e-01
1.000000000000000056e-01	-4.744371999999999900e+01	6.000000000000000000e+00	6.000000000000000000e+00	1.616599999999999981e-01	3.215899999999999870e-01
1.000000000000000056e-01	-1.118919000000000068e+02	3.000000000000000000e+00	7.000000000000000000e+00	1.733300000000000118e-01	3.202800000000000091e-01
1.000000000000000056e-01	-3.223089999999999833e+01	2.000000000000000000e+00	9.000000000000000000e+00	1.775799999999999879e-01	2.839099999999999957e-01
1.000000000000000056e-01	-3.383614000000000033e+01	3.000000000000000000e+00	8.000000000000000000e+00	1.746699999999999919e-01	2.957099999999999729e-01
1.000000000000000056e-01	-1.438558400000000006e+02	5.000000000000000000e+00	9.000000000000000000e+00	1.767700000000000105e-01	2.875199999999999978e-01
1.000000000000000056e-01	-3.926637000000000199e+01	2.000000000000000000e+00	1.100000000000000000e+01	1.792999999999999872e-01	2.891500000000000181e-01
1.000000000000000056e-01	2.142153000000000063e+01	1.000000000000000000e+00	8.000000000000000000e+00	1.790700000000000069e-01	2.890900000000000136e-01
1.000000000000000056e-01	-4.283232999999999890e+01	3.000000000000000000e+00	7.000000000000000000e+00	1.748000000000000109e-01	2.711000000000000076e-01
1.000000000000000056e-01	1.169002000000000052e+01	2.000000000000000000e+00	6.000000000000000000e+00	1.718000000000000083e-01	3.253499999999999726e-01
1.000000000000000056e-01	4.601021000000000072e+01	5.000000000000000000e+00	3.000000000000000000e+00	1.764199999999999935e-01	3.160899999999999821e-01
1.000000000000000056e-01	-1.352606199999999887e+02	6.000000000000000000e+00	3.000000000000000000e+00	1.775299999999999934e-01	3.169399999999999995e-01
1.000000000000000056e-01	-2.615604000000000084e+01	6.000000000000000000e+00	3.000000000000000000e+00	1.769199999999999939e-01	2.827100000000000168e-01
1.000000000000000056e-01	9.542550000000000310e+00	6.000000000000000000e+00	4.000000000000000000e+00	1.731000000000000039e-01	3.266600000000000059e-01
1.000000000000000056e-01	-4.409149000000000029e+01	2.000000000000000000e+00	5.000000000000000000e+00	1.663199999999999956e-01	3.367700000000000138e-01
1.000000000000000056e-01	6.631170000000000186e+01	3.000000000000000000e+00	4.000000000000000000e+00	1.660600000000000132e-01	3.282200000000000117e-01
1.000000000000000056e-01	1.080289999999999928e+01	5.000000000000000000e+00	6.000000000000000000e+00	1.647699999999999998e-01	3.088400000000000034e-01
1.000000000000000056e-01	-3.970819999999999794e+01	4.000000000000000000e+00	6.000000000000000000e+00	1.624899999999999956e-01	3.228099999999999858e-01
1.000000000000000056e-01	-5.264231000000000193e+01	3.000000000000000000e+00	9.000000000000000000e+00	1.563499999999999890e-01	3.393999999999999795e-01
1.000000000000000056e-01	1.104049999999999976e+00	3.000000000000000000e+00	8.000000000000000000e+00	1.527900000000000091e-01	3.471500000000000141e-01
1.000000000000000056e-01	1.969147999999999854e+01	3.000000000000000000e+00	7.000000000000000000e+00	1.541700000000000015e-01	3.536599999999999744e-01
1.000000000000000056e-01	2.327430000000000110e+00	5.000000000000000000e+00	7.000000000000000000e+00	1.500599999999999989e-01	3.884400000000000075e-01
1.000000000000000056e-01	3.750880999999999688e+01	6.000000000000000000e+00	8.000000000000000000e+00	1.529099999999999904e-01	3.674200000000000244e-01
1.000000000000000056e-01	-2.409768000000000043e+01	4.000000000000000000e+00	7.000000000000000000e+00	1.444499999999999951e-01	3.815700000000000203e-01
1.000000000000000056e-01	1.156674699999999945e+02	4.000000000000000000e+00	6.000000000000000000e+00	1.533499999999999863e-01	3.602000000000000202e-01
1.000000000000000056e-01	5.835535000000000139e+01	7.000000000000000000e+00	6.000000000000000000e+00	1.457600000000000007e-01	3.892300000000000204e-01
1.000000000000000056e-01	1.151281100000000066e+02	8.000000000000000000e+00	9.000000000000000000e+00	1.388199999999999990e-01	3.867599999999999927e-01
1.000000000000000056e-01	1.235592299999999994e+02	8.000000000000000000e+00	6.000000000000000000e+00	1.390699999999999992e-01	3.746700000000000030e-01
1.000000000000000056e-01	8.931609000000000265e+01	6.000000000000000000e+00	6.000000000000000000e+00	1.421699999999999908e-01	3.691499999999999782e-01
1.000000000000000056e-01	1.003705499999999944e+02	6.000000000000000000e+00	5.000000000000000000e+00	1.477199999999999902e-01	3.870000000000000107e-01
1.000000000000000056e-01	1.073185799999999972e+02	4.000000000000000000e+00	6.000000000000000000e+00	1.516599999999999893e-01	3.647199999999999886e-01
1.000000000000000056e-01	9.216499999999999915e+00	5.000000000000000000e+00	6.000000000000000000e+00	1.454600000000000060e-01	3.975299999999999945e-01
1.000000000000000056e-01	5.431116000000000099e+01	5.000000000000000000e+00	4.000000000000000000e+00	1.564000000000000112e-01	3.474599999999999911e-01
1.000000000000000056e-01	5.240858999999999668e+01	3.000000000000000000e+00	2.000000000000000000e+00	1.614800000000000124e-01	3.316500000000000004e-01
1.000000000000000056e-01	1.020067499999999967e+02	5.000000000000000000e+00	3.000000000000000000e+00	1.604399999999999993e-01	3.470400000000000151e-01
1.000000000000000056e-01	-3.339592999999999989e+01	1.000000000000000000e+00	4.000000000000000000e+00	1.768200000000000049e-01	3.310000000000000164e-01
1.000000000000000056e-01	1.136102199999999982e+02	2.000000000000000000e+00	4.000000000000000000e+00	1.728800000000000059e-01	3.415799999999999947e-01
1.000000000000000056e-01	9.511424999999999841e+01	4.000000000000000000e+00	4.000000000000000000e+00	1.856299999999999895e-01	3.210999999999999965e-01
1.000000000000000056e-01	1.636676999999999893e+01	1.000000000000000000e+00	6.000000000000000000e+00	1.917699999999999960e-01	3.043199999999999794e-01
1.000000000000000056e-01	-5.615131000000000228e+01	3.000000000000000000e+00	7.000000000000000000e+00	1.840199999999999891e-01	2.652800000000000158e-01
1.000000000000000056e-01	-3.536764000000000152e+01	4.000000000000000000e+00	8.000000000000000000e+00	1.847199999999999953e-01	2.754900000000000126e-01
1.000000000000000056e-01	5.533827999999999747e+01	3.000000000000000000e+00	7.000000000000000000e+00	1.827300000000000035e-01	2.725799999999999890e-01
1.000000000000000056e-01	1.042961999999999989e+02	2.000000000000000000e+00	6.000000000000000000e+00	1.793299999999999894e-01	2.834999999999999742e-01
1.000000000000000056e-01	1.680620499999999993e+02	3.000000000000000000e+00	4.000000000000000000e+00	1.807199999999999918e-01	2.921300000000000008e-01
1.000000000000000056e-01	2.026753000000000071e+01	3.000000000000000000e+00	8.000000000000000000e+00	1.823799999999999866e-01	2.872700000000000253e-01
1.000000000000000056e-01	1.318648100000000056e+02	2.000000000000000000e+00	8.000000000000000000e+00	1.798200000000000076e-01	2.848300000000000276e-01
1.000000000000000056e-01	1.233708799999999997e+02	3.000000000000000000e+00	6.000000000000000000e+00	1.738800000000000068e-01	3.152200000000000002e-01
1.000000000000000056e-01	-3.901256000000000057e+01	6.000000000000000000e+00	5.000000000000000000e+00	1.695599999999999885e-01	3.354400000000000159e-01
1.000000000000000056e-01	1.681457299999999861e+02	7.000000000000000000e+00	7.000000000000000000e+00	1.684499999999999886e-01	3.259600000000000275e-01
1.000000000000000056e-01	7.282865999999999929e+01	5.000000000000000000e+00	5.000000000000000000e+00	1.653000000000000025e-01	3.217300000000000160e-01
1.000000000000000056e-01	3.087227000000000032e+01	4.000000000000000000e+00	7.000000000000000000e+00	1.659700000000000064e-01	3.357999999999999874e-01
1.000000000000000056e-01	-1.592212999999999923e+01	5.000000000000000000e+00	7.000000000000000000e+00	1.634899999999999964e-01	3.244500000000000162e-01
1.000000000000000056e-01	-3.926059000000000054e+01	3.000000000000000000e+00	4.000000000000000000e+00	1.584699999999999998e-01	3.251000000000000001e-01
1.000000000000000056e-01	4.560110999999999848e+01	4.000000000000000000e+00	6.000000000000000000e+00	1.655099999999999905e-01	2.964499999999999913e-01
1.000000000000000056e-01	1.111320999999999941e+02	3.000000000000000000e+00	6.000000000000000000e+00	1.678499999999999992e-01	2.681399999999999895e-01
1.000000000000000056e-01	-3.798693000000000097e+01	5.000000000000000000e+00	6.000000000000000000e+00	1.631199999999999872e-01	3.701200000000000045e-01
1.000000000000000056e-01	1.220630100000000056e+02	6.000000000000000000e+00	5.000000000000000000e+00	1.718200000000000005e-01	3.146300000000000208e-01
1.000000000000000056e-01	1.362792200000000093e+02	8.000000000000000000e+00	4.000000000000000000e+00	1.606599999999999973e-01	3.161999999999999811e-01
1.000000000000000056e-01	2.526004999999999967e+01	6.000000000000000000e+00	5.000000000000000000e+00	1.641600000000000004e-01	3.420699999999999852e-01
1.000000000000000056e-01	-9.924850999999999601e+01	3.000000000000000000e+00	5.000000000000000000e+00	1.567000000000000060e-01	3.531900000000000039e-01
1.000000000000000056e-01	3.757989999999999942e+00	2.000000000000000000e+00	5.000000000000000000e+00	1.622399999999999953e-01	3.371999999999999997e-01
1.000000000000000056e-01	-6.126659999999999684e+01	5.000000000000000000e+00	6.000000000000000000e+00	1.645300000000000096e-01	2.923200000000000243e-01
1.000000000000000056e-01	7.147254999999999825e+01	4.000000000000000000e+00	6.000000000000000000e+00	1.638199999999999934e-01	3.318800000000000083e-01
1.000000000000000056e-01	-9.225979999999999848e+00	8.000000000000000000e+00	7.000000000000000000e+00	1.694700000000000095e-01	3.053899999999999948e-01
1.000000000000000056e-01	-3.358773000000000053e+01	7.000000000000000000e+00	6.000000000000000000e+00	1.667200000000000071e-01	3.097099999999999853e-01
1.000000000000000056e-01	-1.040907899999999984e+02	8.000000000000000000e+00	6.000000000000000000e+00	1.642500000000000071e-01	2.995999999999999774e-01
1.000000000000000056e-01	-5.580993000000000137e+01	6.000000000000000000e+00	6.000000000000000000e+00	1.666400000000000103e-01	2.919399999999999773e-01
1.000000000000000056e-01	5.548705000000000354e+01	5.000000000000000000e+00	8.000000000000000000e+00	1.622800000000000076e-01	3.335699999999999776e-01
1.000000000000000056e-01	6.485748999999999853e+01	2.000000000000000000e+00	7.000000000000000000e+00	1.607000000000000095e-01	3.375600000000000267e-01
1.000000000000000056e-01	-2.130289000000000144e+01	4.000000000000000000e+00	5.000000000000000000e+00	1.686799999999999966e-01	3.239900000000000002e-01
1.000000000000000056e-01	1.870294399999999939e+02	3.000000000000000000e+00	7.000000000000000000e+00	1.634400000000000019e-01	3.690800000000000192e-01
1.000000000000000056e-01	8.466514999999999702e+01	4.000000000000000000e+00	8.000000000000000000e+00	1.575900000000000079e-01	3.522000000000000131e-01
1.000000000000000056e-01	4.657710000000000150e+01	5.000000000000000000e+00	4.000000000000000000e+00	1.611400000000000055e-01	3.374900000000000122e-01
1.000000000000000056e-01	3.177948999999999913e+01	6.000000000000000000e+00	5.000000000000000000e+00	1.696900000000000075e-01	3.337300000000000266e-01
1.000000000000000056e-01	1.360125000000000028e+01	5.000000000000000000e+00	5.000000000000000000e+00	1.728300000000000114e-01	3.410699999999999843e-01
1.000000000000000056e-01	1.383872999999999998e+01	1.000000000000000000e+00	7.000000000000000000e+00	1.771000000000000074e-01	3.109700000000000242e-01
1.000000000000000056e-01	5.685882000000000147e+01	0.000000000000000000e+00	7.000000000000000000e+00	1.894099999999999950e-01	2.893800000000000261e-01
1.000000000000000056e-01	9.984493999999999403e+01	1.000000000000000000e+00	8.000000000000000000e+00	1.919599999999999917e-01	2.801899999999999946e-01
1.000000000000000056e-01	-5.842660000000000053e+01	1.000000000000000000e+00	9.000000000000000000e+00	1.953499999999999959e-01	2.937400000000000011e-01
1.000000000000000056e-01	8.290825999999999851e+01	1.000000000000000000e+00	6.000000000000000000e+00	1.916299999999999948e-01	2.474899999999999878e-01
1.000000000000000056e-01	2.450153999999999854e+01	2.000000000000000000e+00	6.000000000000000000e+00	1.914500000000000091e-01	3.360500000000000154e-01
1.000000000000000056e-01	3.122535999999999845e+01	3.000000000000000000e+00	9.000000000000000000e+00	1.905900000000000094e-01	2.728200000000000069e-01
1.000000000000000056e-01	6.539069000000000642e+01	3.000000000000000000e+00	1.000000000000000000e+01	1.846800000000000108e-01	2.999200000000000199e-01
1.000000000000000056e-01	-7.750400999999999385e+01	2.000000000000000000e+00	6.000000000000000000e+00	1.814399999999999902e-01	3.386399999999999966e-01
1.000000000000000056e-01	-6.107639000000000351e+01	3.000000000000000000e+00	6.000000000000000000e+00	1.829699999999999938e-01	3.037900000000000045e-01
1.000000000000000056e-01	7.052380000000000315e+00	5.000000000000000000e+00	6.000000000000000000e+00	1.854000000000000092e-01	3.012500000000000178e-01
1.000000000000000056e-01	2.644698999999999955e+01	4.000000000000000000e+00	5.000000000000000000e+00	1.782100000000000073e-01	2.921900000000000053e-01
1.000000000000000056e-01	-1.154625000000000057e+02	5.000000000000000000e+00	5.000000000000000000e+00	1.748899999999999899e-01	3.181899999999999729e-01
1.000000000000000056e-01	1.767249999999999988e+00	1.000000000000000000e+00	4.000000000000000000e+00	1.752799999999999914e-01	3.210200000000000276e-01
1.000000000000000056e-01	6.153403000000000134e+01	1.000000000000000000e+00	1.000000000000000000e+00	1.625999999999999945e-01	3.210299999999999820e-01
1.000000000000000056e-01	6.439450999999999681e+01	2.000000000000000000e+00	4.000000000000000000e+00	1.778599999999999903e-01	3.293200000000000016e-01
1.000000000000000056e-01	7.029250000000000398e+01	3.000000000000000000e+00	6.000000000000000000e+00	1.681699999999999862e-01	3.266000000000000014e-01
1.000000000000000056e-01	3.352120000000000211e+00	3.000000000000000000e+00	6.000000000000000000e+00	1.708500000000000019e-01	3.269099999999999784e-01
1.000000000000000056e-01	2.274016999999999911e+01	4.000000000000000000e+00	3.000000000000000000e+00	1.739700000000000135e-01	3.010800000000000143e-01
1.000000000000000056e-01	9.094101000000000568e+01	2.000000000000000000e+00	2.000000000000000000e+00	1.699600000000000000e-01	3.329300000000000037e-01
1.000000000000000056e-01	-2.841029999999999944e+00	1.000000000000000000e+00	2.000000000000000000e+00	1.708999999999999964e-01	3.380600000000000271e-01
1.000000000000000056e-01	-4.827255999999999858e+01	3.000000000000000000e+00	4.000000000000000000e+00	1.728399999999999936e-01	3.289199999999999902e-01
1.000000000000000056e-01	1.205873000000000062e+01	3.000000000000000000e+00	4.000000000000000000e+00	1.730399999999999994e-01	3.393499999999999850e-01
1.000000000000000056e-01	1.193439000000000050e+02	3.000000000000000000e+00	5.000000000000000000e+00	1.754499999999999948e-01	3.445699999999999874e-01
1.000000000000000056e-01	3.157860000000000156e+01	3.000000000000000000e+00	4.000000000000000000e+00	1.735700000000000021e-01	3.422299999999999787e-01
1.000000000000000056e-01	2.059499999999999942e-01	7.000000000000000000e+00	5.000000000000000000e+00	1.704299999999999982e-01	3.063199999999999812e-01
1.000000000000000056e-01	6.031546000000000163e+01	6.000000000000000000e+00	8.000000000000000000e+00	1.779600000000000071e-01	2.883700000000000152e-01
1.000000000000000056e-01	3.352873500000000035e+02	2.000000000000000000e+00	7.000000000000000000e+00	1.727899999999999991e-01	3.385799999999999921e-01
1.000000000000000056e-01	1.054942400000000049e+02	2.000000000000000000e+00	5.000000000000000000e+00	1.779499999999999971e-01	2.982099999999999751e-01
1.000000000000000056e-01	1.716814500000000123e+02	4.000000000000000000e+00	5.000000000000000000e+00	1.832399999999999862e-01	3.033699999999999730e-01
1.000000000000000056e-01	9.609530999999999779e+01	5.000000000000000000e+00	6.000000000000000000e+00	1.757700000000000096e-01	2.992000000000000215e-01
1.000000000000000056e-01	7.139105999999999597e+01	6.000000000000000000e+00	4.000000000000000000e+00	1.751199999999999979e-01	2.783300000000000218e-01
1.000000000000000056e-01	1.531495299999999986e+02	6.000000000000000000e+00	6.000000000000000000e+00	1.788099999999999967e-01	2.813399999999999790e-01
1.000000000000000056e-01	5.216870000000000118e+00	3.000000000000000000e+00	6.000000000000000000e+00	1.827999999999999903e-01	2.724500000000000255e-01
1.000000000000000056e-01	5.135690999999999917e+01	3.000000000000000000e+00	3.000000000000000000e+00	1.776899999999999868e-01	2.951099999999999834e-01
1.000000000000000056e-01	1.623869599999999878e+02	2.000000000000000000e+00	7.000000000000000000e+00	1.717899999999999983e-01	3.102599999999999802e-01
1.000000000000000056e-01	-3.580530000000000257e+01	2.000000000000000000e+00	6.000000000000000000e+00	1.762299999999999978e-01	2.890400000000000191e-01
1.000000000000000056e-01	-4.399253000000000213e+01	1.000000000000000000e+00	6.000000000000000000e+00	1.801099999999999923e-01	3.158500000000000196e-01
1.000000000000000056e-01	5.600656000000000034e+01	2.000000000000000000e+00	4.000000000000000000e+00	1.776600000000000124e-01	3.187599999999999878e-01
1.000000000000000056e-01	1.238665199999999942e+02	4.000000000000000000e+00	8.000000000000000000e+00	1.739700000000000135e-01	3.646199999999999997e-01
1.000000000000000056e-01	5.168581999999999965e+01	3.000000000000000000e+00	8.000000000000000000e+00	1.698999999999999955e-01	3.434699999999999975e-01
1.000000000000000056e-01	1.243745000000000012e+01	3.000000000000000000e+00	7.000000000000000000e+00	1.673600000000000088e-01	3.488700000000000134e-01
1.000000000000000056e-01	1.069232099999999974e+02	3.000000000000000000e+00	5.000000000000000000e+00	1.645399999999999918e-01	3.328200000000000047e-01
1.000000000000000056e-01	8.793559999999999377e+00	4.000000000000000000e+00	4.000000000000000000e+00	1.688399999999999901e-01	3.366199999999999748e-01
1.000000000000000056e-01	-5.275829000000000235e+01	2.000000000000000000e+00	4.000000000000000000e+00	1.779999999999999916e-01	3.046900000000000164e-01
1.000000000000000056e-01	-1.646590000000000131e+01	3.000000000000000000e+00	2.000000000000000000e+00	1.843500000000000139e-01	3.286200000000000232e-01
1.000000000000000056e-01	-2.782402000000000086e+01	4.000000000000000000e+00	2.000000000000000000e+00	1.906200000000000117e-01	2.787600000000000078e-01
1.000000000000000056e-01	5.792320000000000135e+01	2.000000000000000000e+00	3.000000000000000000e+00	1.750500000000000111e-01	2.977899999999999991e-01
1.000000000000000056e-01	-4.806622999999999735e+01	2.000000000000000000e+00	5.000000000000000000e+00	1.754400000000000126e-01	3.043399999999999994e-01
1.000000000000000056e-01	-3.310148000000000224e+01	3.000000000000000000e+00	6.000000000000000000e+00	1.805900000000000005e-01	2.912000000000000144e-01
1.000000000000000056e-01	-4.348499000000000336e+01	4.000000000000000000e+00	3.000000000000000000e+00	1.887699999999999934e-01	2.640299999999999869e-01
1.000000000000000056e-01	-3.616736999999999824e+01	5.000000000000000000e+00	3.000000000000000000e+00	1.821000000000000119e-01	2.778599999999999959e-01
1.000000000000000056e-01	-1.133231799999999936e+02	9.000000000000000000e+00	5.000000000000000000e+00	1.815700000000000092e-01	2.956199999999999939e-01
1.000000000000000056e-01	-7.169167000000000201e+01	7.000000000000000000e+00	5.000000000000000000e+00	1.759199999999999930e-01	3.190500000000000003e-01
1.000000000000000056e-01	3.249680000000000035e+01	6.000000000000000000e+00	5.000000000000000000e+00	1.841500000000000081e-01	2.828100000000000058e-01
1.000000000000000056e-01	1.102206599999999952e+02	4.000000000000000000e+00	5.000000000000000000e+00	1.811800000000000077e-01	2.925699999999999967e-01
1.000000000000000056e-01	8.307474000000000558e+01	4.000000000000000000e+00	5.000000000000000000e+00	1.838400000000000034e-01	2.665699999999999736e-01
1.000000000000000056e-01	5.918551000000000073e+01	4.000000000000000000e+00	4.000000000000000000e+00	1.832900000000000085e-01	2.514100000000000223e-01
1.000000000000000056e-01	-2.094983999999999824e+01	4.000000000000000000e+00	6.000000000000000000e+00	1.807799999999999963e-01	2.945900000000000185e-01
1.000000000000000056e-01	6.148667999999999978e+01	3.000000000000000000e+00	4.000000000000000000e+00	1.766399999999999915e-01	3.054299999999999793e-01
1.000000000000000056e-01	-6.819580999999999449e+01	4.000000000000000000e+00	5.000000000000000000e+00	1.831099999999999950e-01	2.972799999999999887e-01
1.000000000000000056e-01	5.433626000000000289e+01	2.000000000000000000e+00	5.000000000000000000e+00	1.835700000000000109e-01	2.816299999999999915e-01
1.000000000000000056e-01	1.465603499999999997e+02	1.000000000000000000e+00	5.000000000000000000e+00	1.766600000000000115e-01	3.114299999999999846e-01
1.000000000000000056e-01	5.446406000000000347e+01	1.000000000000000000e+00	3.000000000000000000e+00	1.882800000000000029e-01	2.859999999999999765e-01
1.000000000000000056e-01	1.889981999999999971e+02	3.000000000000000000e+00	6.000000000000000000e+00	1.858299999999999952e-01	2.906199999999999894e-01
1.000000000000000056e-01	1.546526599999999974e+02	4.000000000000000000e+00	4.000000000000000000e+00	1.856599999999999917e-01	2.951799999999999979e-01
1.000000000000000056e-01	9.564570000000000505e+01	4.000000000000000000e+00	6.000000000000000000e+00	1.889099999999999946e-01	2.944100000000000050e-01
1.000000000000000056e-01	-2.888411999999999935e+01	3.000000000000000000e+00	6.000000000000000000e+00	1.888900000000000023e-01	2.842999999999999972e-01
1.000000000000000056e-01	1.335309300000000121e+02	4.000000000000000000e+00	6.000000000000000000e+00	1.833100000000000007e-01	2.654099999999999793e-01
1.000000000000000056e-01	4.741031000000000262e+01	3.000000000000000000e+00	8.000000000000000000e+00	1.942599999999999882e-01	3.028000000000000136e-01
1.000000000000000056e-01	3.959306999999999732e+01	3.000000000000000000e+00	7.000000000000000000e+00	1.938600000000000045e-01	2.456200000000000050e-01
1.000000000000000056e-01	7.278389999999999915e+00	4.000000000000000000e+00	1.000000000000000000e+01	1.872000000000000053e-01	2.822299999999999809e-01
1.000000000000000056e-01	5.344089999999999918e+01	2.000000000000000000e+00	7.000000000000000000e+00	1.956900000000000028e-01	2.788399999999999768e-01
1.000000000000000056e-01	-7.062193999999999505e+01	3.000000000000000000e+00	7.000000000000000000e+00	2.059199999999999919e-01	2.287599999999999911e-01
1.000000000000000056e-01	1.350386799999999994e+02	2.000000000000000000e+00	7.000000000000000000e+00	2.086800000000000044e-01	2.266900000000000026e-01
1.000000000000000056e-01	1.160221999999999980e+02	5.000000000000000000e+00	5.000000000000000000e+00	2.166500000000000092e-01	2.076699999999999935e-01
1.000000000000000056e-01	8.430589999999999407e+01	6.000000000000000000e+00	7.000000000000000000e+00	2.181599999999999928e-01	2.002700000000000036e-01
1.000000000000000056e-01	2.436799999999999855e+01	6.000000000000000000e+00	5.000000000000000000e+00	2.059999999999999887e-01	1.981400000000000106e-01
1.000000000000000056e-01	1.705358999999999980e+01	3.000000000000000000e+00	6.000000000000000000e+00	2.101899999999999880e-01	2.242899999999999894e-01
1.000000000000000056e-01	-2.357043000000000177e+01	6.000000000000000000e+00	7.000000000000000000e+00	2.041499999999999981e-01	1.916299999999999948e-01
1.000000000000000056e-01	-6.686918000000000006e+01	1.000000000000000000e+00	6.000000000000000000e+00	2.040099999999999969e-01	2.169500000000000040e-01
1.000000000000000056e-01	2.493458000000000041e+01	4.000000000000000000e+00	7.000000000000000000e+00	2.020899999999999919e-01	2.351800000000000002e-01
1.000000000000000056e-01	-3.109500999999999848e+01	4.000000000000000000e+00	6.000000000000000000e+00	2.036100000000000132e-01	2.351600000000000079e-01
1.000000000000000056e-01	9.821478999999999360e+01	4.000000000000000000e+00	5.000000000000000000e+00	2.011000000000000010e-01	2.451399999999999968e-01
1.000000000000000056e-01	2.471998999999999924e+01	6.000000000000000000e+00	4.000000000000000000e+00	1.907500000000000029e-01	2.183900000000000008e-01
1.000000000000000056e-01	-2.672400999999999982e+01	4.000000000000000000e+00	6.000000000000000000e+00	1.918900000000000050e-01	2.566999999999999837e-01
1.000000000000000056e-01	3.930559999999999832e+00	7.000000000000000000e+00	5.000000000000000000e+00	1.904500000000000082e-01	2.607200000000000073e-01
1.000000000000000056e-01	7.753533000000000186e+01	5.000000000000000000e+00	4.000000000000000000e+00	1.904299999999999882e-01	2.928600000000000092e-01
1.000000000000000056e-01	1.346668300000000045e+02	3.000000000000000000e+00	5.000000000000000000e+00	1.888600000000000001e-01	2.808700000000000085e-01
1.000000000000000056e-01	6.492283000000000470e+01	5.000000000000000000e+00	3.000000000000000000e+00	1.921299999999999952e-01	2.759099999999999886e-01
1.000000000000000056e-01	-6.976499999999999924e-01	1.000000000000000000e+00	4.000000000000000000e+00	1.854899999999999882e-01	2.670799999999999841e-01
1.000000000000000056e-01	6.137836999999999676e+01	2.000000000000000000e+00	4.000000000000000000e+00	1.854899999999999882e-01	2.755099999999999771e-01
1.000000000000000056e-01	-3.272605000000000075e+01	3.000000000000000000e+00	5.000000000000000000e+00	1.847699999999999898e-01	2.664000000000000257e-01
1.000000000000000056e-01	5.390200999999999709e+01	2.000000000000000000e+00	6.000000000000000000e+00	1.904500000000000082e-01	2.727399999999999824e-01
1.000000000000000056e-01	3.675571999999999662e+01	4.000000000000000000e+00	6.000000000000000000e+00	1.874500000000000055e-01	2.999200000000000199e-01
1.000000000000000056e-01	2.339539999999999864e+01	6.000000000000000000e+00	3.000000000000000000e+00	1.826699999999999990e-01	2.331600000000000061e-01
1.000000000000000056e-01	1.909048699999999883e+02	7.000000000000000000e+00	2.000000000000000000e+00	1.783599999999999908e-01	3.035999999999999810e-01
1.000000000000000056e-01	8.035635999999999513e+01	4.000000000000000000e+00	3.000000000000000000e+00	1.848499999999999865e-01	2.995700000000000029e-01
1.000000000000000056e-01	9.890790000000000859e+00	4.000000000000000000e+00	4.000000000000000000e+00	1.953999999999999904e-01	2.676399999999999890e-01
1.000000000000000056e-01	2.289903999999999940e+01	6.000000000000000000e+00	5.000000000000000000e+00	1.954599999999999949e-01	1.809699999999999920e-01
1.000000000000000056e-01	5.944633000000000322e+01	5.000000000000000000e+00	5.000000000000000000e+00	2.047700000000000076e-01	2.331100000000000116e-01
1.000000000000000056e-01	1.690911900000000117e+02	2.000000000000000000e+00	5.000000000000000000e+00	1.975699999999999956e-01	2.142699999999999882e-01
1.000000000000000056e-01	-3.475092999999999677e+01	1.000000000000000000e+00	4.000000000000000000e+00	2.022500000000000131e-01	2.476299999999999890e-01
1.000000000000000056e-01	-4.541000999999999976e+01	1.000000000000000000e+00	4.000000000000000000e+00	1.955300000000000094e-01	2.649900000000000033e-01
1.000000000000000056e-01	9.039914000000000271e+01	1.000000000000000000e+00	6.000000000000000000e+00	2.009100000000000052e-01	2.451299999999999868e-01
1.000000000000000056e-01	2.375411000000000072e+01	1.000000000000000000e+00	6.000000000000000000e+00	1.976199999999999901e-01	2.736000000000000099e-01
1.000000000000000056e-01	9.148059999999999192e+00	1.000000000000000000e+00	9.000000000000000000e+00	2.038099999999999912e-01	2.627700000000000036e-01
1.000000000000000056e-01	8.749558000000000391e+01	1.000000000000000000e+00	9.000000000000000000e+00	2.052799999999999903e-01	2.499200000000000033e-01
1.000000000000000056e-01	9.965796000000000276e+01	2.000000000000000000e+00	7.000000000000000000e+00	2.000000000000000111e-01	2.634400000000000075e-01
1.000000000000000056e-01	4.383503999999999934e+01	2.000000000000000000e+00	7.000000000000000000e+00	1.977399999999999991e-01	2.679699999999999860e-01
1.000000000000000056e-01	1.275018599999999935e+02	3.000000000000000000e+00	7.000000000000000000e+00	2.008800000000000030e-01	2.480700000000000127e-01
1.000000000000000056e-01	9.208163000000000409e+01	5.000000000000000000e+00	1.000000000000000000e+01	1.982299999999999895e-01	2.489000000000000101e-01
1.000000000000000056e-01	3.462116999999999933e+01	5.000000000000000000e+00	8.000000000000000000e+00	1.942500000000000060e-01	2.248400000000000121e-01
1.000000000000000056e-01	-9.487708999999999548e+01	4.000000000000000000e+00	5.000000000000000000e+00	1.957500000000000073e-01	2.153200000000000114e-01
1.000000000000000056e-01	4.797764000000000095e+01	3.000000000000000000e+00	4.000000000000000000e+00	2.003999999999999948e-01	2.134699999999999931e-01
1.000000000000000056e-01	1.095337399999999946e+02	4.000000000000000000e+00	3.000000000000000000e+00	1.947599999999999887e-01	2.987000000000000210e-01
1.000000000000000056e-01	8.526530999999999949e+01	5.000000000000000000e+00	6.000000000000000000e+00	1.969899999999999984e-01	2.498100000000000043e-01
1.000000000000000056e-01	-3.286263000000000289e+01	6.000000000000000000e+00	5.000000000000000000e+00	2.028899999999999870e-01	2.504500000000000060e-01
1.000000000000000056e-01	5.739741000000000071e+01	4.000000000000000000e+00	7.000000000000000000e+00	2.091699999999999948e-01	2.365899999999999948e-01
1.000000000000000056e-01	-2.068369999999999820e+00	4.000000000000000000e+00	7.000000000000000000e+00	1.996999999999999886e-01	2.588300000000000045e-01
1.000000000000000056e-01	7.332322000000000628e+01	2.000000000000000000e+00	7.000000000000000000e+00	2.056600000000000095e-01	2.573300000000000032e-01
1.000000000000000056e-01	4.238183999999999685e+01	5.000000000000000000e+00	7.000000000000000000e+00	2.037899999999999989e-01	2.717600000000000016e-01
1.000000000000000056e-01	-4.945859999999999701e+01	3.000000000000000000e+00	9.000000000000000000e+00	2.073800000000000088e-01	2.303999999999999937e-01
1.000000000000000056e-01	6.991743999999999915e+01	2.000000000000000000e+00	1.000000000000000000e+01	2.003399999999999903e-01	2.443599999999999939e-01
1.000000000000000056e-01	1.183680000000000021e+01	1.000000000000000000e+00	6.000000000000000000e+00	2.004700000000000093e-01	2.490100000000000091e-01
1.000000000000000056e-01	1.214531800000000032e+02	1.000000000000000000e+00	7.000000000000000000e+00	1.960199999999999998e-01	2.706700000000000217e-01
1.000000000000000056e-01	-1.869123000000000090e+01	4.000000000000000000e+00	7.000000000000000000e+00	1.971100000000000074e-01	2.491500000000000103e-01
1.000000000000000056e-01	1.064492999999999938e+02	4.000000000000000000e+00	6.000000000000000000e+00	1.869599999999999873e-01	2.839999999999999747e-01
1.000000000000000056e-01	4.077899000000000029e+01	4.000000000000000000e+00	6.000000000000000000e+00	1.788099999999999967e-01	2.645000000000000129e-01
1.000000000000000056e-01	9.790376000000000545e+01	4.000000000000000000e+00	7.000000000000000000e+00	1.844999999999999973e-01	2.485999999999999877e-01
1.000000000000000056e-01	1.195093600000000009e+02	6.000000000000000000e+00	5.000000000000000000e+00	1.779499999999999971e-01	3.089600000000000124e-01
1.000000000000000056e-01	8.911374000000000706e+01	4.000000000000000000e+00	3.000000000000000000e+00	1.740299999999999903e-01	2.949300000000000255e-01
1.000000000000000056e-01	8.213540999999999315e+01	8.000000000000000000e+00	5.000000000000000000e+00	1.777900000000000036e-01	3.004100000000000104e-01
1.000000000000000056e-01	1.575002100000000098e+02	6.000000000000000000e+00	5.000000000000000000e+00	1.767299999999999982e-01	2.696899999999999853e-01
1.000000000000000056e-01	-1.252480000000000082e+01	4.000000000000000000e+00	7.000000000000000000e+00	1.880499999999999949e-01	2.614400000000000057e-01
1.000000000000000056e-01	4.474342000000000041e+01	2.000000000000000000e+00	6.000000000000000000e+00	1.854999999999999982e-01	3.078600000000000225e-01
1.000000000000000056e-01	-7.553901000000000465e+01	2.000000000000000000e+00	7.000000000000000000e+00	1.925300000000000067e-01	2.869700000000000029e-01
1.000000000000000056e-01	2.180133999999999972e+01	4.000000000000000000e+00	8.000000000000000000e+00	1.923799999999999955e-01	2.808599999999999985e-01
1.000000000000000056e-01	5.354153999999999769e+01	4.000000000000000000e+00	8.000000000000000000e+00	1.982599999999999918e-01	2.495300000000000018e-01
1.000000000000000056e-01	-5.453378000000000014e+01	3.000000000000000000e+00	5.000000000000000000e+00	1.882900000000000129e-01	2.865599999999999814e-01
1.000000000000000056e-01	-4.936207999999999885e+01	4.000000000000000000e+00	4.000000000000000000e+00	1.890699999999999881e-01	2.604600000000000248e-01
1.000000000000000056e-01	-1.686805000000000021e+01	4.000000000000000000e+00	3.000000000000000000e+00	1.881200000000000094e-01	2.739500000000000268e-01
1.000000000000000056e-01	1.262153999999999954e+01	5.000000000000000000e+00	4.000000000000000000e+00	1.858299999999999952e-01	2.879200000000000093e-01
1.000000000000000056e-01	-3.095947999999999922e+01	6.000000000000000000e+00	3.000000000000000000e+00	1.849099999999999910e-01	2.556999999999999829e-01
1.000000000000000056e-01	-9.890797999999999490e+01	6.000000000000000000e+00	2.000000000000000000e+00	1.865100000000000091e-01	2.450799999999999923e-01
1.000000000000000056e-01	-9.116782999999999504e+01	5.000000000000000000e+00	5.000000000000000000e+00	1.863299999999999956e-01	2.663800000000000057e-01
1.000000000000000056e-01	2.049962999999999980e+01	3.000000000000000000e+00	5.000000000000000000e+00	1.899700000000000000e-01	2.536399999999999766e-01
1.000000000000000056e-01	-2.328200999999999965e+01	3.000000000000000000e+00	5.000000000000000000e+00	1.927599999999999869e-01	2.705699999999999772e-01
1.000000000000000056e-01	-5.886370000000000147e+01	3.000000000000000000e+00	4.000000000000000000e+00	1.872099999999999875e-01	2.727999999999999869e-01
1.000000000000000056e-01	1.084931299999999936e+02	3.000000000000000000e+00	3.000000000000000000e+00	1.834000000000000075e-01	3.001599999999999824e-01
1.000000000000000056e-01	-2.592590999999999823e+01	6.000000000000000000e+00	2.000000000000000000e+00	1.783899999999999930e-01	3.135100000000000109e-01
1.000000000000000056e-01	9.863961999999999364e+01	5.000000000000000000e+00	5.000000000000000000e+00	1.826500000000000068e-01	2.699699999999999878e-01
1.000000000000000056e-01	1.334253699999999867e+02	5.000000000000000000e+00	4.000000000000000000e+00	1.783700000000000008e-01	2.886400000000000077e-01
1.000000000000000056e-01	9.622718999999999312e+01	8.000000000000000000e+00	5.000000000000000000e+00	1.766600000000000115e-01	2.858899999999999775e-01
1.000000000000000056e-01	1.385495699999999886e+02	7.000000000000000000e+00	7.000000000000000000e+00	1.763500000000000068e-01	3.023299999999999876e-01
1.000000000000000056e-01	-1.629292999999999836e+01	7.000000000000000000e+00	6.000000000000000000e+00	1.738500000000000045e-01	2.915900000000000158e-01
1.000000000000000056e-01	4.504757000000000033e+01	9.000000000000000000e+00	6.000000000000000000e+00	1.728099999999999914e-01	2.992400000000000060e-01
1.000000000000000056e-01	1.210780900000000031e+02	6.000000000000000000e+00	6.000000000000000000e+00	1.773000000000000131e-01	3.041699999999999959e-01
1.000000000000000056e-01	2.413409999999999833e+00	7.000000000000000000e+00	6.000000000000000000e+00	1.765599999999999947e-01	3.053600000000000203e-01
1.000000000000000056e-01	-6.183162000000000091e+01	6.000000000000000000e+00	5.000000000000000000e+00	1.789399999999999880e-01	2.958200000000000274e-01
1.000000000000000056e-01	-1.187941999999999965e+01	8.000000000000000000e+00	4.000000000000000000e+00	1.816300000000000137e-01	2.856299999999999950e-01
1.000000000000000056e-01	1.959632999999999825e+01	5.000000000000000000e+00	5.000000000000000000e+00	1.859999999999999987e-01	2.678599999999999870e-01
1.000000000000000056e-01	4.719699999999999562e+00	5.000000000000000000e+00	5.000000000000000000e+00	1.825700000000000101e-01	2.843600000000000017e-01
1.000000000000000056e-01	3.143530000000000157e+00	6.000000000000000000e+00	4.000000000000000000e+00	1.832600000000000062e-01	2.782899999999999818e-01
1.000000000000000056e-01	3.415332999999999686e+01	7.000000000000000000e+00	2.000000000000000000e+00	1.795499999999999874e-01	2.806000000000000161e-01
1.000000000000000056e-01	5.849577000000000027e+01	9.000000000000000000e+00	3.000000000000000000e+00	1.824900000000000133e-01	2.741899999999999893e-01
1.000000000000000056e-01	-6.821407000000000664e+01	4.000000000000000000e+00	4.000000000000000000e+00	1.837499999999999967e-01	2.648300000000000098e-01
1.000000000000000056e-01	4.934940999999999889e+01	3.000000000000000000e+00	4.000000000000000000e+00	1.823200000000000098e-01	2.767800000000000260e-01
1.000000000000000056e-01	-5.520432999999999879e+01	4.000000000000000000e+00	4.000000000000000000e+00	1.794199999999999962e-01	2.918899999999999828e-01
1.000000000000000056e-01	7.845731999999999573e+01	3.000000000000000000e+00	5.000000000000000000e+00	1.867699999999999916e-01	2.829099999999999948e-01
1.000000000000000056e-01	-1.941594999999999871e+01	3.000000000000000000e+00	6.000000000000000000e+00	1.862499999999999989e-01	2.615000000000000102e-01
1.000000000000000056e-01	-4.998978999999999928e+01	4.000000000000000000e+00	6.000000000000000000e+00	1.860100000000000087e-01	2.710199999999999831e-01
1.000000000000000056e-01	7.496735999999999933e+01	4.000000000000000000e+00	5.000000000000000000e+00	1.886400000000000021e-01	3.018799999999999817e-01
1.000000000000000056e-01	1.003477000000000032e+02	5.000000000000000000e+00	7.000000000000000000e+00	1.867499999999999993e-01	2.452999999999999903e-01
1.000000000000000056e-01	9.092144000000000403e+01	1.000000000000000000e+00	7.000000000000000000e+00	1.857900000000000107e-01	2.697200000000000153e-01
1.000000000000000056e-01	1.245874000000000059e+01	1.000000000000000000e+00	6.000000000000000000e+00	1.882699999999999929e-01	2.837500000000000022e-01
1.000000000000000056e-01	6.163362999999999658e+01	1.000000000000000000e+00	5.000000000000000000e+00	1.856399999999999995e-01	2.616600000000000037e-01
1.000000000000000056e-01	-1.980134999999999934e+01	2.000000000000000000e+00	5.000000000000000000e+00	1.871200000000000085e-01	2.631499999999999950e-01
1.000000000000000056e-01	-5.491591999999999985e+01	6.000000000000000000e+00	8.000000000000000000e+00	1.848899999999999988e-01	2.906199999999999894e-01
1.000000000000000056e-01	-1.168060300000000069e+02	5.000000000000000000e+00	7.000000000000000000e+00	1.880199999999999927e-01	2.778399999999999759e-01
1.000000000000000056e-01	-3.821139000000000152e+01	7.000000000000000000e+00	8.000000000000000000e+00	1.845100000000000073e-01	3.034999999999999920e-01
1.000000000000000056e-01	2.932976000000000028e+01	5.000000000000000000e+00	8.000000000000000000e+00	1.807600000000000040e-01	2.526900000000000257e-01
1.000000000000000056e-01	1.140681000000000012e+01	4.000000000000000000e+00	1.200000000000000000e+01	1.790400000000000047e-01	3.088000000000000189e-01
1.000000000000000056e-01	-9.569699999999999873e-01	4.000000000000000000e+00	1.200000000000000000e+01	1.768800000000000094e-01	3.289699999999999847e-01
1.000000000000000056e-01	4.129688999999999766e+01	5.000000000000000000e+00	1.400000000000000000e+01	1.784799999999999998e-01	2.974700000000000122e-01
1.000000000000000056e-01	1.055028199999999998e+02	4.000000000000000000e+00	1.200000000000000000e+01	1.774100000000000121e-01	3.110499999999999932e-01
1.000000000000000056e-01	9.054158999999999935e+01	4.000000000000000000e+00	1.000000000000000000e+01	1.825299999999999978e-01	2.848499999999999921e-01
1.000000000000000056e-01	2.595376999999999867e+01	4.000000000000000000e+00	1.100000000000000000e+01	1.920099999999999862e-01	2.730500000000000149e-01
1.000000000000000056e-01	-5.932909999999999684e+00	4.000000000000000000e+00	9.000000000000000000e+00	1.898199999999999887e-01	2.891599999999999726e-01
1.000000000000000056e-01	-4.389820000000000277e+01	4.000000000000000000e+00	8.000000000000000000e+00	1.970699999999999952e-01	2.813499999999999890e-01
1.000000000000000056e-01	-2.903894000000000020e+01	4.000000000000000000e+00	1.000000000000000000e+01	1.927899999999999892e-01	2.906500000000000195e-01
1.000000000000000056e-01	1.214560999999999957e+01	3.000000000000000000e+00	1.000000000000000000e+01	1.933499999999999941e-01	2.771700000000000275e-01
1.000000000000000056e-01	-2.807028000000000034e+01	1.000000000000000000e+00	1.000000000000000000e+01	1.952899999999999914e-01	2.391300000000000092e-01
1.000000000000000056e-01	8.039032000000000266e+01	2.000000000000000000e+00	8.000000000000000000e+00	1.936599999999999988e-01	2.735000000000000209e-01
1.000000000000000056e-01	5.429820000000000135e+01	2.000000000000000000e+00	7.000000000000000000e+00	2.011199999999999932e-01	2.490999999999999881e-01
1.000000000000000056e-01	1.694250199999999893e+02	2.000000000000000000e+00	1.000000000000000000e+01	1.962800000000000100e-01	2.274299999999999933e-01
1.000000000000000056e-01	4.318005000000000138e+01	4.000000000000000000e+00	1.300000000000000000e+01	1.990999999999999992e-01	2.533000000000000251e-01
1.000000000000000056e-01	5.963242999999999938e+01	2.000000000000000000e+00	1.300000000000000000e+01	1.935800000000000021e-01	2.874900000000000233e-01
1.000000000000000056e-01	1.680308000000000135e+01	1.000000000000000000e+00	1.100000000000000000e+01	1.913100000000000078e-01	3.015399999999999747e-01
1.000000000000000056e-01	9.656817999999999813e+01	4.000000000000000000e+00	1.100000000000000000e+01	1.995399999999999952e-01	2.716299999999999826e-01
1.000000000000000056e-01	7.745695000000000618e+01	3.000000000000000000e+00	1.200000000000000000e+01	1.939200000000000090e-01	2.692499999999999893e-01
1.000000000000000056e-01	1.532817799999999977e+02	3.000000000000000000e+00	1.400000000000000000e+01	1.940000000000000058e-01	2.712300000000000266e-01
1.000000000000000056e-01	5.091299000000000063e+01	1.000000000000000000e+00	5.000000000000000000e+00	1.998199999999999976e-01	2.989899999999999780e-01
1.000000000000000056e-01	1.009956000000000031e+01	2.000000000000000000e+00	9.000000000000000000e+00	1.993800000000000017e-01	2.518199999999999883e-01
1.000000000000000056e-01	-1.266666999999999987e+01	4.000000000000000000e+00	9.000000000000000000e+00	1.937800000000000078e-01	2.691600000000000104e-01
1.000000000000000056e-01	-2.733983999999999881e+01	3.000000000000000000e+00	1.000000000000000000e+01	1.902999999999999969e-01	2.671299999999999786e-01
1.000000000000000056e-01	6.603436999999999557e+01	4.000000000000000000e+00	9.000000000000000000e+00	1.887699999999999934e-01	2.670899999999999941e-01
1.000000000000000056e-01	6.261462999999999823e+01	4.000000000000000000e+00	8.000000000000000000e+00	1.959700000000000053e-01	2.603300000000000058e-01
1.000000000000000056e-01	1.905539899999999989e+02	4.000000000000000000e+00	6.000000000000000000e+00	2.006000000000000005e-01	2.711299999999999821e-01
1.000000000000000056e-01	1.410730499999999950e+02	4.000000000000000000e+00	5.000000000000000000e+00	1.923900000000000055e-01	2.686000000000000054e-01
1.000000000000000056e-01	1.289887699999999882e+02	4.000000000000000000e+00	5.000000000000000000e+00	1.959599999999999953e-01	2.844200000000000061e-01
1.000000000000000056e-01	1.474320700000000102e+02	2.000000000000000000e+00	3.000000000000000000e+00	1.884200000000000041e-01	2.904399999999999760e-01
1.000000000000000056e-01	1.362772199999999998e+02	3.000000000000000000e+00	6.000000000000000000e+00	1.917200000000000015e-01	2.482300000000000062e-01
1.000000000000000056e-01	6.043663000000000096e+01	3.000000000000000000e+00	4.000000000000000000e+00	1.960500000000000020e-01	2.510100000000000109e-01
1.000000000000000056e-01	1.420906600000000140e+02	3.000000000000000000e+00	6.000000000000000000e+00	2.021100000000000119e-01	2.459600000000000120e-01
1.000000000000000056e-01	1.006636599999999930e+02	4.000000000000000000e+00	6.000000000000000000e+00	1.944299999999999917e-01	2.176299999999999901e-01
1.000000000000000056e-01	3.704937000000000324e+01	4.000000000000000000e+00	4.000000000000000000e+00	1.896500000000000130e-01	2.898600000000000065e-01
1.000000000000000056e-01	1.933549999999999969e+01	5.000000000000000000e+00	2.000000000000000000e+00	1.986700000000000133e-01	2.376399999999999901e-01
1.000000000000000056e-01	1.269999200000000030e+02	3.000000000000000000e+00	4.000000000000000000e+00	1.984400000000000053e-01	2.362299999999999955e-01
1.000000000000000056e-01	8.307582999999999629e+01	4.000000000000000000e+00	4.000000000000000000e+00	1.972700000000000009e-01	2.575299999999999812e-01
1.000000000000000056e-01	1.898800999999999917e+01	4.000000000000000000e+00	4.000000000000000000e+00	1.922000000000000097e-01	2.565299999999999803e-01
1.000000000000000056e-01	1.152289700000000039e+02	2.000000000000000000e+00	3.000000000000000000e+00	1.918900000000000050e-01	2.782600000000000073e-01
1.000000000000000056e-01	2.333199999999999996e-01	4.000000000000000000e+00	5.000000000000000000e+00	1.948300000000000032e-01	2.572800000000000087e-01
1.000000000000000056e-01	1.392513500000000022e+02	5.000000000000000000e+00	5.000000000000000000e+00	1.945999999999999952e-01	2.324799999999999922e-01
1.000000000000000056e-01	2.032886999999999844e+01	3.000000000000000000e+00	3.000000000000000000e+00	1.925900000000000112e-01	2.763999999999999790e-01
1.000000000000000056e-01	3.464177000000000106e+01	3.000000000000000000e+00	4.000000000000000000e+00	2.020299999999999874e-01	2.333399999999999919e-01
1.000000000000000056e-01	2.010778200000000027e+02	3.000000000000000000e+00	5.000000000000000000e+00	2.011799999999999977e-01	2.466299999999999881e-01
1.000000000000000056e-01	1.646308500000000095e+02	2.000000000000000000e+00	8.000000000000000000e+00	2.109999999999999931e-01	2.378699999999999981e-01
1.000000000000000056e-01	9.915403999999999485e+01	2.000000000000000000e+00	9.000000000000000000e+00	2.168799999999999895e-01	1.980899999999999883e-01
1.000000000000000056e-01	6.385676999999999737e+01	4.000000000000000000e+00	8.000000000000000000e+00	2.186200000000000088e-01	1.910900000000000098e-01
1.000000000000000056e-01	-1.692721999999999838e+01	7.000000000000000000e+00	7.000000000000000000e+00	2.193100000000000049e-01	1.764600000000000057e-01
1.000000000000000056e-01	2.130004299999999944e+02	5.000000000000000000e+00	6.000000000000000000e+00	2.189899999999999902e-01	1.800700000000000078e-01
1.000000000000000056e-01	1.457055699999999945e+02	3.000000000000000000e+00	9.000000000000000000e+00	2.217800000000000049e-01	1.856899999999999940e-01
1.000000000000000056e-01	1.276375900000000030e+02	3.000000000000000000e+00	7.000000000000000000e+00	2.230100000000000138e-01	1.952299999999999869e-01
1.000000000000000056e-01	1.542074000000000034e+01	1.000000000000000000e+00	8.000000000000000000e+00	2.235499999999999987e-01	1.806800000000000073e-01
1.000000000000000056e-01	1.323295999999999992e+02	2.000000000000000000e+00	7.000000000000000000e+00	2.258600000000000052e-01	1.699199999999999877e-01
1.000000000000000056e-01	1.773360999999999876e+01	2.000000000000000000e+00	8.000000000000000000e+00	2.274500000000000133e-01	1.696300000000000030e-01
1.000000000000000056e-01	4.684745999999999810e+01	4.000000000000000000e+00	1.000000000000000000e+01	2.276700000000000113e-01	1.746300000000000074e-01
1.000000000000000056e-01	-2.895098000000000127e+01	3.000000000000000000e+00	9.000000000000000000e+00	2.275899999999999868e-01	1.995999999999999996e-01
1.000000000000000056e-01	-6.522599999999999509e-01	3.000000000000000000e+00	1.100000000000000000e+01	2.305800000000000072e-01	1.700800000000000090e-01
1.000000000000000056e-01	7.616255999999999915e+01	4.000000000000000000e+00	1.300000000000000000e+01	2.305399999999999949e-01	1.492400000000000115e-01
1.000000000000000056e-01	1.042212600000000009e+02	5.000000000000000000e+00	1.000000000000000000e+01	2.350899999999999934e-01	1.715299999999999880e-01
1.000000000000000056e-01	1.104312800000000010e+02	4.000000000000000000e+00	8.000000000000000000e+00	2.362599999999999978e-01	1.242400000000000032e-01
1.000000000000000056e-01	3.671014000000000266e+01	5.000000000000000000e+00	1.000000000000000000e+01	2.362700000000000078e-01	1.436800000000000022e-01
1.000000000000000056e-01	4.743204000000000065e+01	3.000000000000000000e+00	9.000000000000000000e+00	2.422300000000000009e-01	1.544899999999999884e-01
1.000000000000000056e-01	9.748000999999999294e+01	4.000000000000000000e+00	1.100000000000000000e+01	2.461800000000000099e-01	1.547099999999999864e-01
1.000000000000000056e-01	1.646316199999999981e+02	4.000000000000000000e+00	1.000000000000000000e+01	2.385599999999999943e-01	1.349700000000000066e-01
1.000000000000000056e-01	5.830456999999999823e+01	5.000000000000000000e+00	1.000000000000000000e+01	2.385599999999999943e-01	1.559899999999999898e-01
1.000000000000000056e-01	2.175999300000000005e+02	5.000000000000000000e+00	6.000000000000000000e+00	2.434000000000000052e-01	1.386300000000000032e-01
1.000000000000000056e-01	1.261050500000000056e+02	6.000000000000000000e+00	8.000000000000000000e+00	2.388299999999999867e-01	1.087299999999999933e-01
1.000000000000000056e-01	4.508805999999999869e+01	4.000000000000000000e+00	7.000000000000000000e+00	2.330699999999999994e-01	1.234500000000000042e-01
1.000000000000000056e-01	9.118922000000000594e+01	4.000000000000000000e+00	8.000000000000000000e+00	2.311300000000000021e-01	1.400399999999999978e-01
1.000000000000000056e-01	4.266447999999999752e+01	3.000000000000000000e+00	9.000000000000000000e+00	2.307899999999999952e-01	1.388600000000000112e-01
1.000000000000000056e-01	4.733408000000000015e+01	2.000000000000000000e+00	1.000000000000000000e+01	2.329499999999999904e-01	1.417700000000000071e-01
1.000000000000000056e-01	1.520047500000000014e+02	2.000000000000000000e+00	8.000000000000000000e+00	2.363599999999999868e-01	1.528599999999999959e-01
1.000000000000000056e-01	-2.559761999999999915e+01	2.000000000000000000e+00	1.000000000000000000e+01	2.392400000000000082e-01	1.627399999999999958e-01
1.000000000000000056e-01	1.041882099999999980e+02	2.000000000000000000e+00	8.000000000000000000e+00	2.433899999999999952e-01	1.164599999999999941e-01
1.000000000000000056e-01	1.000513299999999930e+02	2.000000000000000000e+00	8.000000000000000000e+00	2.484300000000000119e-01	1.144000000000000017e-01
1.000000000000000056e-01	1.367620699999999943e+02	2.000000000000000000e+00	7.000000000000000000e+00	2.472000000000000031e-01	1.223899999999999988e-01
1.000000000000000056e-01	2.764669799999999782e+02	3.000000000000000000e+00	9.000000000000000000e+00	2.473200000000000121e-01	1.274200000000000055e-01
1.000000000000000056e-01	2.298087800000000129e+02	1.000000000000000000e+00	9.000000000000000000e+00	2.456200000000000050e-01	1.384299999999999975e-01
1.000000000000000056e-01	1.287869300000000123e+02	3.000000000000000000e+00	8.000000000000000000e+00	2.421200000000000019e-01	1.601899999999999991e-01
1.000000000000000056e-01	2.285120999999999825e+01	2.000000000000000000e+00	8.000000000000000000e+00	2.374799999999999967e-01	1.442199999999999871e-01
1.000000000000000056e-01	1.380945600000000013e+02	3.000000000000000000e+00	1.000000000000000000e+01	2.322200000000000097e-01	1.826200000000000045e-01
1.000000000000000056e-01	1.153160500000000042e+02	6.000000000000000000e+00	1.000000000000000000e+01	2.231400000000000050e-01	1.878799999999999915e-01
1.000000000000000056e-01	1.623984000000000094e+01	5.000000000000000000e+00	8.000000000000000000e+00	2.231100000000000028e-01	2.134699999999999931e-01
1.000000000000000056e-01	2.598881000000000085e+01	5.000000000000000000e+00	1.100000000000000000e+01	2.141699999999999993e-01	1.837799999999999989e-01
1.000000000000000056e-01	9.250279000000000451e+01	7.000000000000000000e+00	1.200000000000000000e+01	2.171899999999999942e-01	1.998699999999999921e-01
1.000000000000000056e-01	8.985714000000000112e+01	7.000000000000000000e+00	1.200000000000000000e+01	2.146099999999999952e-01	1.946799999999999919e-01
1.000000000000000056e-01	7.793232999999999322e+01	5.000000000000000000e+00	1.000000000000000000e+01	2.089199999999999946e-01	2.131399999999999961e-01
1.000000000000000056e-01	-1.009900000000000020e+00	3.000000000000000000e+00	9.000000000000000000e+00	2.054999999999999882e-01	2.177800000000000014e-01
1.000000000000000056e-01	1.479654000000000025e+01	3.000000000000000000e+00	9.000000000000000000e+00	2.103099999999999969e-01	2.102999999999999869e-01
1.000000000000000056e-01	5.543242000000000047e+01	3.000000000000000000e+00	9.000000000000000000e+00	2.089799999999999991e-01	2.053899999999999892e-01
1.000000000000000056e-01	1.237147400000000061e+02	2.000000000000000000e+00	6.000000000000000000e+00	2.056900000000000117e-01	2.137000000000000011e-01
1.000000000000000056e-01	1.510059999999999958e+00	2.000000000000000000e+00	8.000000000000000000e+00	2.147699999999999887e-01	2.336999999999999911e-01
1.000000000000000056e-01	4.362870000000000026e+00	3.000000000000000000e+00	5.000000000000000000e+00	2.115900000000000003e-01	2.121000000000000107e-01
1.000000000000000056e-01	7.269572999999999752e+01	5.000000000000000000e+00	8.000000000000000000e+00	2.160799999999999943e-01	2.486200000000000077e-01
1.000000000000000056e-01	-6.175753999999999877e+01	6.000000000000000000e+00	7.000000000000000000e+00	2.151700000000000002e-01	2.074600000000000055e-01
1.000000000000000056e-01	6.785008000000000550e+01	5.000000000000000000e+00	7.000000000000000000e+00	2.160499999999999921e-01	1.780299999999999938e-01
1.000000000000000056e-01	1.413919099999999958e+02	4.000000000000000000e+00	9.000000000000000000e+00	2.155100000000000071e-01	2.149099999999999899e-01
1.000000000000000056e-01	1.374559299999999951e+02	4.000000000000000000e+00	8.000000000000000000e+00	2.156899999999999928e-01	2.372299999999999964e-01
1.000000000000000056e-01	1.429385299999999859e+02	3.000000000000000000e+00	7.000000000000000000e+00	2.261499999999999899e-01	1.542999999999999927e-01
1.000000000000000056e-01	4.678459000000000145e+01	2.000000000000000000e+00	8.000000000000000000e+00	2.317200000000000093e-01	2.139300000000000090e-01
1.000000000000000056e-01	1.742130999999999830e+01	1.000000000000000000e+00	7.000000000000000000e+00	2.298699999999999910e-01	1.496599999999999875e-01
1.000000000000000056e-01	-5.458941000000000088e+01	1.000000000000000000e+00	1.100000000000000000e+01	2.305699999999999972e-01	1.691300000000000026e-01
1.000000000000000056e-01	7.792639999999999567e+00	4.000000000000000000e+00	1.000000000000000000e+01	2.353800000000000059e-01	1.573799999999999921e-01
1.000000000000000056e-01	8.784189000000000647e+01	3.000000000000000000e+00	1.100000000000000000e+01	2.316900000000000071e-01	1.584599999999999898e-01
1.000000000000000056e-01	-9.414559999999999818e+00	3.000000000000000000e+00	9.000000000000000000e+00	2.333899999999999864e-01	1.444400000000000128e-01
1.000000000000000056e-01	3.345669000000000182e+01	3.000000000000000000e+00	8.000000000000000000e+00	2.326199999999999934e-01	1.485599999999999976e-01
1.000000000000000056e-01	1.502948700000000031e+02	5.000000000000000000e+00	8.000000000000000000e+00	2.197699999999999931e-01	1.239200000000000024e-01
1.000000000000000056e-01	1.950795699999999897e+02	3.000000000000000000e+00	7.000000000000000000e+00	2.338899999999999868e-01	1.503800000000000137e-01
1.000000000000000056e-01	-7.148789999999999978e+00	4.000000000000000000e+00	6.000000000000000000e+00	2.315599999999999881e-01	1.487499999999999933e-01
1.000000000000000056e-01	6.998144999999999527e+01	5.000000000000000000e+00	6.000000000000000000e+00	2.406999999999999973e-01	1.622000000000000108e-01
1.000000000000000056e-01	1.003601100000000059e+02	5.000000000000000000e+00	5.000000000000000000e+00	2.358099999999999918e-01	1.530499999999999916e-01
1.000000000000000056e-01	5.582471999999999923e+01	7.000000000000000000e+00	6.000000000000000000e+00	2.280000000000000082e-01	1.637299999999999867e-01
1.000000000000000056e-01	1.557102800000000116e+02	9.000000000000000000e+00	5.000000000000000000e+00	2.240199999999999969e-01	1.701699999999999879e-01
1.000000000000000056e-01	1.742613900000000058e+02	1.100000000000000000e+01	4.000000000000000000e+00	2.235900000000000110e-01	1.475299999999999945e-01
1.000000000000000056e-01	1.551493999999999929e+01	7.000000000000000000e+00	3.000000000000000000e+00	2.230000000000000038e-01	1.652599999999999902e-01
1.000000000000000056e-01	4.335394000000000148e+01	7.000000000000000000e+00	3.000000000000000000e+00	2.217399999999999927e-01	1.743399999999999950e-01
1.000000000000000056e-01	6.529200000000000159e+01	8.000000000000000000e+00	2.000000000000000000e+00	2.179500000000000048e-01	1.863799999999999901e-01
1.000000000000000056e-01	-1.276334599999999995e+02	8.000000000000000000e+00	3.000000000000000000e+00	2.186700000000000033e-01	1.708399999999999919e-01
1.000000000000000056e-01	-3.637516000000000105e+01	8.000000000000000000e+00	4.000000000000000000e+00	2.156099999999999961e-01	1.846700000000000008e-01
1.000000000000000056e-01	-2.799736000000000047e+01	6.000000000000000000e+00	4.000000000000000000e+00	2.179899999999999893e-01	2.064100000000000101e-01
1.000000000000000056e-01	6.473608000000000118e+01	5.000000000000000000e+00	5.000000000000000000e+00	2.178700000000000081e-01	2.125900000000000012e-01
1.000000000000000056e-01	-9.581521999999999650e+01	4.000000000000000000e+00	7.000000000000000000e+00	2.200699999999999878e-01	2.001199999999999923e-01
1.000000000000000056e-01	-2.108587999999999951e+01	5.000000000000000000e+00	6.000000000000000000e+00	2.192999999999999949e-01	1.979700000000000071e-01
1.000000000000000056e-01	9.873847999999999558e+01	5.000000000000000000e+00	7.000000000000000000e+00	2.250900000000000123e-01	1.872099999999999875e-01
1.000000000000000056e-01	2.413136000000000081e+01	4.000000000000000000e+00	6.000000000000000000e+00	2.266799999999999926e-01	1.765700000000000047e-01
1.000000000000000056e-01	7.119849000000000672e+01	4.000000000000000000e+00	8.000000000000000000e+00	2.272099999999999953e-01	1.936299999999999966e-01
1.000000000000000056e-01	-1.522982000000000014e+01	6.000000000000000000e+00	8.000000000000000000e+00	2.253499999999999948e-01	2.002400000000000013e-01
1.000000000000000056e-01	9.597659000000000162e+01	6.000000000000000000e+00	7.000000000000000000e+00	2.268300000000000038e-01	1.609099999999999975e-01
1.000000000000000056e-01	7.623850000000000193e+01	7.000000000000000000e+00	8.000000000000000000e+00	2.239700000000000024e-01	1.494399999999999895e-01
1.000000000000000056e-01	9.615776999999999930e+01	3.000000000000000000e+00	7.000000000000000000e+00	2.206500000000000128e-01	1.735700000000000021e-01
1.000000000000000056e-01	1.807435199999999895e+02	3.000000000000000000e+00	9.000000000000000000e+00	2.146500000000000075e-01	1.798399999999999999e-01
1.000000000000000056e-01	1.418335299999999961e+02	1.000000000000000000e+00	8.000000000000000000e+00	2.167699999999999905e-01	2.046000000000000041e-01
1.000000000000000056e-01	1.397416599999999960e+02	2.000000000000000000e+00	1.000000000000000000e+01	2.185600000000000043e-01	1.727299999999999947e-01
1.000000000000000056e-01	1.270420000000000016e+02	2.000000000000000000e+00	1.100000000000000000e+01	2.189599999999999880e-01	2.022899999999999976e-01
1.000000000000000056e-01	1.607564900000000137e+02	3.000000000000000000e+00	9.000000000000000000e+00	2.219800000000000106e-01	1.934500000000000108e-01
1.000000000000000056e-01	6.250735000000000241e+01	2.000000000000000000e+00	1.000000000000000000e+01	2.182099999999999873e-01	2.086199999999999999e-01
1.000000000000000056e-01	3.173983000000000132e+01	3.000000000000000000e+00	6.000000000000000000e+00	2.173400000000000054e-01	2.194599999999999884e-01
1.000000000000000056e-01	3.877273000000000280e+01	6.000000000000000000e+00	1.000000000000000000e+01	2.149800000000000044e-01	2.101800000000000057e-01
1.000000000000000056e-01	-2.790880000000000027e+00	4.000000000000000000e+00	9.000000000000000000e+00	2.157399999999999873e-01	1.987500000000000100e-01
1.000000000000000056e-01	-1.990072999999999936e+01	3.000000000000000000e+00	8.000000000000000000e+00	2.164099999999999913e-01	2.285200000000000009e-01
1.000000000000000056e-01	-5.353426000000000329e+01	3.000000000000000000e+00	1.300000000000000000e+01	2.112600000000000033e-01	2.569299999999999917e-01
1.000000000000000056e-01	-9.332507999999999981e+01	4.000000000000000000e+00	1.200000000000000000e+01	2.156200000000000061e-01	2.367299999999999960e-01
1.000000000000000056e-01	5.736986000000000274e+01	2.000000000000000000e+00	1.100000000000000000e+01	2.220999999999999919e-01	1.842699999999999894e-01
1.000000000000000056e-01	6.427908999999999651e+01	0.000000000000000000e+00	9.000000000000000000e+00	2.343600000000000128e-01	1.932599999999999874e-01
1.000000000000000056e-01	-1.797573999999999828e+01	1.000000000000000000e+00	6.000000000000000000e+00	2.234299999999999897e-01	1.941700000000000093e-01
1.000000000000000056e-01	9.981400000000000716e+00	1.000000000000000000e+00	1.100000000000000000e+01	2.238300000000000012e-01	1.836000000000000132e-01
1.000000000000000056e-01	-3.093402999999999992e+01	2.000000000000000000e+00	9.000000000000000000e+00	2.282899999999999929e-01	1.859899999999999887e-01
1.000000000000000056e-01	2.368429000000000073e+01	3.000000000000000000e+00	5.000000000000000000e+00	2.228100000000000080e-01	1.749600000000000044e-01
1.000000000000000056e-01	1.298857600000000048e+02	2.000000000000000000e+00	8.000000000000000000e+00	2.201400000000000023e-01	1.929299999999999904e-01
1.000000000000000056e-01	7.569406999999999641e+01	2.000000000000000000e+00	6.000000000000000000e+00	2.129099999999999882e-01	1.781699999999999950e-01
1.000000000000000056e-01	9.637299000000000149e+01	5.000000000000000000e+00	9.000000000000000000e+00	2.125700000000000089e-01	2.192199999999999982e-01
1.000000000000000056e-01	-3.778728999999999871e+01	5.000000000000000000e+00	6.000000000000000000e+00	2.085799999999999876e-01	2.141200000000000048e-01
1.000000000000000056e-01	-5.233603999999999701e+01	7.000000000000000000e+00	7.000000000000000000e+00	2.042499999999999871e-01	2.295300000000000118e-01
1.000000000000000056e-01	-9.747060999999999353e+01	5.000000000000000000e+00	7.000000000000000000e+00	2.029299999999999993e-01	2.227300000000000113e-01
1.000000000000000056e-01	3.513721000000000316e+01	5.000000000000000000e+00	1.100000000000000000e+01	2.102600000000000025e-01	2.358599999999999863e-01
1.000000000000000056e-01	-1.050639999999999930e+01	3.000000000000000000e+00	1.000000000000000000e+01	2.111200000000000021e-01	2.436200000000000032e-01
1.000000000000000056e-01	1.443252999999999986e+02	3.000000000000000000e+00	1.100000000000000000e+01	2.096899999999999875e-01	2.421200000000000019e-01
1.000000000000000056e-01	1.644078399999999931e+02	3.000000000000000000e+00	1.200000000000000000e+01	2.110700000000000076e-01	1.623999999999999888e-01
1.000000000000000056e-01	1.739110499999999888e+02	3.000000000000000000e+00	1.100000000000000000e+01	2.100700000000000067e-01	2.229800000000000115e-01
1.000000000000000056e-01	6.510187999999999420e+01	5.000000000000000000e+00	1.100000000000000000e+01	2.074999999999999900e-01	2.398500000000000076e-01
1.000000000000000056e-01	6.039260000000000161e+01	3.000000000000000000e+00	1.000000000000000000e+01	2.084799999999999986e-01	2.127999999999999892e-01
1.000000000000000056e-01	5.790556000000000125e+01	5.000000000000000000e+00	9.000000000000000000e+00	2.074499999999999955e-01	2.052100000000000035e-01
1.000000000000000056e-01	3.820071999999999690e+01	3.000000000000000000e+00	8.000000000000000000e+00	2.118899999999999950e-01	2.177800000000000014e-01
1.000000000000000056e-01	1.248670000000000080e+01	4.000000000000000000e+00	6.000000000000000000e+00	2.099399999999999877e-01	2.069100000000000106e-01
1.000000000000000056e-01	3.240220000000000056e+01	5.000000000000000000e+00	5.000000000000000000e+00	2.103700000000000014e-01	2.159000000000000086e-01
1.000000000000000056e-01	3.171798000000000073e+01	5.000000000000000000e+00	4.000000000000000000e+00	2.115900000000000003e-01	2.066300000000000081e-01
1.000000000000000056e-01	9.738841999999999643e+01	4.000000000000000000e+00	4.000000000000000000e+00	2.163400000000000045e-01	2.088399999999999979e-01
1.000000000000000056e-01	6.970027000000000328e+01	4.000000000000000000e+00	4.000000000000000000e+00	2.167399999999999882e-01	2.090100000000000013e-01
1.000000000000000056e-01	1.448584199999999953e+02	4.000000000000000000e+00	5.000000000000000000e+00	2.097199999999999898e-01	2.354499999999999926e-01
1.000000000000000056e-01	6.676090000000000657e+01	3.000000000000000000e+00	5.000000000000000000e+00	2.140199999999999880e-01	2.238199999999999912e-01
1.000000000000000056e-01	2.670789100000000076e+02	4.000000000000000000e+00	6.000000000000000000e+00	2.088599999999999901e-01	2.395700000000000052e-01
1.000000000000000056e-01	4.498004999999999853e+01	5.000000000000000000e+00	4.000000000000000000e+00	2.148100000000000009e-01	1.975399999999999934e-01
1.000000000000000056e-01	-5.756616999999999962e+01	4.000000000000000000e+00	5.000000000000000000e+00	2.119300000000000073e-01	2.069699999999999873e-01
1.000000000000000056e-01	9.846208000000000027e+01	4.000000000000000000e+00	7.000000000000000000e+00	2.120299999999999963e-01	2.411600000000000132e-01
1.000000000000000056e-01	3.364502000000000237e+01	4.000000000000000000e+00	6.000000000000000000e+00	2.122999999999999887e-01	2.121800000000000075e-01
1.000000000000000056e-01	1.502367900000000134e+02	4.000000000000000000e+00	7.000000000000000000e+00	2.008099999999999885e-01	2.675100000000000255e-01
1.000000000000000056e-01	1.010328899999999948e+02	2.000000000000000000e+00	6.000000000000000000e+00	2.057900000000000007e-01	2.238300000000000012e-01
1.000000000000000056e-01	7.276787000000000205e+01	2.000000000000000000e+00	5.000000000000000000e+00	2.080100000000000005e-01	2.207300000000000095e-01
1.000000000000000056e-01	7.081000000000000227e+01	4.000000000000000000e+00	8.000000000000000000e+00	2.099699999999999900e-01	2.213900000000000035e-01
1.000000000000000056e-01	2.791129000000000104e+01	4.000000000000000000e+00	6.000000000000000000e+00	2.124999999999999944e-01	2.416899999999999882e-01
1.000000000000000056e-01	-3.870130000000000070e+00	4.000000000000000000e+00	4.000000000000000000e+00	2.134900000000000131e-01	2.126800000000000079e-01
1.000000000000000056e-01	1.249389999999999930e+02	4.000000000000000000e+00	4.000000000000000000e+00	2.120499999999999885e-01	2.040399999999999991e-01
1.000000000000000056e-01	1.396414100000000076e+02	4.000000000000000000e+00	5.000000000000000000e+00	2.133200000000000096e-01	2.228799999999999948e-01
1.000000000000000056e-01	-4.506544999999999845e+01	5.000000000000000000e+00	7.000000000000000000e+00	2.127600000000000047e-01	2.251299999999999968e-01
1.000000000000000056e-01	2.763499999999999845e-01	5.000000000000000000e+00	3.000000000000000000e+00	2.160900000000000043e-01	2.222399999999999931e-01
1.000000000000000056e-01	7.564337999999999340e+01	7.000000000000000000e+00	4.000000000000000000e+00	2.121699999999999975e-01	1.716799999999999993e-01
1.000000000000000056e-01	1.219022599999999983e+02	6.000000000000000000e+00	4.000000000000000000e+00	2.145799999999999930e-01	1.784000000000000030e-01
1.000000000000000056e-01	5.978379000000000332e+01	5.000000000000000000e+00	2.000000000000000000e+00	2.131500000000000061e-01	2.045899999999999941e-01
1.000000000000000056e-01	9.115000999999999465e+01	5.000000000000000000e+00	3.000000000000000000e+00	2.074199999999999933e-01	2.328199999999999992e-01
1.000000000000000056e-01	4.327421999999999969e+01	4.000000000000000000e+00	2.000000000000000000e+00	2.026600000000000068e-01	2.432100000000000095e-01
1.000000000000000056e-01	5.580949999999999989e+01	3.000000000000000000e+00	1.000000000000000000e+00	2.017899999999999971e-01	2.731299999999999839e-01
1.000000000000000056e-01	3.103760000000000119e+01	1.000000000000000000e+00	3.000000000000000000e+00	2.005899999999999905e-01	2.384699999999999875e-01
1.000000000000000056e-01	-3.642018000000000200e+01	1.000000000000000000e+00	3.000000000000000000e+00	1.971600000000000019e-01	2.758399999999999741e-01
1.000000000000000056e-01	-1.242754000000000048e+01	1.000000000000000000e+00	3.000000000000000000e+00	1.982299999999999895e-01	2.447499999999999953e-01
1.000000000000000056e-01	7.371117999999999881e+01	3.000000000000000000e+00	3.000000000000000000e+00	2.016000000000000014e-01	2.706799999999999762e-01
1.000000000000000056e-01	3.652631999999999834e+01	2.000000000000000000e+00	5.000000000000000000e+00	2.006499999999999950e-01	2.533000000000000251e-01
1.000000000000000056e-01	-1.807085000000000008e+01	4.000000000000000000e+00	6.000000000000000000e+00	2.121500000000000052e-01	2.635000000000000120e-01
1.000000000000000056e-01	5.035890000000000200e+00	2.000000000000000000e+00	6.000000000000000000e+00	1.994599999999999984e-01	2.795099999999999807e-01
1.000000000000000056e-01	1.052425999999999959e+02	2.000000000000000000e+00	4.000000000000000000e+00	2.069499999999999951e-01	2.340500000000000080e-01
1.000000000000000056e-01	-3.489385999999999655e+01	2.000000000000000000e+00	4.000000000000000000e+00	2.101999999999999980e-01	1.711699999999999888e-01
1.000000000000000056e-01	4.947106999999999744e+01	2.000000000000000000e+00	6.000000000000000000e+00	2.125100000000000044e-01	2.336399999999999866e-01
1.000000000000000056e-01	-8.424929999999999808e+00	0.000000000000000000e+00	5.000000000000000000e+00	2.149800000000000044e-01	2.210699999999999887e-01
1.000000000000000056e-01	5.827212999999999710e+01	1.000000000000000000e+00	5.000000000000000000e+00	2.141200000000000048e-01	2.180199999999999916e-01
1.000000000000000056e-01	6.835899999999999466e+01	1.000000000000000000e+00	3.000000000000000000e+00	2.138899999999999968e-01	2.124000000000000055e-01
1.000000000000000056e-01	7.427178999999999576e+01	1.000000000000000000e+00	3.000000000000000000e+00	2.137300000000000033e-01	2.111300000000000121e-01
1.000000000000000056e-01	3.798980999999999852e+01	1.000000000000000000e+00	5.000000000000000000e+00	2.157000000000000028e-01	2.306300000000000017e-01
1.000000000000000056e-01	8.809995999999999583e+01	1.000000000000000000e+00	5.000000000000000000e+00	2.146399999999999975e-01	2.115900000000000003e-01
1.000000000000000056e-01	1.580795300000000054e+02	2.000000000000000000e+00	8.000000000000000000e+00	2.090799999999999881e-01	2.091899999999999871e-01
1.000000000000000056e-01	1.192656099999999952e+02	2.000000000000000000e+00	6.000000000000000000e+00	2.105299999999999949e-01	2.330099999999999949e-01
1.000000000000000056e-01	1.366973700000000065e+02	1.000000000000000000e+00	6.000000000000000000e+00	2.101699999999999957e-01	2.059600000000000042e-01
1.000000000000000056e-01	1.054943999999999988e+02	1.000000000000000000e+00	5.000000000000000000e+00	2.127499999999999947e-01	2.505100000000000104e-01
1.000000000000000056e-01	1.563126900000000035e+02	1.000000000000000000e+00	4.000000000000000000e+00	2.227699999999999958e-01	2.078299999999999870e-01
1.000000000000000056e-01	1.104114000000000004e+02	2.000000000000000000e+00	5.000000000000000000e+00	2.170799999999999952e-01	1.872199999999999975e-01
1.000000000000000056e-01	1.707592199999999991e+02	1.000000000000000000e+00	7.000000000000000000e+00	2.155600000000000016e-01	1.738300000000000123e-01
1.000000000000000056e-01	1.467516300000000058e+02	1.000000000000000000e+00	5.000000000000000000e+00	2.211200000000000110e-01	2.297099999999999975e-01
1.000000000000000056e-01	2.761106500000000210e+02	4.000000000000000000e+00	3.000000000000000000e+00	2.189800000000000080e-01	2.086899999999999866e-01
1.000000000000000056e-01	1.658246900000000039e+02	4.000000000000000000e+00	7.000000000000000000e+00	2.165100000000000080e-01	2.251599999999999990e-01
1.000000000000000056e-01	1.444605999999999995e+02	1.000000000000000000e+00	7.000000000000000000e+00	2.199000000000000121e-01	1.862699999999999911e-01
1.000000000000000056e-01	2.144336500000000001e+02	5.000000000000000000e+00	7.000000000000000000e+00	2.183299999999999963e-01	1.977599999999999913e-01
1.000000000000000056e-01	1.847797799999999881e+02	4.000000000000000000e+00	5.000000000000000000e+00	2.155400000000000094e-01	2.046900000000000108e-01
1.000000000000000056e-01	8.729255999999999460e+01	3.000000000000000000e+00	6.000000000000000000e+00	2.131099999999999939e-01	2.225600000000000078e-01
1.000000000000000056e-01	3.245284000000000191e+01	3.000000000000000000e+00	8.000000000000000000e+00	2.161599999999999910e-01	2.174899999999999889e-01
1.000000000000000056e-01	3.307280000000000086e+01	3.000000000000000000e+00	7.000000000000000000e+00	2.151800000000000102e-01	1.957699999999999996e-01
1.000000000000000056e-01	1.187747700000000037e+02	3.000000000000000000e+00	8.000000000000000000e+00	2.160499999999999921e-01	2.033800000000000052e-01
1.000000000000000056e-01	2.370887000000000100e+01	1.000000000000000000e+00	7.000000000000000000e+00	2.142400000000000138e-01	2.189300000000000135e-01
1.000000000000000056e-01	3.314603000000000321e+01	1.000000000000000000e+00	7.000000000000000000e+00	2.240499999999999992e-01	1.888100000000000056e-01
1.000000000000000056e-01	1.292208200000000033e+02	3.000000000000000000e+00	7.000000000000000000e+00	2.262399999999999967e-01	2.107600000000000029e-01
1.000000000000000056e-01	2.488286099999999976e+02	3.000000000000000000e+00	5.000000000000000000e+00	2.245399999999999896e-01	1.725099999999999967e-01
1.000000000000000056e-01	3.787547599999999761e+02	7.000000000000000000e+00	7.000000000000000000e+00	2.171399999999999997e-01	1.992099999999999982e-01
1.000000000000000056e-01	3.297416499999999928e+02	7.000000000000000000e+00	7.000000000000000000e+00	2.129099999999999882e-01	2.281100000000000072e-01
1.000000000000000056e-01	2.263665799999999990e+02	4.000000000000000000e+00	5.000000000000000000e+00	2.080599999999999949e-01	1.812600000000000044e-01
1.000000000000000056e-01	1.362349600000000009e+02	1.000000000000000000e+00	3.000000000000000000e+00	2.061800000000000022e-01	2.053500000000000048e-01
1.000000000000000056e-01	1.175599399999999974e+02	3.000000000000000000e+00	3.000000000000000000e+00	2.077700000000000102e-01	2.066800000000000026e-01
1.000000000000000056e-01	1.000044599999999946e+02	5.000000000000000000e+00	6.000000000000000000e+00	2.078899999999999915e-01	1.822900000000000076e-01
1.000000000000000056e-01	1.183757599999999996e+02	5.000000000000000000e+00	6.000000000000000000e+00	2.054600000000000037e-01	1.799300000000000066e-01
1.000000000000000056e-01	1.293965599999999938e+02	4.000000000000000000e+00	4.000000000000000000e+00	2.083599999999999897e-01	2.160400000000000098e-01
1.000000000000000056e-01	1.529800199999999961e+02	3.000000000000000000e+00	7.000000000000000000e+00	2.060099999999999987e-01	1.651299999999999990e-01
1.000000000000000056e-01	2.223214800000000082e+02	3.000000000000000000e+00	9.000000000000000000e+00	2.028800000000000048e-01	2.435400000000000065e-01
1.000000000000000056e-01	1.542896599999999978e+02	5.000000000000000000e+00	9.000000000000000000e+00	2.117300000000000015e-01	2.002099999999999991e-01
1.000000000000000056e-01	1.441425800000000095e+02	4.000000000000000000e+00	1.000000000000000000e+01	2.078800000000000092e-01	1.998900000000000121e-01
1.000000000000000056e-01	2.764993900000000053e+02	4.000000000000000000e+00	9.000000000000000000e+00	2.084600000000000064e-01	2.352700000000000069e-01
1.000000000000000056e-01	1.537048800000000028e+02	5.000000000000000000e+00	6.000000000000000000e+00	2.119699999999999918e-01	2.282500000000000084e-01
1.000000000000000056e-01	1.174089299999999980e+02	2.000000000000000000e+00	7.000000000000000000e+00	2.134500000000000008e-01	1.984700000000000075e-01
1.000000000000000056e-01	1.764228899999999953e+02	1.000000000000000000e+00	8.000000000000000000e+00	2.145100000000000062e-01	2.019299999999999984e-01
1.000000000000000056e-01	2.281343099999999993e+02	2.000000000000000000e+00	5.000000000000000000e+00	2.180100000000000093e-01	1.698699999999999932e-01
1.000000000000000056e-01	3.210492300000000228e+02	3.000000000000000000e+00	9.000000000000000000e+00	2.268600000000000061e-01	1.488200000000000078e-01
1.000000000000000056e-01	1.646329399999999907e+02	2.000000000000000000e+00	1.000000000000000000e+01	2.237300000000000122e-01	1.749400000000000122e-01
1.000000000000000056e-01	1.979846000000000004e+02	2.000000000000000000e+00	9.000000000000000000e+00	2.242699999999999971e-01	1.533899999999999986e-01
1.000000000000000056e-01	6.319906999999999897e+01	4.000000000000000000e+00	9.000000000000000000e+00	2.162300000000000055e-01	1.680899999999999894e-01
1.000000000000000056e-01	2.364086599999999976e+02	5.000000000000000000e+00	1.100000000000000000e+01	2.162199999999999955e-01	1.835299999999999987e-01
1.000000000000000056e-01	8.811171000000000220e+01	1.000000000000000000e+00	9.000000000000000000e+00	2.204800000000000093e-01	2.129699999999999926e-01
1.000000000000000056e-01	2.230353399999999908e+02	5.000000000000000000e+00	7.000000000000000000e+00	2.035299999999999887e-01	1.932899999999999896e-01
1.000000000000000056e-01	1.172765500000000003e+02	7.000000000000000000e+00	3.000000000000000000e+00	2.069699999999999873e-01	2.642200000000000104e-01
1.000000000000000056e-01	7.604079999999999728e+00	5.000000000000000000e+00	9.000000000000000000e+00	2.206100000000000005e-01	1.940600000000000103e-01
1.000000000000000056e-01	6.536538000000000181e+01	3.000000000000000000e+00	6.000000000000000000e+00	2.222800000000000054e-01	1.741600000000000092e-01
1.000000000000000056e-01	2.934001799999999776e+02	5.000000000000000000e+00	7.000000000000000000e+00	2.151399999999999979e-01	1.676700000000000135e-01
1.000000000000000056e-01	9.092463999999999658e+01	4.000000000000000000e+00	9.000000000000000000e+00	2.160299999999999998e-01	1.490599999999999981e-01
1.000000000000000056e-01	4.368146000000000129e+01	4.000000000000000000e+00	7.000000000000000000e+00	2.166200000000000070e-01	1.668399999999999883e-01
1.000000000000000056e-01	6.137143999999999977e+01	3.000000000000000000e+00	5.000000000000000000e+00	2.256799999999999917e-01	2.169500000000000040e-01
1.000000000000000056e-01	1.393521299999999883e+02	8.000000000000000000e+00	6.000000000000000000e+00	2.201899999999999968e-01	1.598199999999999898e-01
1.000000000000000056e-01	2.085923600000000135e+02	8.000000000000000000e+00	6.000000000000000000e+00	2.223100000000000076e-01	1.881099999999999994e-01
1.000000000000000056e-01	4.189233000000000118e+01	6.000000000000000000e+00	9.000000000000000000e+00	2.227500000000000036e-01	1.804099999999999870e-01
1.000000000000000056e-01	-7.223636000000000479e+01	5.000000000000000000e+00	5.000000000000000000e+00	2.252899999999999903e-01	2.050800000000000123e-01
1.000000000000000056e-01	-1.464070000000000071e+01	5.000000000000000000e+00	8.000000000000000000e+00	2.271199999999999886e-01	1.789399999999999880e-01
1.000000000000000056e-01	3.027738000000000085e+01	7.000000000000000000e+00	1.000000000000000000e+01	2.244299999999999906e-01	2.167000000000000037e-01
1.000000000000000056e-01	8.239862999999999715e+01	4.000000000000000000e+00	9.000000000000000000e+00	2.240800000000000014e-01	1.950600000000000112e-01
1.000000000000000056e-01	2.272746000000000066e+01	5.000000000000000000e+00	8.000000000000000000e+00	2.249500000000000111e-01	1.882999999999999952e-01
1.000000000000000056e-01	4.681942000000000093e+01	6.000000000000000000e+00	7.000000000000000000e+00	2.172399999999999887e-01	2.321799999999999975e-01
1.000000000000000056e-01	7.227299999999999613e+00	4.000000000000000000e+00	6.000000000000000000e+00	2.228300000000000003e-01	2.066500000000000004e-01
1.000000000000000056e-01	-3.000939999999999941e+00	5.000000000000000000e+00	4.000000000000000000e+00	2.343000000000000083e-01	1.710699999999999998e-01
1.000000000000000056e-01	7.987590000000000146e+01	3.000000000000000000e+00	6.000000000000000000e+00	2.258300000000000030e-01	2.147999999999999909e-01
1.000000000000000056e-01	-4.163674999999999926e+01	2.000000000000000000e+00	7.000000000000000000e+00	2.322799999999999865e-01	1.556700000000000028e-01
1.000000000000000056e-01	1.855379700000000014e+02	1.000000000000000000e+00	8.000000000000000000e+00	2.305300000000000127e-01	1.792700000000000127e-01
1.000000000000000056e-01	2.393042000000000158e+01	2.000000000000000000e+00	9.000000000000000000e+00	2.351000000000000034e-01	1.584399999999999975e-01
1.000000000000000056e-01	1.781863299999999981e+02	3.000000000000000000e+00	8.000000000000000000e+00	2.326499999999999957e-01	1.579599999999999893e-01
1.000000000000000056e-01	8.362041000000000679e+01	3.000000000000000000e+00	8.000000000000000000e+00	2.310500000000000054e-01	1.476500000000000035e-01
1.000000000000000056e-01	-3.485479999999999912e+00	3.000000000000000000e+00	8.000000000000000000e+00	2.281799999999999939e-01	1.234500000000000042e-01
1.000000000000000056e-01	5.568520000000000181e+01	2.000000000000000000e+00	1.000000000000000000e+01	2.336100000000000121e-01	1.314700000000000035e-01
1.000000000000000056e-01	-5.094617999999999824e+01	4.000000000000000000e+00	8.000000000000000000e+00	2.366499999999999992e-01	1.484800000000000009e-01
1.000000000000000056e-01	-3.546094999999999686e+01	3.000000000000000000e+00	5.000000000000000000e+00	2.326699999999999879e-01	1.723600000000000132e-01
1.000000000000000056e-01	-2.517199000000000098e+01	3.000000000000000000e+00	5.000000000000000000e+00	2.259500000000000119e-01	2.040200000000000069e-01
1.000000000000000056e-01	-8.172817999999999472e+01	3.000000000000000000e+00	6.000000000000000000e+00	2.238799999999999957e-01	1.262600000000000111e-01
1.000000000000000056e-01	1.014789000000000030e+01	4.000000000000000000e+00	5.000000000000000000e+00	2.161399999999999988e-01	3.096400000000000263e-01
1.000000000000000056e-01	-2.891948999999999970e+01	4.000000000000000000e+00	6.000000000000000000e+00	2.155799999999999939e-01	1.076099999999999973e-01
1.000000000000000056e-01	-6.362350000000000172e+00	2.000000000000000000e+00	3.000000000000000000e+00	2.300899999999999890e-01	1.885699999999999876e-01
1.000000000000000056e-01	8.166969999999999175e+00	4.000000000000000000e+00	4.000000000000000000e+00	2.369699999999999862e-01	1.649700000000000055e-01
1.000000000000000056e-01	1.825026000000000082e+01	3.000000000000000000e+00	6.000000000000000000e+00	2.348899999999999877e-01	1.786200000000000010e-01
1.000000000000000056e-01	1.488314300000000117e+02	4.000000000000000000e+00	6.000000000000000000e+00	2.354499999999999926e-01	1.644400000000000028e-01
1.000000000000000056e-01	1.659281499999999880e+02	4.000000000000000000e+00	6.000000000000000000e+00	2.342200000000000115e-01	1.738399999999999945e-01
1.000000000000000056e-01	2.542311000000000121e+01	5.000000000000000000e+00	6.000000000000000000e+00	2.384799999999999975e-01	1.450599999999999945e-01
1.000000000000000056e-01	-8.601559999999999206e+00	4.000000000000000000e+00	6.000000000000000000e+00	2.369400000000000117e-01	1.554200000000000026e-01
1.000000000000000056e-01	5.163815999999999917e+01	5.000000000000000000e+00	6.000000000000000000e+00	2.379199999999999926e-01	1.303700000000000137e-01
1.000000000000000056e-01	-2.257897000000000176e+01	3.000000000000000000e+00	5.000000000000000000e+00	2.361300000000000066e-01	1.272699999999999942e-01
1.000000000000000056e-01	3.509969999999999857e+01	2.000000000000000000e+00	5.000000000000000000e+00	2.418099999999999972e-01	1.585799999999999987e-01
1.000000000000000056e-01	4.767629999999999768e+01	1.000000000000000000e+00	5.000000000000000000e+00	2.417600000000000027e-01	1.171399999999999941e-01
1.000000000000000056e-01	2.437083599999999990e+02	2.000000000000000000e+00	6.000000000000000000e+00	2.357299999999999951e-01	1.880300000000000027e-01
1.000000000000000056e-01	1.781575100000000020e+02	4.000000000000000000e+00	5.000000000000000000e+00	2.379900000000000071e-01	1.586200000000000110e-01
1.000000000000000056e-01	1.284870899999999949e+02	3.000000000000000000e+00	6.000000000000000000e+00	2.449699999999999933e-01	1.053199999999999970e-01
1.000000000000000056e-01	3.569395999999999702e+01	2.000000000000000000e+00	5.000000000000000000e+00	2.407199999999999895e-01	1.270900000000000085e-01
1.000000000000000056e-01	-3.653155000000000285e+01	3.000000000000000000e+00	5.000000000000000000e+00	2.454099999999999893e-01	1.321199999999999875e-01
1.000000000000000056e-01	-2.209355000000000047e+01	0.000000000000000000e+00	5.000000000000000000e+00	2.422400000000000109e-01	1.480799999999999894e-01
1.000000000000000056e-01	-1.075223000000000084e+01	2.000000000000000000e+00	3.000000000000000000e+00	2.445700000000000096e-01	1.155299999999999938e-01
1.000000000000000056e-01	-1.761169999999999902e+00	3.000000000000000000e+00	5.000000000000000000e+00	2.474899999999999878e-01	1.242800000000000016e-01
1.000000000000000056e-01	7.611364000000000374e+01	2.000000000000000000e+00	6.000000000000000000e+00	2.438500000000000112e-01	1.272199999999999998e-01
1.000000000000000056e-01	8.528130000000000877e+00	2.000000000000000000e+00	7.000000000000000000e+00	2.458799999999999875e-01	9.586000000000000076e-02
1.000000000000000056e-01	-3.837895000000000323e+01	3.000000000000000000e+00	6.000000000000000000e+00	2.494300000000000128e-01	1.217499999999999971e-01
1.000000000000000056e-01	5.727920000000000122e+00	2.000000000000000000e+00	8.000000000000000000e+00	2.449300000000000088e-01	1.613900000000000057e-01
1.000000000000000056e-01	2.856826999999999828e+01	3.000000000000000000e+00	6.000000000000000000e+00	2.405500000000000138e-01	1.021200000000000024e-01
1.000000000000000056e-01	1.271698999999999913e+01	4.000000000000000000e+00	6.000000000000000000e+00	2.335800000000000098e-01	1.647399999999999975e-01
1.000000000000000056e-01	-3.688396000000000186e+01	3.000000000000000000e+00	7.000000000000000000e+00	2.439900000000000124e-01	9.793999999999999928e-02
1.000000000000000056e-01	-7.448771999999999593e+01	4.000000000000000000e+00	6.000000000000000000e+00	2.417799999999999949e-01	8.744999999999999996e-02
1.000000000000000056e-01	9.551962000000000330e+01	6.000000000000000000e+00	4.000000000000000000e+00	2.417199999999999904e-01	1.000599999999999962e-01
1.000000000000000056e-01	1.464424300000000017e+02	5.000000000000000000e+00	5.000000000000000000e+00	2.364499999999999935e-01	1.017900000000000055e-01
1.000000000000000056e-01	3.252035999999999660e+01	4.000000000000000000e+00	7.000000000000000000e+00	2.369400000000000117e-01	1.273900000000000032e-01
1.000000000000000056e-01	3.386428000000000083e+01	2.000000000000000000e+00	5.000000000000000000e+00	2.290600000000000136e-01	1.579299999999999871e-01
1.000000000000000056e-01	7.245523000000000025e+01	4.000000000000000000e+00	5.000000000000000000e+00	2.271400000000000086e-01	1.476000000000000090e-01
1.000000000000000056e-01	1.696118899999999883e+02	2.000000000000000000e+00	4.000000000000000000e+00	2.308800000000000019e-01	1.427599999999999980e-01
1.000000000000000056e-01	3.368927999999999656e+01	3.000000000000000000e+00	3.000000000000000000e+00	2.274400000000000033e-01	1.842100000000000126e-01
1.000000000000000056e-01	6.633950000000000102e+01	4.000000000000000000e+00	2.000000000000000000e+00	2.238999999999999879e-01	1.368900000000000117e-01
1.000000000000000056e-01	1.546960599999999886e+02	3.000000000000000000e+00	3.000000000000000000e+00	2.203799999999999926e-01	1.873100000000000043e-01
1.000000000000000056e-01	6.854148000000000707e+01	3.000000000000000000e+00	3.000000000000000000e+00	2.314700000000000091e-01	1.424799999999999955e-01
1.000000000000000056e-01	-6.538039000000000556e+01	2.000000000000000000e+00	2.000000000000000000e+00	2.363800000000000068e-01	1.627200000000000035e-01
1.000000000000000056e-01	-9.182325000000000159e+01	1.000000000000000000e+00	1.000000000000000000e+00	2.372299999999999964e-01	1.215799999999999936e-01
1.000000000000000056e-01	2.791574999999999918e+01	1.000000000000000000e+00	2.000000000000000000e+00	2.391699999999999937e-01	1.326600000000000001e-01
1.000000000000000056e-01	-1.012461899999999986e+02	1.000000000000000000e+00	3.000000000000000000e+00	2.388500000000000068e-01	1.419900000000000051e-01
1.000000000000000056e-01	1.121279399999999953e+02	1.000000000000000000e+00	3.000000000000000000e+00	2.437300000000000022e-01	1.413000000000000089e-01
1.000000000000000056e-01	1.084270499999999942e+02	1.000000000000000000e+00	3.000000000000000000e+00	2.427999999999999881e-01	1.555799999999999961e-01
1.000000000000000056e-01	1.064868500000000040e+02	3.000000000000000000e+00	2.000000000000000000e+00	2.464000000000000079e-01	9.328999999999999793e-02
1.000000000000000056e-01	6.227497000000000327e+01	2.000000000000000000e+00	5.000000000000000000e+00	2.484899999999999887e-01	1.391600000000000059e-01
1.000000000000000056e-01	1.797846499999999992e+02	5.000000000000000000e+00	4.000000000000000000e+00	2.511700000000000044e-01	1.131000000000000061e-01
1.000000000000000056e-01	8.454887999999999693e+01	7.000000000000000000e+00	4.000000000000000000e+00	2.490400000000000114e-01	9.095000000000000306e-02
1.000000000000000056e-01	-1.906409000000000020e+01	5.000000000000000000e+00	7.000000000000000000e+00	2.463400000000000034e-01	8.300000000000000433e-02
1.000000000000000056e-01	1.159732699999999994e+02	6.000000000000000000e+00	7.000000000000000000e+00	2.455199999999999882e-01	8.136000000000000176e-02
1.000000000000000056e-01	1.473335999999999935e+01	6.000000000000000000e+00	6.000000000000000000e+00	2.447900000000000076e-01	7.068000000000000671e-02
1.000000000000000056e-01	1.438257999999999868e+02	4.000000000000000000e+00	6.000000000000000000e+00	2.430799999999999905e-01	1.086099999999999982e-01
1.000000000000000056e-01	1.942175699999999949e+02	3.000000000000000000e+00	4.000000000000000000e+00	2.441399999999999959e-01	1.260199999999999931e-01
1.000000000000000056e-01	1.672221000000000117e+02	3.000000000000000000e+00	2.000000000000000000e+00	2.424099999999999866e-01	1.146999999999999964e-01
1.000000000000000056e-01	4.326937000000000211e+01	1.000000000000000000e+00	5.000000000000000000e+00	2.455299999999999983e-01	6.698999999999999400e-02
1.000000000000000056e-01	1.332500400000000127e+02	1.000000000000000000e+00	4.000000000000000000e+00	2.448599999999999943e-01	1.062899999999999956e-01
1.000000000000000056e-01	1.762945200000000057e+02	2.000000000000000000e+00	4.000000000000000000e+00	2.474500000000000033e-01	1.398000000000000076e-01
1.000000000000000056e-01	2.288414099999999962e+02	0.000000000000000000e+00	3.000000000000000000e+00	2.392900000000000027e-01	1.473299999999999887e-01
1.000000000000000056e-01	2.426499300000000119e+02	1.000000000000000000e+00	5.000000000000000000e+00	2.449500000000000011e-01	1.332200000000000051e-01
1.000000000000000056e-01	8.380519999999999925e+01	2.000000000000000000e+00	5.000000000000000000e+00	2.425299999999999956e-01	1.162500000000000061e-01
1.000000000000000056e-01	1.139588999999999963e+01	3.000000000000000000e+00	6.000000000000000000e+00	2.330899999999999916e-01	1.168899999999999939e-01
1.000000000000000056e-01	4.448613999999999891e+01	2.000000000000000000e+00	4.000000000000000000e+00	2.334600000000000009e-01	1.367400000000000004e-01
1.000000000000000056e-01	1.219445699999999988e+02	2.000000000000000000e+00	5.000000000000000000e+00	2.359700000000000131e-01	1.364700000000000080e-01
1.000000000000000056e-01	1.940522699999999929e+02	3.000000000000000000e+00	7.000000000000000000e+00	2.337299999999999933e-01	1.538899999999999990e-01
1.000000000000000056e-01	8.184620999999999924e+01	4.000000000000000000e+00	7.000000000000000000e+00	2.366000000000000048e-01	1.515400000000000080e-01
1.000000000000000056e-01	-1.735729999999999862e+01	2.000000000000000000e+00	9.000000000000000000e+00	2.399399999999999866e-01	1.447599999999999998e-01
1.000000000000000056e-01	2.973788000000000054e+01	2.000000000000000000e+00	1.000000000000000000e+01	2.430900000000000005e-01	1.488099999999999978e-01
1.000000000000000056e-01	6.897674999999999557e+01	2.000000000000000000e+00	1.000000000000000000e+01	2.339100000000000068e-01	1.379700000000000093e-01
1.000000000000000056e-01	2.076846600000000080e+02	1.000000000000000000e+00	8.000000000000000000e+00	2.383899999999999908e-01	1.399700000000000111e-01
1.000000000000000056e-01	8.643055999999999983e+01	2.000000000000000000e+00	6.000000000000000000e+00	2.374900000000000067e-01	1.299200000000000077e-01
1.000000000000000056e-01	1.330951999999999913e+01	4.000000000000000000e+00	7.000000000000000000e+00	2.272399999999999975e-01	1.641700000000000104e-01
1.000000000000000056e-01	1.253428799999999939e+02	3.000000000000000000e+00	6.000000000000000000e+00	2.338399999999999923e-01	1.702799999999999869e-01
1.000000000000000056e-01	7.091685999999999979e+01	1.000000000000000000e+00	7.000000000000000000e+00	2.313900000000000123e-01	1.722599999999999965e-01
1.000000000000000056e-01	-2.462753000000000014e+01	0.000000000000000000e+00	7.000000000000000000e+00	2.330699999999999994e-01	1.446199999999999986e-01
1.000000000000000056e-01	4.275209999999999866e+01	0.000000000000000000e+00	7.000000000000000000e+00	2.337799999999999878e-01	1.425500000000000100e-01
1.000000000000000056e-01	5.382345000000000113e+01	2.000000000000000000e+00	3.000000000000000000e+00	2.262899999999999912e-01	1.612300000000000122e-01
1.000000000000000056e-01	7.155764999999999532e+01	3.000000000000000000e+00	6.000000000000000000e+00	2.212000000000000077e-01	1.802900000000000058e-01
1.000000000000000056e-01	5.844830000000000325e+01	2.000000000000000000e+00	5.000000000000000000e+00	2.159399999999999931e-01	2.263900000000000079e-01
1.000000000000000056e-01	4.439166000000000167e+01	2.000000000000000000e+00	5.000000000000000000e+00	2.190199999999999925e-01	2.045299999999999896e-01
1.000000000000000056e-01	3.218932000000000215e+01	3.000000000000000000e+00	6.000000000000000000e+00	2.228999999999999870e-01	2.055299999999999905e-01
1.000000000000000056e-01	5.128641999999999967e+01	2.000000000000000000e+00	7.000000000000000000e+00	2.094300000000000050e-01	1.924099999999999977e-01
1.000000000000000056e-01	5.375770000000000159e+00	3.000000000000000000e+00	7.000000000000000000e+00	2.065599999999999936e-01	1.853299999999999947e-01
1.000000000000000056e-01	8.114436999999999500e+01	3.000000000000000000e+00	7.000000000000000000e+00	2.048999999999999988e-01	2.180700000000000138e-01
1.000000000000000056e-01	-4.427402000000000015e+01	3.000000000000000000e+00	7.000000000000000000e+00	2.007099999999999995e-01	2.428099999999999981e-01
1.000000000000000056e-01	5.152989999999999959e+00	2.000000000000000000e+00	6.000000000000000000e+00	2.073599999999999888e-01	2.443200000000000094e-01
1.000000000000000056e-01	7.772190000000000154e+00	1.000000000000000000e+00	7.000000000000000000e+00	2.120900000000000007e-01	2.308199999999999974e-01
1.000000000000000056e-01	-4.295803999999999689e+01	1.000000000000000000e+00	7.000000000000000000e+00	2.050500000000000100e-01	2.475400000000000100e-01
1.000000000000000056e-01	8.521802999999999884e+01	1.000000000000000000e+00	8.000000000000000000e+00	2.159399999999999931e-01	2.273199999999999943e-01
1.000000000000000056e-01	2.007919400000000110e+02	0.000000000000000000e+00	4.000000000000000000e+00	2.182399999999999896e-01	2.240300000000000069e-01
1.000000000000000056e-01	8.715353000000000350e+01	0.000000000000000000e+00	4.000000000000000000e+00	2.163599999999999968e-01	2.028200000000000003e-01
1.000000000000000056e-01	8.730825000000000102e+01	1.000000000000000000e+00	3.000000000000000000e+00	2.074799999999999978e-01	2.133700000000000041e-01
1.000000000000000056e-01	7.697933999999999344e+01	1.000000000000000000e+00	5.000000000000000000e+00	2.120400000000000063e-01	2.212200000000000000e-01
1.000000000000000056e-01	1.484414899999999875e+02	1.000000000000000000e+00	6.000000000000000000e+00	2.036900000000000099e-01	2.173700000000000077e-01
1.000000000000000056e-01	1.361854399999999998e+02	2.000000000000000000e+00	1.000000000000000000e+01	2.057799999999999907e-01	2.165400000000000102e-01
1.000000000000000056e-01	1.242235500000000030e+02	3.000000000000000000e+00	7.000000000000000000e+00	2.081699999999999939e-01	1.988300000000000067e-01
1.000000000000000056e-01	8.432450000000000045e+01	2.000000000000000000e+00	7.000000000000000000e+00	2.098099999999999965e-01	2.033999999999999975e-01
1.000000000000000056e-01	1.484335000000000093e+02	2.000000000000000000e+00	2.000000000000000000e+00	2.056399999999999895e-01	1.936299999999999966e-01
1.000000000000000056e-01	4.305919000000000096e+01	3.000000000000000000e+00	5.000000000000000000e+00	2.053399999999999948e-01	2.308800000000000019e-01
1.000000000000000056e-01	1.635005500000000040e+02	3.000000000000000000e+00	7.000000000000000000e+00	2.025399999999999978e-01	2.265099999999999891e-01
1.000000000000000056e-01	8.561486999999999625e+01	5.000000000000000000e+00	8.000000000000000000e+00	1.994799999999999907e-01	2.567900000000000182e-01
1.000000000000000056e-01	2.827906000000000120e+01	3.000000000000000000e+00	6.000000000000000000e+00	1.972700000000000009e-01	2.541800000000000170e-01
1.000000000000000056e-01	5.817719999999999914e+01	5.000000000000000000e+00	6.000000000000000000e+00	1.967500000000000082e-01	2.347799999999999887e-01
1.000000000000000056e-01	2.909297000000000111e+01	3.000000000000000000e+00	4.000000000000000000e+00	2.012799999999999867e-01	2.257399999999999962e-01
1.000000000000000056e-01	-7.597486999999999568e+01	4.000000000000000000e+00	4.000000000000000000e+00	1.961299999999999988e-01	2.326600000000000057e-01
1.000000000000000056e-01	3.528000000000000025e+00	5.000000000000000000e+00	4.000000000000000000e+00	1.867099999999999871e-01	2.927000000000000157e-01
1.000000000000000056e-01	-4.400798000000000343e+01	3.000000000000000000e+00	3.000000000000000000e+00	1.882099999999999884e-01	2.756100000000000216e-01
1.000000000000000056e-01	1.150214000000000070e+01	5.000000000000000000e+00	5.000000000000000000e+00	1.851700000000000013e-01	2.367499999999999882e-01
1.000000000000000056e-01	2.290750000000000064e+00	3.000000000000000000e+00	7.000000000000000000e+00	1.824999999999999956e-01	2.417999999999999872e-01
1.000000000000000056e-01	-1.244631000000000043e+01	4.000000000000000000e+00	6.000000000000000000e+00	1.799300000000000066e-01	2.796000000000000152e-01
1.000000000000000056e-01	1.086019299999999959e+02	4.000000000000000000e+00	7.000000000000000000e+00	1.681499999999999939e-01	2.984200000000000186e-01
1.000000000000000056e-01	1.245287900000000008e+02	5.000000000000000000e+00	7.000000000000000000e+00	1.643499999999999961e-01	3.293599999999999861e-01
1.000000000000000056e-01	1.046993099999999970e+02	5.000000000000000000e+00	5.000000000000000000e+00	1.717299999999999938e-01	3.126999999999999780e-01
1.000000000000000056e-01	8.836476000000000397e+01	5.000000000000000000e+00	4.000000000000000000e+00	1.755700000000000038e-01	3.026200000000000001e-01
1.000000000000000056e-01	2.195888000000000062e+01	3.000000000000000000e+00	5.000000000000000000e+00	1.661299999999999999e-01	3.084600000000000120e-01
1.000000000000000056e-01	7.644991000000000270e+01	4.000000000000000000e+00	5.000000000000000000e+00	1.612099999999999922e-01	3.085100000000000064e-01
1.000000000000000056e-01	-3.810169999999999835e+00	4.000000000000000000e+00	7.000000000000000000e+00	1.672399999999999998e-01	2.988000000000000100e-01
1.000000000000000056e-01	1.918992000000000075e+01	4.000000000000000000e+00	7.000000000000000000e+00	1.667700000000000016e-01	2.855199999999999960e-01
1.000000000000000056e-01	9.749291999999999803e+01	4.000000000000000000e+00	7.000000000000000000e+00	1.709799999999999931e-01	2.957899999999999974e-01
1.000000000000000056e-01	7.022648999999999830e+01	4.000000000000000000e+00	3.000000000000000000e+00	1.697099999999999997e-01	2.569400000000000017e-01
1.000000000000000056e-01	4.358147999999999911e+01	2.000000000000000000e+00	2.000000000000000000e+00	1.708199999999999996e-01	2.884700000000000042e-01
1.000000000000000056e-01	-4.533012000000000086e+01	2.000000000000000000e+00	4.000000000000000000e+00	1.706000000000000016e-01	3.057799999999999963e-01
1.000000000000000056e-01	-5.154238999999999749e+01	4.000000000000000000e+00	5.000000000000000000e+00	1.685800000000000076e-01	2.884800000000000142e-01
1.000000000000000056e-01	-7.377478999999999587e+01	3.000000000000000000e+00	5.000000000000000000e+00	1.650999999999999968e-01	2.533000000000000251e-01
1.000000000000000056e-01	-7.751958000000000482e+01	3.000000000000000000e+00	4.000000000000000000e+00	1.718899999999999872e-01	2.967699999999999783e-01
1.000000000000000056e-01	2.765017999999999887e+01	4.000000000000000000e+00	6.000000000000000000e+00	1.730200000000000071e-01	2.585399999999999920e-01
1.000000000000000056e-01	5.666975999999999658e+01	4.000000000000000000e+00	5.000000000000000000e+00	1.714400000000000091e-01	3.122400000000000175e-01
1.000000000000000056e-01	4.744207000000000107e+01	5.000000000000000000e+00	5.000000000000000000e+00	1.668199999999999961e-01	2.901000000000000245e-01
1.000000000000000056e-01	7.631486999999999910e+01	4.000000000000000000e+00	5.000000000000000000e+00	1.659499999999999864e-01	2.967000000000000193e-01
1.000000000000000056e-01	-4.404026999999999958e+01	5.000000000000000000e+00	6.000000000000000000e+00	1.644200000000000106e-01	2.716899999999999871e-01
1.000000000000000056e-01	6.320512000000000086e+01	4.000000000000000000e+00	7.000000000000000000e+00	1.630600000000000105e-01	3.075300000000000256e-01
1.000000000000000056e-01	9.688366999999999507e+01	5.000000000000000000e+00	5.000000000000000000e+00	1.699400000000000077e-01	2.895099999999999896e-01
1.000000000000000056e-01	3.907056999999999647e+01	5.000000000000000000e+00	7.000000000000000000e+00	1.680999999999999994e-01	3.252099999999999991e-01
1.000000000000000056e-01	6.025379999999999825e+01	5.000000000000000000e+00	7.000000000000000000e+00	1.703999999999999959e-01	2.538300000000000001e-01
1.000000000000000056e-01	-9.705840000000000245e+00	7.000000000000000000e+00	6.000000000000000000e+00	1.661900000000000044e-01	2.420499999999999874e-01
1.000000000000000056e-01	1.116551800000000014e+02	6.000000000000000000e+00	7.000000000000000000e+00	1.627699999999999980e-01	2.787100000000000133e-01
1.000000000000000056e-01	4.940413000000000210e+01	7.000000000000000000e+00	7.000000000000000000e+00	1.632500000000000062e-01	3.287900000000000267e-01
1.000000000000000056e-01	2.419994000000000156e+01	1.000000000000000000e+01	4.000000000000000000e+00	1.602899999999999880e-01	2.918899999999999828e-01
1.000000000000000056e-01	-3.144836000000000098e+01	1.200000000000000000e+01	9.000000000000000000e+00	1.615699999999999914e-01	2.726299999999999835e-01
1.000000000000000056e-01	7.701577000000000339e+01	1.200000000000000000e+01	8.000000000000000000e+00	1.618900000000000061e-01	2.979700000000000126e-01
1.000000000000000056e-01	1.026388599999999940e+02	8.000000000000000000e+00	8.000000000000000000e+00	1.593299999999999994e-01	3.387100000000000111e-01
1.000000000000000056e-01	1.452314800000000048e+02	8.000000000000000000e+00	1.000000000000000000e+01	1.623799999999999966e-01	3.319199999999999928e-01
1.000000000000000056e-01	-6.772560000000000358e+00	1.000000000000000000e+01	7.000000000000000000e+00	1.592999999999999972e-01	2.857799999999999785e-01
1.000000000000000056e-01	1.179415900000000050e+02	7.000000000000000000e+00	9.000000000000000000e+00	1.532300000000000051e-01	3.280299999999999883e-01
1.000000000000000056e-01	1.265502400000000023e+02	7.000000000000000000e+00	1.000000000000000000e+01	1.535700000000000121e-01	3.207800000000000096e-01
1.000000000000000056e-01	2.058698100000000011e+02	7.000000000000000000e+00	8.000000000000000000e+00	1.592300000000000104e-01	3.204500000000000126e-01
1.000000000000000056e-01	1.213099399999999974e+02	2.000000000000000000e+00	7.000000000000000000e+00	1.554300000000000126e-01	3.297800000000000176e-01
1.000000000000000056e-01	1.415335000000000036e+02	2.000000000000000000e+00	6.000000000000000000e+00	1.643499999999999961e-01	3.266700000000000159e-01
1.000000000000000056e-01	1.766619200000000092e+02	4.000000000000000000e+00	6.000000000000000000e+00	1.551700000000000024e-01	3.076599999999999890e-01
1.000000000000000056e-01	8.279822000000000060e+01	3.000000000000000000e+00	6.000000000000000000e+00	1.587399999999999922e-01	3.025300000000000211e-01
1.000000000000000056e-01	5.049103000000000208e+01	3.000000000000000000e+00	6.000000000000000000e+00	1.524899999999999867e-01	3.649100000000000121e-01
1.000000000000000056e-01	1.552196000000000140e+02	4.000000000000000000e+00	7.000000000000000000e+00	1.492199999999999915e-01	3.465900000000000092e-01
1.000000000000000056e-01	1.523441400000000101e+02	5.000000000000000000e+00	8.000000000000000000e+00	1.437799999999999911e-01	3.270799999999999819e-01
1.000000000000000056e-01	1.069062399999999968e+02	5.000000000000000000e+00	9.000000000000000000e+00	1.420500000000000096e-01	3.529900000000000260e-01
1.000000000000000056e-01	2.067555700000000058e+02	7.000000000000000000e+00	7.000000000000000000e+00	1.373000000000000054e-01	3.417999999999999927e-01
1.000000000000000056e-01	6.400733999999999924e+01	4.000000000000000000e+00	8.000000000000000000e+00	1.370500000000000052e-01	3.597899999999999987e-01
1.000000000000000056e-01	3.646188999999999680e+01	8.000000000000000000e+00	8.000000000000000000e+00	1.337500000000000078e-01	3.687500000000000222e-01
1.000000000000000056e-01	4.655613999999999919e+01	6.000000000000000000e+00	1.100000000000000000e+01	1.308199999999999918e-01	3.711400000000000254e-01
1.000000000000000056e-01	5.191967999999999961e+01	8.000000000000000000e+00	1.100000000000000000e+01	1.293600000000000028e-01	3.640200000000000102e-01
1.000000000000000056e-01	1.166679500000000047e+02	9.000000000000000000e+00	9.000000000000000000e+00	1.218899999999999983e-01	3.668600000000000194e-01
1.000000000000000056e-01	9.622069000000000472e+01	9.000000000000000000e+00	6.000000000000000000e+00	1.224900000000000017e-01	3.822800000000000087e-01
1.000000000000000056e-01	2.187843200000000081e+02	1.100000000000000000e+01	7.000000000000000000e+00	1.252199999999999980e-01	3.724399999999999933e-01
1.000000000000000056e-01	1.465222799999999950e+02	1.000000000000000000e+01	9.000000000000000000e+00	1.228800000000000031e-01	3.824600000000000222e-01
1.000000000000000056e-01	2.503839999999999932e+01	1.000000000000000000e+01	9.000000000000000000e+00	1.227000000000000035e-01	3.786700000000000066e-01
1.000000000000000056e-01	3.833460000000000090e+00	6.000000000000000000e+00	1.200000000000000000e+01	1.258599999999999997e-01	4.033999999999999808e-01
1.000000000000000056e-01	7.573686999999999614e+01	6.000000000000000000e+00	1.100000000000000000e+01	1.192600000000000049e-01	4.164300000000000224e-01
1.000000000000000056e-01	3.681253000000000242e+01	6.000000000000000000e+00	7.000000000000000000e+00	1.119200000000000056e-01	4.334100000000000175e-01
1.000000000000000056e-01	5.966203999999999752e+01	6.000000000000000000e+00	1.200000000000000000e+01	1.123699999999999977e-01	3.985600000000000254e-01
1.000000000000000056e-01	2.951626800000000230e+02	4.000000000000000000e+00	1.300000000000000000e+01	1.086499999999999966e-01	4.143100000000000116e-01
1.000000000000000056e-01	1.639752400000000137e+02	3.000000000000000000e+00	1.100000000000000000e+01	1.153499999999999942e-01	4.113100000000000089e-01
1.000000000000000056e-01	1.956517299999999864e+02	7.000000000000000000e+00	9.000000000000000000e+00	1.139399999999999996e-01	4.362199999999999966e-01
1.000000000000000056e-01	9.390819999999999723e+00	8.000000000000000000e+00	8.000000000000000000e+00	1.295199999999999962e-01	3.433999999999999830e-01
1.000000000000000056e-01	1.683302899999999909e+02	1.200000000000000000e+01	8.000000000000000000e+00	1.327500000000000069e-01	3.345099999999999740e-01
1.000000000000000056e-01	1.501409999999999911e+02	1.200000000000000000e+01	4.000000000000000000e+00	1.298100000000000087e-01	3.804000000000000159e-01
1.000000000000000056e-01	2.995231000000000066e+01	1.200000000000000000e+01	6.000000000000000000e+00	1.281599999999999961e-01	3.713199999999999834e-01
1.000000000000000056e-01	-5.637783999999999907e+01	8.000000000000000000e+00	8.000000000000000000e+00	1.274099999999999955e-01	3.801499999999999879e-01
1.000000000000000056e-01	1.285614300000000014e+02	7.000000000000000000e+00	1.000000000000000000e+01	1.241499999999999965e-01	3.927599999999999980e-01
1.000000000000000056e-01	1.682433599999999956e+02	9.000000000000000000e+00	1.000000000000000000e+01	1.189899999999999985e-01	4.256199999999999983e-01
1.000000000000000056e-01	2.425883499999999913e+02	9.000000000000000000e+00	1.100000000000000000e+01	1.225099999999999939e-01	4.276300000000000101e-01
1.000000000000000056e-01	5.673922999999999917e+01	7.000000000000000000e+00	1.000000000000000000e+01	1.175199999999999995e-01	4.197600000000000220e-01
1.000000000000000056e-01	4.933867000000000047e+01	7.000000000000000000e+00	6.000000000000000000e+00	1.211600000000000038e-01	4.087899999999999867e-01
1.000000000000000056e-01	6.874835000000000207e+01	5.000000000000000000e+00	9.000000000000000000e+00	1.191399999999999959e-01	4.106000000000000205e-01
1.000000000000000056e-01	5.440809999999999924e+00	6.000000000000000000e+00	9.000000000000000000e+00	1.256799999999999862e-01	4.027600000000000069e-01
1.000000000000000056e-01	8.899478000000000577e+01	8.000000000000000000e+00	9.000000000000000000e+00	1.294399999999999995e-01	3.923599999999999866e-01
1.000000000000000056e-01	8.182507999999999981e+01	4.000000000000000000e+00	1.000000000000000000e+01	1.288600000000000023e-01	4.247600000000000264e-01
1.000000000000000056e-01	1.305241999999999969e+01	6.000000000000000000e+00	7.000000000000000000e+00	1.358300000000000063e-01	3.817200000000000037e-01
1.000000000000000056e-01	5.186934999999999718e+01	6.000000000000000000e+00	8.000000000000000000e+00	1.399100000000000066e-01	3.639700000000000157e-01
1.000000000000000056e-01	-1.006986399999999975e+02	3.000000000000000000e+00	7.000000000000000000e+00	1.434199999999999919e-01	3.283800000000000052e-01
1.000000000000000056e-01	3.050565999999999889e+01	9.000000000000000000e+00	4.000000000000000000e+00	1.465299999999999936e-01	3.582500000000000129e-01
1.000000000000000056e-01	6.038291000000000253e+01	7.000000000000000000e+00	2.000000000000000000e+00	1.421300000000000063e-01	3.845600000000000129e-01
1.000000000000000056e-01	1.914079199999999901e+02	8.000000000000000000e+00	5.000000000000000000e+00	1.369299999999999962e-01	3.719999999999999973e-01
1.000000000000000056e-01	1.274691300000000069e+02	1.000000000000000000e+01	4.000000000000000000e+00	1.375699999999999978e-01	3.635099999999999998e-01
1.000000000000000056e-01	1.312885999999999953e+01	9.000000000000000000e+00	5.000000000000000000e+00	1.421800000000000008e-01	3.774500000000000077e-01
1.000000000000000056e-01	1.202223099999999931e+02	7.000000000000000000e+00	4.000000000000000000e+00	1.366100000000000092e-01	3.875500000000000056e-01
1.000000000000000056e-01	1.821133600000000001e+02	6.000000000000000000e+00	6.000000000000000000e+00	1.396000000000000019e-01	3.655800000000000161e-01
1.000000000000000056e-01	6.372954000000000008e+01	3.000000000000000000e+00	8.000000000000000000e+00	1.430700000000000027e-01	3.896399999999999864e-01
1.000000000000000056e-01	8.170081999999999312e+01	2.000000000000000000e+00	7.000000000000000000e+00	1.425099999999999978e-01	3.623700000000000254e-01
1.000000000000000056e-01	1.038772600000000068e+02	5.000000000000000000e+00	6.000000000000000000e+00	1.435800000000000132e-01	3.709799999999999764e-01
1.000000000000000056e-01	8.344745000000000346e+01	6.000000000000000000e+00	7.000000000000000000e+00	1.502900000000000069e-01	3.633399999999999963e-01
1.000000000000000056e-01	-3.908458000000000254e+01	6.000000000000000000e+00	7.000000000000000000e+00	1.517600000000000060e-01	3.104600000000000137e-01
1.000000000000000056e-01	1.532719899999999882e+02	7.000000000000000000e+00	7.000000000000000000e+00	1.570000000000000007e-01	3.079999999999999960e-01
1.000000000000000056e-01	3.086872999999999934e+01	2.000000000000000000e+00	1.000000000000000000e+01	1.537100000000000133e-01	3.532500000000000084e-01
1.000000000000000056e-01	7.312451000000000079e+01	4.000000000000000000e+00	9.000000000000000000e+00	1.582600000000000118e-01	3.180999999999999939e-01
1.000000000000000056e-01	5.330320999999999998e+01	5.000000000000000000e+00	9.000000000000000000e+00	1.565100000000000102e-01	3.429599999999999871e-01
1.000000000000000056e-01	9.496139999999999759e+01	4.000000000000000000e+00	9.000000000000000000e+00	1.640999999999999959e-01	3.115600000000000036e-01
1.000000000000000056e-01	5.722912999999999784e+01	2.000000000000000000e+00	8.000000000000000000e+00	1.660500000000000032e-01	3.095999999999999863e-01
1.000000000000000056e-01	-1.422774000000000072e+01	3.000000000000000000e+00	9.000000000000000000e+00	1.641400000000000081e-01	3.181300000000000239e-01
1.000000000000000056e-01	1.078953599999999966e+02	3.000000000000000000e+00	8.000000000000000000e+00	1.598400000000000098e-01	2.954800000000000204e-01
1.000000000000000056e-01	2.213446000000000069e+01	4.000000000000000000e+00	6.000000000000000000e+00	1.544699999999999962e-01	2.645299999999999874e-01
1.000000000000000056e-01	8.222029999999999461e+01	3.000000000000000000e+00	7.000000000000000000e+00	1.604200000000000070e-01	3.079399999999999915e-01
1.000000000000000056e-01	1.063229699999999980e+02	2.000000000000000000e+00	9.000000000000000000e+00	1.603600000000000025e-01	3.309000000000000274e-01
1.000000000000000056e-01	6.391682999999999737e+01	3.000000000000000000e+00	8.000000000000000000e+00	1.489300000000000068e-01	2.832100000000000173e-01
1.000000000000000056e-01	1.264826500000000067e+02	3.000000000000000000e+00	9.000000000000000000e+00	1.447599999999999998e-01	3.715899999999999759e-01
1.000000000000000056e-01	-6.424409999999999954e+00	3.000000000000000000e+00	8.000000000000000000e+00	1.459100000000000119e-01	3.387700000000000156e-01
1.000000000000000056e-01	1.062752100000000013e+02	4.000000000000000000e+00	1.200000000000000000e+01	1.438399999999999956e-01	4.027200000000000224e-01
1.000000000000000056e-01	9.629573999999999501e+01	4.000000000000000000e+00	9.000000000000000000e+00	1.446800000000000030e-01	3.899199999999999888e-01
1.000000000000000056e-01	6.641745000000000232e+01	2.000000000000000000e+00	1.100000000000000000e+01	1.487300000000000011e-01	3.351199999999999735e-01
1.000000000000000056e-01	1.869493200000000002e+02	2.000000000000000000e+00	1.000000000000000000e+01	1.479499999999999982e-01	3.538200000000000234e-01
1.000000000000000056e-01	6.378752999999999673e+01	2.000000000000000000e+00	9.000000000000000000e+00	1.530900000000000039e-01	3.524700000000000055e-01
1.000000000000000056e-01	1.575638099999999895e+02	2.000000000000000000e+00	9.000000000000000000e+00	1.503800000000000137e-01	3.554899999999999727e-01
1.000000000000000056e-01	1.258195199999999971e+02	4.000000000000000000e+00	1.000000000000000000e+01	1.466200000000000003e-01	3.604200000000000181e-01
1.000000000000000056e-01	1.880882200000000068e+02	4.000000000000000000e+00	9.000000000000000000e+00	1.527199999999999946e-01	3.205899999999999861e-01
1.000000000000000056e-01	1.007119399999999985e+02	4.000000000000000000e+00	8.000000000000000000e+00	1.484300000000000064e-01	3.266499999999999959e-01
1.000000000000000056e-01	9.166253000000000384e+01	4.000000000000000000e+00	8.000000000000000000e+00	1.491200000000000025e-01	3.165299999999999780e-01
1.000000000000000056e-01	5.899206999999999823e+01	3.000000000000000000e+00	9.000000000000000000e+00	1.549099999999999921e-01	3.525699999999999945e-01
1.000000000000000056e-01	6.751715000000000089e+01	2.000000000000000000e+00	8.000000000000000000e+00	1.560799999999999965e-01	3.362600000000000033e-01
1.000000000000000056e-01	6.546093000000000472e+01	1.000000000000000000e+00	6.000000000000000000e+00	1.514199999999999990e-01	2.972799999999999887e-01
1.000000000000000056e-01	1.165849199999999968e+02	2.000000000000000000e+00	5.000000000000000000e+00	1.561700000000000033e-01	3.270700000000000274e-01
1.000000000000000056e-01	6.614110999999999763e+01	3.000000000000000000e+00	7.000000000000000000e+00	1.611200000000000132e-01	3.246100000000000096e-01
1.000000000000000056e-01	8.254367000000000587e+01	0.000000000000000000e+00	6.000000000000000000e+00	1.568100000000000049e-01	3.356600000000000139e-01
1.000000000000000056e-01	1.257835100000000068e+02	1.000000000000000000e+00	5.000000000000000000e+00	1.588199999999999890e-01	3.411899999999999933e-01
1.000000000000000056e-01	9.452781000000000233e+01	3.000000000000000000e+00	9.000000000000000000e+00	1.491500000000000048e-01	2.915599999999999858e-01
1.000000000000000056e-01	2.670617999999999981e+01	2.000000000000000000e+00	7.000000000000000000e+00	1.485700000000000076e-01	3.637299999999999978e-01
1.000000000000000056e-01	3.666159999999999997e+01	2.000000000000000000e+00	8.000000000000000000e+00	1.514999999999999958e-01	3.491500000000000159e-01
1.000000000000000056e-01	-9.895068999999999448e+01	4.000000000000000000e+00	1.100000000000000000e+01	1.637299999999999867e-01	3.399199999999999999e-01
1.000000000000000056e-01	-6.022876000000000118e+01	1.000000000000000000e+00	8.000000000000000000e+00	1.652299999999999880e-01	3.466699999999999782e-01
1.000000000000000056e-01	8.738011000000000195e+01	2.000000000000000000e+00	1.000000000000000000e+01	1.662299999999999889e-01	3.108299999999999952e-01
1.000000000000000056e-01	3.683568000000000353e+01	4.000000000000000000e+00	7.000000000000000000e+00	1.668999999999999928e-01	2.920099999999999918e-01
1.000000000000000056e-01	1.810216800000000035e+02	4.000000000000000000e+00	1.100000000000000000e+01	1.697299999999999920e-01	3.006499999999999728e-01
1.000000000000000056e-01	7.183986000000000161e+01	5.000000000000000000e+00	1.000000000000000000e+01	1.749699999999999867e-01	2.838899999999999757e-01
1.000000000000000056e-01	3.720136999999999716e+01	3.000000000000000000e+00	9.000000000000000000e+00	1.698500000000000010e-01	3.047500000000000209e-01
1.000000000000000056e-01	1.730054399999999930e+02	4.000000000000000000e+00	9.000000000000000000e+00	1.705099999999999949e-01	3.026099999999999901e-01
1.000000000000000056e-01	8.397957999999999856e+01	3.000000000000000000e+00	9.000000000000000000e+00	1.676300000000000012e-01	2.889999999999999791e-01
1.000000000000000056e-01	6.213242000000000331e+01	3.000000000000000000e+00	1.000000000000000000e+01	1.681799999999999962e-01	3.140899999999999803e-01
1.000000000000000056e-01	3.535200999999999993e+01	3.000000000000000000e+00	6.000000000000000000e+00	1.681499999999999939e-01	3.057300000000000018e-01
1.000000000000000056e-01	1.050290099999999995e+02	2.000000000000000000e+00	5.000000000000000000e+00	1.669100000000000028e-01	3.161499999999999866e-01
1.000000000000000056e-01	1.727425900000000070e+02	1.000000000000000000e+00	5.000000000000000000e+00	1.643000000000000016e-01	3.126599999999999935e-01
1.000000000000000056e-01	1.097074099999999959e+02	3.000000000000000000e+00	7.000000000000000000e+00	1.521899999999999920e-01	3.594800000000000217e-01
1.000000000000000056e-01	1.338247800000000041e+02	6.000000000000000000e+00	8.000000000000000000e+00	1.492799999999999960e-01	3.787200000000000011e-01
1.000000000000000056e-01	2.416022999999999854e+01	6.000000000000000000e+00	4.000000000000000000e+00	1.512100000000000111e-01	3.360199999999999854e-01
1.000000000000000056e-01	-3.292264000000000124e+01	5.000000000000000000e+00	6.000000000000000000e+00	1.557999999999999940e-01	3.409599999999999853e-01
1.000000000000000056e-01	-2.110641000000000034e+01	3.000000000000000000e+00	5.000000000000000000e+00	1.525900000000000034e-01	3.667699999999999849e-01
1.000000000000000056e-01	3.837489999999999846e+00	4.000000000000000000e+00	5.000000000000000000e+00	1.540799999999999947e-01	2.971900000000000097e-01
1.000000000000000056e-01	1.215422700000000020e+02	5.000000000000000000e+00	6.000000000000000000e+00	1.404299999999999993e-01	2.982000000000000206e-01
1.000000000000000056e-01	7.528020999999999674e+01	5.000000000000000000e+00	6.000000000000000000e+00	1.351100000000000079e-01	3.202400000000000246e-01
1.000000000000000056e-01	9.777438999999999680e+01	4.000000000000000000e+00	4.000000000000000000e+00	1.335300000000000098e-01	3.809299999999999908e-01
1.000000000000000056e-01	-2.136063000000000045e+01	2.000000000000000000e+00	4.000000000000000000e+00	1.367200000000000082e-01	3.709399999999999920e-01
1.000000000000000056e-01	8.852217000000000269e+01	4.000000000000000000e+00	7.000000000000000000e+00	1.259000000000000119e-01	4.117899999999999894e-01
1.000000000000000056e-01	1.252889000000000053e+01	4.000000000000000000e+00	8.000000000000000000e+00	1.297500000000000042e-01	4.329899999999999860e-01
1.000000000000000056e-01	1.432527699999999982e+02	6.000000000000000000e+00	6.000000000000000000e+00	1.298199999999999910e-01	3.424300000000000122e-01
1.000000000000000056e-01	5.402425000000000210e+01	8.000000000000000000e+00	6.000000000000000000e+00	1.357700000000000018e-01	3.990799999999999903e-01
1.000000000000000056e-01	1.286951599999999871e+02	4.000000000000000000e+00	6.000000000000000000e+00	1.378000000000000058e-01	3.320000000000000173e-01
1.000000000000000056e-01	1.553588000000000058e+01	3.000000000000000000e+00	4.000000000000000000e+00	1.346199999999999897e-01	3.159899999999999931e-01
1.000000000000000056e-01	1.270792699999999940e+02	5.000000000000000000e+00	4.000000000000000000e+00	1.273700000000000110e-01	3.199600000000000222e-01
1.000000000000000056e-01	9.249236999999999398e+01	4.000000000000000000e+00	5.000000000000000000e+00	1.332200000000000051e-01	3.312300000000000244e-01
1.000000000000000056e-01	2.155565999999999960e+01	3.000000000000000000e+00	5.000000000000000000e+00	1.318100000000000105e-01	3.943300000000000138e-01
1.000000000000000056e-01	1.016291899999999941e+02	4.000000000000000000e+00	7.000000000000000000e+00	1.237899999999999973e-01	4.356999999999999762e-01
1.000000000000000056e-01	1.757818499999999915e+02	4.000000000000000000e+00	7.000000000000000000e+00	1.240300000000000014e-01	4.041699999999999737e-01
1.000000000000000056e-01	5.610629999999999740e+01	3.000000000000000000e+00	7.000000000000000000e+00	1.240699999999999997e-01	4.347500000000000253e-01
1.000000000000000056e-01	-3.524806999999999846e+01	4.000000000000000000e+00	1.000000000000000000e+01	1.262000000000000066e-01	3.641099999999999892e-01
1.000000000000000056e-01	1.607452399999999955e+02	3.000000000000000000e+00	8.000000000000000000e+00	1.320900000000000130e-01	4.138000000000000012e-01
1.000000000000000056e-01	1.202451400000000064e+02	2.000000000000000000e+00	8.000000000000000000e+00	1.375599999999999878e-01	3.698299999999999921e-01
1.000000000000000056e-01	3.360976999999999748e+01	2.000000000000000000e+00	9.000000000000000000e+00	1.537199999999999955e-01	3.421000000000000152e-01
1.000000000000000056e-01	-6.117645999999999873e+01	0.000000000000000000e+00	7.000000000000000000e+00	1.612800000000000067e-01	3.116200000000000081e-01
1.000000000000000056e-01	9.516907999999999390e+01	1.000000000000000000e+00	8.000000000000000000e+00	1.540799999999999947e-01	3.441400000000000015e-01
1.000000000000000056e-01	1.363168300000000102e+02	2.000000000000000000e+00	7.000000000000000000e+00	1.517000000000000015e-01	3.540300000000000114e-01
1.000000000000000056e-01	1.340197499999999877e+02	4.000000000000000000e+00	5.000000000000000000e+00	1.518799999999999872e-01	3.394800000000000040e-01
1.000000000000000056e-01	7.508302999999999372e+01	4.000000000000000000e+00	7.000000000000000000e+00	1.443899999999999906e-01	3.303099999999999925e-01
1.000000000000000056e-01	7.638747999999999649e+01	3.000000000000000000e+00	1.000000000000000000e+01	1.468800000000000106e-01	3.138699999999999823e-01
1.000000000000000056e-01	-1.426354000000000077e+01	2.000000000000000000e+00	1.100000000000000000e+01	1.431000000000000050e-01	3.823900000000000077e-01
1.000000000000000056e-01	-5.182186999999999699e+01	3.000000000000000000e+00	1.000000000000000000e+01	1.421999999999999931e-01	3.038699999999999735e-01
1.000000000000000056e-01	8.017670999999999992e+01	3.000000000000000000e+00	6.000000000000000000e+00	1.475299999999999945e-01	3.285500000000000087e-01
1.000000000000000056e-01	-5.390972000000000008e+01	3.000000000000000000e+00	9.000000000000000000e+00	1.443599999999999883e-01	3.453800000000000203e-01
1.000000000000000056e-01	2.959955000000000069e+01	4.000000000000000000e+00	7.000000000000000000e+00	1.551500000000000101e-01	3.714999999999999969e-01
1.000000000000000056e-01	3.324860000000000326e+01	3.000000000000000000e+00	7.000000000000000000e+00	1.577600000000000113e-01	3.625399999999999734e-01
1.000000000000000056e-01	8.442449999999999122e+00	3.000000000000000000e+00	5.000000000000000000e+00	1.497600000000000042e-01	3.538899999999999824e-01
1.000000000000000056e-01	2.532995000000000019e+01	2.000000000000000000e+00	5.000000000000000000e+00	1.496000000000000107e-01	3.571900000000000075e-01
1.000000000000000056e-01	8.506289999999999907e+00	2.000000000000000000e+00	7.000000000000000000e+00	1.467100000000000071e-01	3.944199999999999928e-01
1.000000000000000056e-01	1.197597999999999985e+01	2.000000000000000000e+00	6.000000000000000000e+00	1.474100000000000132e-01	3.273599999999999843e-01
1.000000000000000056e-01	7.905070999999999515e+01	0.000000000000000000e+00	7.000000000000000000e+00	1.501000000000000112e-01	3.716599999999999904e-01
1.000000000000000056e-01	1.259025400000000019e+02	3.000000000000000000e+00	6.000000000000000000e+00	1.526099999999999957e-01	3.463700000000000112e-01
1.000000000000000056e-01	9.265744999999999720e+01	3.000000000000000000e+00	5.000000000000000000e+00	1.466899999999999871e-01	3.456299999999999928e-01
1.000000000000000056e-01	8.392128999999999905e+01	4.000000000000000000e+00	6.000000000000000000e+00	1.532799999999999996e-01	3.565900000000000181e-01
1.000000000000000056e-01	3.341940000000000310e+01	4.000000000000000000e+00	4.000000000000000000e+00	1.523100000000000009e-01	3.221800000000000219e-01
1.000000000000000056e-01	-9.850179999999999936e+00	4.000000000000000000e+00	5.000000000000000000e+00	1.491099999999999925e-01	3.281700000000000172e-01
1.000000000000000056e-01	9.665595000000000425e+01	3.000000000000000000e+00	4.000000000000000000e+00	1.474499999999999977e-01	3.634800000000000253e-01
1.000000000000000056e-01	-1.354739000000000004e+01	2.000000000000000000e+00	4.000000000000000000e+00	1.434600000000000042e-01	3.075600000000000001e-01
1.000000000000000056e-01	-9.758218999999999710e+01	1.000000000000000000e+00	3.000000000000000000e+00	1.460299999999999931e-01	3.533499999999999974e-01
1.000000000000000056e-01	1.729203000000000046e+01	4.000000000000000000e+00	4.000000000000000000e+00	1.406799999999999995e-01	3.415199999999999902e-01
1.000000000000000056e-01	-3.548280000000000101e+00	8.000000000000000000e+00	6.000000000000000000e+00	1.354599999999999971e-01	3.567000000000000171e-01
1.000000000000000056e-01	4.738604999999999734e+01	5.000000000000000000e+00	5.000000000000000000e+00	1.384199999999999875e-01	3.571500000000000230e-01
1.000000000000000056e-01	7.215752999999999417e+01	3.000000000000000000e+00	5.000000000000000000e+00	1.365500000000000047e-01	3.436899999999999955e-01
1.000000000000000056e-01	8.169888000000000261e+01	5.000000000000000000e+00	3.000000000000000000e+00	1.372899999999999954e-01	3.870299999999999851e-01
1.000000000000000056e-01	1.166405699999999968e+02	4.000000000000000000e+00	6.000000000000000000e+00	1.423899999999999888e-01	4.043800000000000172e-01
1.000000000000000056e-01	8.496738999999999464e+01	5.000000000000000000e+00	7.000000000000000000e+00	1.415800000000000114e-01	3.978599999999999914e-01
1.000000000000000056e-01	9.884825999999999624e+01	8.000000000000000000e+00	8.000000000000000000e+00	1.357299999999999895e-01	4.160599999999999854e-01
1.000000000000000056e-01	-7.764061999999999841e+01	3.000000000000000000e+00	9.000000000000000000e+00	1.382400000000000018e-01	3.836399999999999810e-01
1.000000000000000056e-01	6.011350999999999800e+01	5.000000000000000000e+00	8.000000000000000000e+00	1.476699999999999957e-01	3.568899999999999850e-01
1.000000000000000056e-01	3.946786999999999779e+01	3.000000000000000000e+00	7.000000000000000000e+00	1.436399999999999899e-01	3.648700000000000276e-01
1.000000000000000056e-01	2.691650999999999883e+01	4.000000000000000000e+00	8.000000000000000000e+00	1.469399999999999873e-01	3.613199999999999745e-01
1.000000000000000056e-01	7.189395000000000380e+01	1.000000000000000000e+00	7.000000000000000000e+00	1.501200000000000034e-01	3.358599999999999919e-01
1.000000000000000056e-01	8.939607999999999777e+01	2.000000000000000000e+00	9.000000000000000000e+00	1.471399999999999930e-01	3.157300000000000106e-01
1.000000000000000056e-01	8.483696000000000481e+01	0.000000000000000000e+00	7.000000000000000000e+00	1.444799999999999973e-01	2.981199999999999961e-01
1.000000000000000056e-01	1.064669200000000018e+02	0.000000000000000000e+00	9.000000000000000000e+00	1.490900000000000003e-01	3.418300000000000227e-01
1.000000000000000056e-01	1.412572700000000054e+02	3.000000000000000000e+00	8.000000000000000000e+00	1.545100000000000084e-01	3.125499999999999945e-01
1.000000000000000056e-01	-2.734816999999999965e+01	4.000000000000000000e+00	7.000000000000000000e+00	1.614899999999999947e-01	2.888200000000000212e-01
1.000000000000000056e-01	4.324530000000000207e+00	1.000000000000000000e+00	4.000000000000000000e+00	1.638499999999999956e-01	3.437700000000000200e-01
1.000000000000000056e-01	-1.294018999999999942e+01	3.000000000000000000e+00	3.000000000000000000e+00	1.569099999999999939e-01	3.536500000000000199e-01
1.000000000000000056e-01	4.655760999999999683e+01	2.000000000000000000e+00	3.000000000000000000e+00	1.657599999999999907e-01	3.266200000000000214e-01
1.000000000000000056e-01	5.470517000000000252e+01	2.000000000000000000e+00	2.000000000000000000e+00	1.567399999999999904e-01	3.572799999999999865e-01
1.000000000000000056e-01	-5.073792000000000257e+01	3.000000000000000000e+00	6.000000000000000000e+00	1.539600000000000135e-01	3.139600000000000168e-01
1.000000000000000056e-01	-4.760983000000000231e+01	6.000000000000000000e+00	5.000000000000000000e+00	1.495199999999999863e-01	3.828099999999999836e-01
1.000000000000000056e-01	1.641882000000000019e+01	5.000000000000000000e+00	5.000000000000000000e+00	1.451600000000000112e-01	3.743900000000000006e-01
1.000000000000000056e-01	1.697354400000000112e+02	7.000000000000000000e+00	5.000000000000000000e+00	1.409199999999999897e-01	3.856999999999999873e-01
1.000000000000000056e-01	7.676984000000000208e+01	5.000000000000000000e+00	4.000000000000000000e+00	1.323300000000000032e-01	3.662300000000000000e-01
1.000000000000000056e-01	1.146596700000000055e+02	5.000000000000000000e+00	5.000000000000000000e+00	1.386400000000000132e-01	3.284599999999999742e-01
1.000000000000000056e-01	5.014771999999999963e+01	9.000000000000000000e+00	5.000000000000000000e+00	1.371600000000000041e-01	3.177200000000000024e-01
1.000000000000000056e-01	1.552470000000000017e+00	7.000000000000000000e+00	6.000000000000000000e+00	1.421999999999999931e-01	3.607699999999999796e-01
1.000000000000000056e-01	2.698649999999999949e+01	5.000000000000000000e+00	5.000000000000000000e+00	1.417599999999999971e-01	3.808900000000000063e-01
1.000000000000000056e-01	3.617609999999999815e+01	6.000000000000000000e+00	3.000000000000000000e+00	1.396900000000000086e-01	3.968900000000000206e-01
1.000000000000000056e-01	1.150301999999999936e+02	5.000000000000000000e+00	6.000000000000000000e+00	1.375200000000000033e-01	4.102000000000000091e-01
1.000000000000000056e-01	2.979616000000000042e+01	6.000000000000000000e+00	6.000000000000000000e+00	1.366999999999999882e-01	3.670999999999999819e-01
1.000000000000000056e-01	-6.549147000000000673e+01	6.000000000000000000e+00	5.000000000000000000e+00	1.422899999999999998e-01	3.587199999999999833e-01
1.000000000000000056e-01	-2.891291000000000011e+01	6.000000000000000000e+00	7.000000000000000000e+00	1.373699999999999921e-01	3.485400000000000165e-01
1.000000000000000056e-01	1.419093999999999944e+01	7.000000000000000000e+00	5.000000000000000000e+00	1.377500000000000113e-01	3.664999999999999925e-01
1.000000000000000056e-01	1.773202799999999968e+02	9.000000000000000000e+00	6.000000000000000000e+00	1.414199999999999902e-01	3.835399999999999920e-01
1.000000000000000056e-01	4.929048999999999836e+01	7.000000000000000000e+00	6.000000000000000000e+00	1.394199999999999884e-01	3.384699999999999931e-01
1.000000000000000056e-01	5.892036999999999836e+01	7.000000000000000000e+00	4.000000000000000000e+00	1.376199999999999923e-01	3.758799999999999919e-01
1.000000000000000056e-01	1.004731000000000023e+02	8.000000000000000000e+00	6.000000000000000000e+00	1.438899999999999901e-01	3.177599999999999869e-01
1.000000000000000056e-01	-2.360583000000000098e+01	6.000000000000000000e+00	8.000000000000000000e+00	1.501399999999999957e-01	3.175200000000000244e-01
1.000000000000000056e-01	5.969201999999999941e+01	6.000000000000000000e+00	8.000000000000000000e+00	1.454300000000000037e-01	3.104899999999999882e-01
1.000000000000000056e-01	-6.178919999999999746e+00	8.000000000000000000e+00	1.200000000000000000e+01	1.512199999999999933e-01	3.343700000000000006e-01
1.000000000000000056e-01	-2.016509999999999803e+00	6.000000000000000000e+00	1.300000000000000000e+01	1.519399999999999917e-01	3.665900000000000269e-01
1.000000000000000056e-01	1.797009999999999996e+00	3.000000000000000000e+00	1.100000000000000000e+01	1.467600000000000016e-01	3.657400000000000095e-01
1.000000000000000056e-01	1.318246399999999880e+02	5.000000000000000000e+00	8.000000000000000000e+00	1.494199999999999973e-01	3.350000000000000200e-01
1.000000000000000056e-01	1.299366300000000081e+02	7.000000000000000000e+00	1.100000000000000000e+01	1.407599999999999962e-01	3.295100000000000251e-01
1.000000000000000056e-01	3.724208000000000141e+01	6.000000000000000000e+00	1.000000000000000000e+01	1.465100000000000013e-01	3.556000000000000272e-01
1.000000000000000056e-01	3.759074999999999989e+01	8.000000000000000000e+00	1.100000000000000000e+01	1.443200000000000038e-01	3.351700000000000235e-01
1.000000000000000056e-01	1.840699299999999994e+02	7.000000000000000000e+00	9.000000000000000000e+00	1.460500000000000131e-01	3.810100000000000153e-01
1.000000000000000056e-01	7.824594999999999345e+01	8.000000000000000000e+00	7.000000000000000000e+00	1.488800000000000123e-01	3.446600000000000219e-01
1.000000000000000056e-01	2.050442400000000021e+02	6.000000000000000000e+00	7.000000000000000000e+00	1.480200000000000127e-01	3.365799999999999903e-01
1.000000000000000056e-01	7.998221999999999809e+01	5.000000000000000000e+00	9.000000000000000000e+00	1.487499999999999933e-01	3.816100000000000048e-01
1.000000000000000056e-01	7.909559000000000140e+01	5.000000000000000000e+00	5.000000000000000000e+00	1.490799999999999903e-01	3.707199999999999940e-01
1.000000000000000056e-01	2.068682100000000048e+02	2.000000000000000000e+00	6.000000000000000000e+00	1.357500000000000095e-01	4.213199999999999723e-01
1.000000000000000056e-01	1.590971000000000117e+02	5.000000000000000000e+00	5.000000000000000000e+00	1.434400000000000119e-01	3.585599999999999898e-01
1.000000000000000056e-01	5.677232999999999663e+01	5.000000000000000000e+00	6.000000000000000000e+00	1.520900000000000030e-01	3.404699999999999949e-01
1.000000000000000056e-01	1.011124300000000034e+02	6.000000000000000000e+00	5.000000000000000000e+00	1.547800000000000009e-01	3.222700000000000009e-01
1.000000000000000056e-01	1.793051700000000039e+02	8.000000000000000000e+00	7.000000000000000000e+00	1.454699999999999882e-01	3.505300000000000082e-01
1.000000000000000056e-01	1.441149299999999869e+02	7.000000000000000000e+00	1.000000000000000000e+01	1.507600000000000051e-01	3.709399999999999920e-01
1.000000000000000056e-01	6.381027000000000271e+01	6.000000000000000000e+00	1.100000000000000000e+01	1.500900000000000012e-01	3.435699999999999865e-01
1.000000000000000056e-01	1.041886099999999971e+02	7.000000000000000000e+00	8.000000000000000000e+00	1.552399999999999891e-01	3.214500000000000135e-01
1.000000000000000056e-01	1.562267500000000098e+02	5.000000000000000000e+00	7.000000000000000000e+00	1.573900000000000021e-01	3.287800000000000167e-01
1.000000000000000056e-01	-3.115455000000000041e+01	4.000000000000000000e+00	7.000000000000000000e+00	1.506099999999999939e-01	3.626099999999999879e-01
1.000000000000000056e-01	7.764782999999999902e+01	2.000000000000000000e+00	7.000000000000000000e+00	1.497999999999999887e-01	3.288499999999999757e-01
1.000000000000000056e-01	4.686153000000000191e+01	5.000000000000000000e+00	7.000000000000000000e+00	1.519300000000000095e-01	3.636499999999999733e-01
1.000000000000000056e-01	2.489001000000000019e+01	5.000000000000000000e+00	1.000000000000000000e+01	1.518599999999999950e-01	3.384699999999999931e-01
1.000000000000000056e-01	1.120950399999999973e+02	5.000000000000000000e+00	1.000000000000000000e+01	1.510799999999999921e-01	3.565300000000000136e-01
1.000000000000000056e-01	2.217410999999999888e+01	5.000000000000000000e+00	1.000000000000000000e+01	1.535100000000000076e-01	3.174100000000000255e-01
1.000000000000000056e-01	1.228467600000000033e+02	1.000000000000000000e+01	1.100000000000000000e+01	1.501000000000000112e-01	3.456000000000000183e-01
1.000000000000000056e-01	7.728870000000000573e+01	8.000000000000000000e+00	8.000000000000000000e+00	1.477400000000000102e-01	3.551400000000000112e-01
1.000000000000000056e-01	1.931794800000000123e+02	4.000000000000000000e+00	6.000000000000000000e+00	1.450899999999999967e-01	4.090199999999999947e-01
1.000000000000000056e-01	-3.792723000000000155e+01	5.000000000000000000e+00	8.000000000000000000e+00	1.429799999999999960e-01	3.482899999999999885e-01
1.000000000000000056e-01	4.735613000000000028e+01	5.000000000000000000e+00	7.000000000000000000e+00	1.455100000000000005e-01	3.213500000000000245e-01
1.000000000000000056e-01	1.588995000000000068e+01	5.000000000000000000e+00	8.000000000000000000e+00	1.419999999999999873e-01	3.309400000000000119e-01
1.000000000000000056e-01	5.773277000000000214e+01	4.000000000000000000e+00	7.000000000000000000e+00	1.389700000000000102e-01	3.684700000000000197e-01
1.000000000000000056e-01	-2.846205000000000140e+01	4.000000000000000000e+00	7.000000000000000000e+00	1.419300000000000006e-01	3.722500000000000253e-01
1.000000000000000056e-01	-9.504080000000000084e+00	6.000000000000000000e+00	8.000000000000000000e+00	1.445099999999999996e-01	3.381600000000000161e-01
1.000000000000000056e-01	-3.424645999999999901e+01	4.000000000000000000e+00	1.100000000000000000e+01	1.480100000000000027e-01	3.870399999999999952e-01
1.000000000000000056e-01	-9.869943999999999562e+01	5.000000000000000000e+00	9.000000000000000000e+00	1.498700000000000032e-01	3.439400000000000235e-01
1.000000000000000056e-01	5.440909999999999691e+00	4.000000000000000000e+00	4.000000000000000000e+00	1.509300000000000086e-01	3.454300000000000148e-01
1.000000000000000056e-01	1.195099600000000066e+02	6.000000000000000000e+00	6.000000000000000000e+00	1.561599999999999933e-01	3.543899999999999828e-01
1.000000000000000056e-01	2.999705000000000155e+01	6.000000000000000000e+00	8.000000000000000000e+00	1.502000000000000002e-01	3.559499999999999886e-01
1.000000000000000056e-01	1.312524999999999942e+01	5.000000000000000000e+00	7.000000000000000000e+00	1.580300000000000038e-01	3.353900000000000214e-01
1.000000000000000056e-01	8.593399999999999750e+01	4.000000000000000000e+00	9.000000000000000000e+00	1.520499999999999907e-01	3.109299999999999842e-01
1.000000000000000056e-01	8.650061999999999784e+01	5.000000000000000000e+00	1.000000000000000000e+01	1.554699999999999971e-01	3.119399999999999951e-01
1.000000000000000056e-01	-2.826201999999999970e+01	6.000000000000000000e+00	1.300000000000000000e+01	1.513400000000000023e-01	3.493200000000000194e-01
1.000000000000000056e-01	-3.474839999999999929e+00	2.000000000000000000e+00	1.200000000000000000e+01	1.624500000000000111e-01	3.552899999999999947e-01
1.000000000000000056e-01	-1.049070999999999998e+01	2.000000000000000000e+00	1.100000000000000000e+01	1.635900000000000132e-01	3.150700000000000167e-01
1.000000000000000056e-01	7.151103999999999417e+01	1.000000000000000000e+00	1.100000000000000000e+01	1.608400000000000107e-01	3.274400000000000088e-01
1.000000000000000056e-01	3.351501999999999981e+01	4.000000000000000000e+00	1.400000000000000000e+01	1.689199999999999868e-01	2.602999999999999758e-01
1.000000000000000056e-01	1.074516000000000027e+01	3.000000000000000000e+00	1.300000000000000000e+01	1.668499999999999983e-01	2.985200000000000076e-01
1.000000000000000056e-01	-9.836470000000000269e+00	4.000000000000000000e+00	1.100000000000000000e+01	1.713800000000000046e-01	2.901500000000000190e-01
1.000000000000000056e-01	5.109788999999999959e+01	4.000000000000000000e+00	9.000000000000000000e+00	1.750899999999999956e-01	2.972500000000000142e-01
1.000000000000000056e-01	2.022310000000000052e+00	3.000000000000000000e+00	1.300000000000000000e+01	1.756699999999999928e-01	3.166999999999999815e-01
1.000000000000000056e-01	7.731390000000000207e+00	3.000000000000000000e+00	9.000000000000000000e+00	1.781300000000000106e-01	3.093899999999999983e-01
1.000000000000000056e-01	2.249218000000000117e+01	3.000000000000000000e+00	1.100000000000000000e+01	1.750700000000000034e-01	3.089899999999999869e-01
1.000000000000000056e-01	8.753208999999999662e+01	2.000000000000000000e+00	1.000000000000000000e+01	1.732899999999999996e-01	3.039499999999999980e-01
1.000000000000000056e-01	6.945926000000000045e+01	2.000000000000000000e+00	1.000000000000000000e+01	1.768800000000000094e-01	3.041599999999999859e-01
1.000000000000000056e-01	7.440552999999999884e+01	2.000000000000000000e+00	8.000000000000000000e+00	1.852499999999999980e-01	2.946699999999999875e-01
1.000000000000000056e-01	1.087339000000000055e+02	2.000000000000000000e+00	8.000000000000000000e+00	1.789600000000000080e-01	2.750900000000000012e-01
1.000000000000000056e-01	9.959291000000000338e+01	5.000000000000000000e+00	9.000000000000000000e+00	1.701100000000000112e-01	3.068000000000000171e-01
1.000000000000000056e-01	1.272064600000000070e+02	3.000000000000000000e+00	6.000000000000000000e+00	1.719799999999999940e-01	3.156399999999999761e-01
1.000000000000000056e-01	7.935641999999999996e+01	1.000000000000000000e+00	8.000000000000000000e+00	1.644299999999999928e-01	2.877700000000000258e-01
1.000000000000000056e-01	-2.322010000000000129e+00	7.000000000000000000e+00	4.000000000000000000e+00	1.650500000000000023e-01	3.330299999999999927e-01
1.000000000000000056e-01	-7.549889000000000294e+01	6.000000000000000000e+00	6.000000000000000000e+00	1.645800000000000041e-01	3.219099999999999739e-01
1.000000000000000056e-01	1.308672799999999938e+02	5.000000000000000000e+00	9.000000000000000000e+00	1.612000000000000099e-01	3.301999999999999935e-01
1.000000000000000056e-01	4.756072999999999951e+01	3.000000000000000000e+00	1.000000000000000000e+01	1.583799999999999930e-01	3.238800000000000012e-01
1.000000000000000056e-01	6.816442000000000689e+01	3.000000000000000000e+00	1.000000000000000000e+01	1.548200000000000132e-01	3.199100000000000277e-01
1.000000000000000056e-01	1.158746100000000041e+02	5.000000000000000000e+00	9.000000000000000000e+00	1.570100000000000107e-01	3.053000000000000158e-01
1.000000000000000056e-01	1.151745300000000043e+02	4.000000000000000000e+00	1.300000000000000000e+01	1.501699999999999979e-01	3.267499999999999849e-01
1.000000000000000056e-01	1.144233999999999973e+01	4.000000000000000000e+00	1.200000000000000000e+01	1.454499999999999960e-01	3.566500000000000226e-01
1.000000000000000056e-01	9.519655000000000200e+01	3.000000000000000000e+00	1.200000000000000000e+01	1.487799999999999956e-01	3.467899999999999872e-01
1.000000000000000056e-01	5.478509999999999991e+01	1.000000000000000000e+00	9.000000000000000000e+00	1.412200000000000122e-01	3.383200000000000096e-01
1.000000000000000056e-01	1.111699399999999969e+02	3.000000000000000000e+00	1.100000000000000000e+01	1.419600000000000029e-01	3.965699999999999781e-01
1.000000000000000056e-01	9.263022999999999740e+01	2.000000000000000000e+00	4.000000000000000000e+00	1.434100000000000097e-01	3.469400000000000261e-01
1.000000000000000056e-01	3.873329999999999984e+01	1.000000000000000000e+00	1.000000000000000000e+01	1.392200000000000104e-01	3.879299999999999971e-01
1.000000000000000056e-01	1.275263999999999953e+02	6.000000000000000000e+00	1.100000000000000000e+01	1.401399999999999868e-01	3.316999999999999948e-01
1.000000000000000056e-01	1.275339500000000044e+02	8.000000000000000000e+00	1.100000000000000000e+01	1.339100000000000013e-01	3.360899999999999999e-01
1.000000000000000056e-01	8.447083999999999548e+01	6.000000000000000000e+00	1.100000000000000000e+01	1.342899999999999927e-01	3.709999999999999964e-01
1.000000000000000056e-01	2.919806000000000168e+01	6.000000000000000000e+00	1.300000000000000000e+01	1.391100000000000114e-01	3.521900000000000031e-01
1.000000000000000056e-01	5.597301000000000215e+01	5.000000000000000000e+00	1.400000000000000000e+01	1.408500000000000030e-01	3.520199999999999996e-01
1.000000000000000056e-01	4.917224000000000217e+01	5.000000000000000000e+00	1.000000000000000000e+01	1.425800000000000123e-01	3.714999999999999969e-01
1.000000000000000056e-01	2.831424200000000155e+02	5.000000000000000000e+00	1.200000000000000000e+01	1.433000000000000107e-01	3.539200000000000124e-01
1.000000000000000056e-01	4.801675999999999789e+01	6.000000000000000000e+00	1.100000000000000000e+01	1.433200000000000029e-01	3.872900000000000231e-01
1.000000000000000056e-01	-3.370682000000000045e+01	3.000000000000000000e+00	7.000000000000000000e+00	1.447100000000000053e-01	3.015599999999999947e-01
1.000000000000000056e-01	7.371412999999999727e+01	3.000000000000000000e+00	1.200000000000000000e+01	1.538299999999999945e-01	2.832899999999999863e-01
1.000000000000000056e-01	6.581983999999999924e+01	3.000000000000000000e+00	1.300000000000000000e+01	1.603700000000000125e-01	3.195600000000000107e-01
1.000000000000000056e-01	7.950941000000000258e+01	3.000000000000000000e+00	1.200000000000000000e+01	1.597800000000000054e-01	3.242599999999999927e-01
1.000000000000000056e-01	5.854379999999999740e+01	3.000000000000000000e+00	1.300000000000000000e+01	1.564699999999999980e-01	3.606699999999999906e-01
1.000000000000000056e-01	2.357048399999999901e+02	3.000000000000000000e+00	1.000000000000000000e+01	1.609599999999999920e-01	3.312100000000000044e-01
1.000000000000000056e-01	1.575451500000000067e+02	5.000000000000000000e+00	1.100000000000000000e+01	1.583199999999999885e-01	3.285500000000000087e-01
1.000000000000000056e-01	2.325178999999999974e+01	2.000000000000000000e+00	1.000000000000000000e+01	1.601599999999999968e-01	3.548200000000000243e-01
1.000000000000000056e-01	1.467955399999999884e+02	2.000000000000000000e+00	9.000000000000000000e+00	1.582099999999999895e-01	3.082500000000000240e-01
1.000000000000000056e-01	5.559098999999999791e+01	5.000000000000000000e+00	1.000000000000000000e+01	1.564000000000000112e-01	3.007299999999999973e-01
1.000000000000000056e-01	7.889562999999999704e+01	5.000000000000000000e+00	1.000000000000000000e+01	1.521500000000000075e-01	3.505499999999999727e-01
1.000000000000000056e-01	8.103565000000000396e+01	4.000000000000000000e+00	1.000000000000000000e+01	1.467799999999999938e-01	3.594100000000000072e-01
1.000000000000000056e-01	6.424663999999999930e+01	6.000000000000000000e+00	8.000000000000000000e+00	1.410299999999999887e-01	2.946500000000000230e-01
1.000000000000000056e-01	1.801407900000000097e+02	5.000000000000000000e+00	1.000000000000000000e+01	1.326400000000000079e-01	3.328300000000000147e-01
1.000000000000000056e-01	1.349612500000000068e+02	6.000000000000000000e+00	5.000000000000000000e+00	1.308999999999999886e-01	3.835799999999999765e-01
1.000000000000000056e-01	1.787480600000000095e+02	7.000000000000000000e+00	8.000000000000000000e+00	1.311799999999999911e-01	3.917200000000000126e-01
1.000000000000000056e-01	1.053135699999999986e+02	3.000000000000000000e+00	9.000000000000000000e+00	1.268900000000000028e-01	3.444599999999999884e-01
1.000000000000000056e-01	-2.290340000000000042e+00	6.000000000000000000e+00	7.000000000000000000e+00	1.290100000000000136e-01	4.100900000000000101e-01
1.000000000000000056e-01	3.798467999999999734e+01	4.000000000000000000e+00	8.000000000000000000e+00	1.286899999999999988e-01	3.942200000000000149e-01
1.000000000000000056e-01	9.576129000000000246e+01	6.000000000000000000e+00	7.000000000000000000e+00	1.232599999999999946e-01	3.660700000000000065e-01
1.000000000000000056e-01	1.350332899999999938e+02	3.000000000000000000e+00	7.000000000000000000e+00	1.219800000000000051e-01	3.802900000000000169e-01
1.000000000000000056e-01	-5.054200999999999766e+01	6.000000000000000000e+00	6.000000000000000000e+00	1.339899999999999980e-01	3.491099999999999759e-01
1.000000000000000056e-01	4.381029999999999980e+00	3.000000000000000000e+00	5.000000000000000000e+00	1.355999999999999983e-01	3.804299999999999904e-01
1.000000000000000056e-01	7.118674000000000035e+01	5.000000000000000000e+00	5.000000000000000000e+00	1.342399999999999982e-01	3.837400000000000255e-01
1.000000000000000056e-01	-3.575365000000000038e+01	2.000000000000000000e+00	5.000000000000000000e+00	1.367899999999999949e-01	3.669600000000000084e-01
1.000000000000000056e-01	4.890265000000000128e+01	4.000000000000000000e+00	5.000000000000000000e+00	1.437299999999999967e-01	3.702799999999999980e-01
1.000000000000000056e-01	1.258014699999999948e+02	4.000000000000000000e+00	5.000000000000000000e+00	1.468200000000000061e-01	3.771599999999999953e-01
1.000000000000000056e-01	1.195827799999999996e+02	4.000000000000000000e+00	4.000000000000000000e+00	1.442700000000000093e-01	3.710999999999999854e-01
1.000000000000000056e-01	4.311954000000000065e+01	2.000000000000000000e+00	3.000000000000000000e+00	1.482499999999999929e-01	3.436899999999999955e-01
1.000000000000000056e-01	1.767097599999999886e+02	3.000000000000000000e+00	4.000000000000000000e+00	1.473700000000000010e-01	3.478200000000000180e-01
1.000000000000000056e-01	1.407087999999999965e+02	2.000000000000000000e+00	3.000000000000000000e+00	1.484399999999999886e-01	3.583799999999999764e-01
1.000000000000000056e-01	3.547039000000000186e+01	5.000000000000000000e+00	3.000000000000000000e+00	1.486800000000000066e-01	3.455500000000000238e-01
1.000000000000000056e-01	2.688915000000000077e+01	3.000000000000000000e+00	3.000000000000000000e+00	1.525700000000000112e-01	3.657199999999999895e-01
1.000000000000000056e-01	-3.153817000000000093e+01	3.000000000000000000e+00	4.000000000000000000e+00	1.525400000000000089e-01	3.104899999999999882e-01
1.000000000000000056e-01	9.456596000000000402e+01	3.000000000000000000e+00	5.000000000000000000e+00	1.513599999999999945e-01	3.351299999999999835e-01
1.000000000000000056e-01	-3.228709999999999969e+00	2.000000000000000000e+00	6.000000000000000000e+00	1.497699999999999865e-01	3.506799999999999917e-01
1.000000000000000056e-01	4.616893000000000313e+01	3.000000000000000000e+00	7.000000000000000000e+00	1.508400000000000019e-01	3.245899999999999896e-01
1.000000000000000056e-01	5.377909999999999968e+01	2.000000000000000000e+00	7.000000000000000000e+00	1.557399999999999896e-01	3.700999999999999845e-01
1.000000000000000056e-01	-4.291159999999999997e+01	5.000000000000000000e+00	6.000000000000000000e+00	1.507699999999999874e-01	3.066699999999999982e-01
1.000000000000000056e-01	7.052248000000000161e+01	5.000000000000000000e+00	7.000000000000000000e+00	1.426099999999999868e-01	3.290199999999999791e-01
1.000000000000000056e-01	1.312174500000000137e+02	2.000000000000000000e+00	6.000000000000000000e+00	1.484800000000000009e-01	3.014200000000000212e-01
1.000000000000000056e-01	8.980434999999999945e+01	5.000000000000000000e+00	7.000000000000000000e+00	1.401499999999999968e-01	3.247499999999999831e-01
1.000000000000000056e-01	2.254138599999999997e+02	5.000000000000000000e+00	8.000000000000000000e+00	1.450299999999999923e-01	3.497999999999999998e-01
1.000000000000000056e-01	1.172832499999999953e+02	5.000000000000000000e+00	6.000000000000000000e+00	1.373600000000000099e-01	3.835899999999999865e-01
1.000000000000000056e-01	9.749062999999999590e+01	8.000000000000000000e+00	5.000000000000000000e+00	1.354100000000000026e-01	3.565599999999999881e-01
1.000000000000000056e-01	1.372785299999999893e+02	8.000000000000000000e+00	7.000000000000000000e+00	1.343499999999999972e-01	3.769399999999999973e-01
1.000000000000000056e-01	1.774511400000000094e+02	5.000000000000000000e+00	8.000000000000000000e+00	1.384499999999999897e-01	3.367499999999999938e-01
1.000000000000000056e-01	1.519244999999999948e+02	7.000000000000000000e+00	5.000000000000000000e+00	1.353000000000000036e-01	3.733600000000000252e-01
1.000000000000000056e-01	1.120522299999999944e+02	9.000000000000000000e+00	8.000000000000000000e+00	1.326299999999999979e-01	3.371199999999999752e-01
1.000000000000000056e-01	4.203354000000000212e+01	5.000000000000000000e+00	7.000000000000000000e+00	1.354700000000000071e-01	3.566599999999999770e-01
1.000000000000000056e-01	-1.382135000000000069e+01	3.000000000000000000e+00	7.000000000000000000e+00	1.384599999999999997e-01	3.760000000000000009e-01
1.000000000000000056e-01	1.258200400000000059e+02	3.000000000000000000e+00	8.000000000000000000e+00	1.389100000000000057e-01	3.861999999999999877e-01
1.000000000000000056e-01	9.689015000000000555e+01	6.000000000000000000e+00	6.000000000000000000e+00	1.460200000000000109e-01	3.224400000000000044e-01
1.000000000000000056e-01	6.670019999999999527e+01	6.000000000000000000e+00	7.000000000000000000e+00	1.508299999999999919e-01	3.219500000000000139e-01
1.000000000000000056e-01	1.625272000000000006e+01	5.000000000000000000e+00	7.000000000000000000e+00	1.518200000000000105e-01	3.428800000000000181e-01
1.000000000000000056e-01	1.188569499999999977e+02	6.000000000000000000e+00	6.000000000000000000e+00	1.531899999999999928e-01	3.416799999999999837e-01
1.000000000000000056e-01	1.947242999999999995e+02	5.000000000000000000e+00	8.000000000000000000e+00	1.529800000000000049e-01	3.552799999999999847e-01
1.000000000000000056e-01	1.598041399999999896e+02	5.000000000000000000e+00	6.000000000000000000e+00	1.568599999999999994e-01	3.269400000000000084e-01
1.000000000000000056e-01	-3.456517000000000195e+01	5.000000000000000000e+00	7.000000000000000000e+00	1.545400000000000107e-01	3.425000000000000266e-01
1.000000000000000056e-01	1.197665400000000062e+02	4.000000000000000000e+00	7.000000000000000000e+00	1.544599999999999862e-01	3.379099999999999882e-01
1.000000000000000056e-01	1.141783999999999963e+02	2.000000000000000000e+00	6.000000000000000000e+00	1.550100000000000089e-01	3.253199999999999981e-01
1.000000000000000056e-01	1.314260899999999879e+02	3.000000000000000000e+00	9.000000000000000000e+00	1.517100000000000115e-01	3.370099999999999763e-01
1.000000000000000056e-01	1.484926000000000101e+02	4.000000000000000000e+00	9.000000000000000000e+00	1.488899999999999946e-01	3.532699999999999729e-01
1.000000000000000056e-01	1.064806999999999988e+02	4.000000000000000000e+00	8.000000000000000000e+00	1.475599999999999967e-01	3.647599999999999731e-01
1.000000000000000056e-01	1.648416400000000124e+02	4.000000000000000000e+00	9.000000000000000000e+00	1.411600000000000077e-01	3.833300000000000041e-01
1.000000000000000056e-01	2.195642200000000059e+02	4.000000000000000000e+00	5.000000000000000000e+00	1.375599999999999878e-01	3.896200000000000219e-01
1.000000000000000056e-01	1.171945800000000020e+02	4.000000000000000000e+00	8.000000000000000000e+00	1.368900000000000117e-01	3.935899999999999954e-01
1.000000000000000056e-01	3.415345100000000116e+02	5.000000000000000000e+00	5.000000000000000000e+00	1.432599999999999985e-01	3.695399999999999796e-01
1.000000000000000056e-01	2.864275400000000218e+02	4.000000000000000000e+00	7.000000000000000000e+00	1.369499999999999884e-01	4.037899999999999823e-01
[truncated: 686,152 more rows]
