# Supplementary material for: Stochastic bond dynamics facilitates alignment of malaria parasite at erythrocyte membrane upon invasion
Source: eLife. 2020 May 18;9:e56500. doi: 10.7554/eLife.56500 (PMC7269671; doi:10.7554/eLife.56500)
Supplement: Figure 8—source data 1. [file elife-56500-fig8-data1.zip › Fig8+supplement_a/README]

This folder contains the datafiles to Fig8 and Fig8_supplement_a.
