# Supplementary material for: Stochastic bond dynamics facilitates alignment of malaria parasite at erythrocyte membrane upon invasion
Source: eLife. 2020 May 18;9:e56500. doi: 10.7554/eLife.56500 (PMC7269671; doi:10.7554/eLife.56500)
Supplement: Figure 8—source data 1. [file elife-56500-fig8-data1.zip › Fig8+supplement_a/Parasite_displacement.csv]

rho_ratio	displacement
0.1	0.212467
0.1	0.0810109
0.1	0.0998587
0.1	0.179554
0.1	0.0952174
0.1	0.122804
0.1	0.0800326
0.1	0.0549891
0.1	0.0344891
0.1	0.0556848
0.1	0.0812609
0.1	0.0434891
0.1	0.028163
0.1	0.0241522
0.1	0.0777826
0.1	0.103
0.1	0.109326
0.1	0.13162
0.1	0.0375109
0.1	0.0986522
0.1	0.0245761
0.1	0.0436739
0.1	0.114587
0.1	0.0679891
0.1	0.0405978
0.1	0.232967
0.1	0.0614348
0.1	0.0832065
0.1	0.0246739
0.1	0.00731522
0.1	0.0516413
0.1	0.072
0.1	0.0349565
0.1	0.199424
0.1	0.0523804
0.1	0.083587
0.1	0.0962826
0.1	0.0775326
0.1	0.0490435
0.1	0.0270543
0.1	0.0274457
0.1	0.0670543
0.1	0.0572174
0.1	0.0624022
0.1	0.212576
0.1	0.0305978
0.1	0.0791413
0.1	0.17488
0.1	0.0517283
0.1	0.0577717
0.1	0.0830326
0.1	0.103065
0.1	0.0174239
0.1	0.0239457
0.1	0.0403696
0.1	0.118783
0.1	0.025413
0.1	0.0215326
0.1	0.0650217
0.1	0.0647283
0.1	0.156978
0.1	0.0618043
0.1	0.13325
0.1	0.0730543
0.1	0.0894783
0.1	0.0770761
0.1	0.0390543
0.1	0.0734239
0.1	0.0698804
0.1	0.0466304
0.1	0.0394891
0.1	0.0871957
0.1	0.0934457
0.1	0.0955652
0.1	0.023837
0.1	0.0312935
0.1	0.0655761
0.1	0.128391
0.1	0.215457
0.1	0.0930978
0.1	0.0938043
0.1	0.0469348
0.1	0.0429674
0.1	0.0437174
0.1	0.0360652
0.1	0.0359348
0.1	0.0245435
0.1	0.054
0.1	0.0172935
0.1	0.025587
0.1	0.0435
0.1	0.0339674
0.1	0.0507826
0.1	0.0498261
0.1	0.071413
0.1	0.0506957
0.1	0.128424
0.1	0.0901522
0.1	0.0841087
0.1	0.0476522
0.1	0.0751522
0.1	0.04725
0.1	0.0893043
0.1	0.0767065
0.1	0.0306848
0.1	0.075087
0.1	0.0476087
0.1	0.0649891
0.1	0.0275543
0.1	0.0232935
0.1	0.067663
0.1	0.0653696
0.1	0.0302935
0.1	0.0752826
0.1	0.0706957
0.1	0.0630543
0.1	0.0183152
0.1	0.151109
0.1	0.0829674
0.1	0.054337
0.1	0.0971739
0.1	0.0691522
0.1	0.129609
0.1	0.117859
0.1	0.102054
0.1	0.139424
0.1	0.0481739
0.1	0.0246196
0.1	0.0608043
0.1	0.0480761
0.1	0.0267717
0.1	0.0564783
0.1	0.0893478
0.1	0.0485
0.1	0.0597826
0.1	0.0438478
0.1	0.0742174
0.1	0.00946739
0.1	0.0681304
0.1	0.12875
0.1	0.0368804
0.1	0.161946
0.1	0.114228
0.1	0.0289783
0.1	0.0633587
0.1	0.133207
0.1	0.0735109
0.1	0.0851848
0.1	0.081587
0.1	0.105337
0.1	0.137174
0.1	0.16362
0.1	0.0640435
0.1	0.132326
0.1	0.0744674
0.1	0.0332935
0.1	0.130511
0.1	0.148457
0.1	0.0689022
0.1	0.0384783
0.1	0.17525
0.1	0.0499348
0.1	0.0411848
0.1	0.12562
0.1	0.0206413
0.1	0.0715761
0.1	0.103815
0.1	0.0932174
0.1	0.0804565
0.1	0.120598
0.1	0.0695761
0.1	0.0579022
0.1	0.0142283
0.1	0.011663
0.1	0.0431087
0.1	0.133772
0.1	0.20163
0.1	0.200641
0.1	0.120761
0.1	0.110848
0.1	0.0261522
0.1	0.111728
0.1	0.113457
0.1	0.0621413
0.1	0.0739783
0.1	0.0702065
0.1	0.185043
0.1	0.0656304
0.1	0.0734457
0.1	0.124859
0.1	0.0555543
0.1	0.0584022
0.1	0.125554
0.1	0.129935
0.1	0.0199783
0.1	0.14587
0.1	0.18812
0.1	0.124315
0.1	0.045087
0.1	0.0588913
0.1	0.0483696
0.1	0.0846087
0.1	0.163967
0.1	0.05025
0.1	0.0317826
0.1	0.0973152
0.1	0.120293
0.1	0.0757609
0.1	0.205511
0.1	0.0455435
0.1	0.0822826
0.1	0.0025
0.1	0.0626957
0.1	0.0731196
0.1	0.0447717
0.1	0.0450761
0.1	0.0278696
0.1	0.0146522
0.1	0.0347065
0.1	0.0405652
0.1	0.112489
0.1	0.0858804
0.1	0.058087
0.1	0.206967
0.1	0.0515543
0.1	0.0312283
0.1	0.0771848
0.1	0.0537826
0.1	0.0507935
0.1	0.0366522
0.1	0.0818261
0.1	0.016913
0.1	0.0536957
0.1	0.0401413
0.1	0.0775652
0.1	0.063663
0.1	0.16213
0.1	0.0856522
0.1	0.0192283
0.1	0.0303261
0.1	0.102033
0.1	0.0403152
0.1	0.0365435
0.1	0.0828913
0.1	0.0944348
0.1	0.0796522
0.1	0.142326
0.1	0.123717
0.1	0.0450543
0.1	0.126457
0.1	0.0997609
0.1	0.0934457
0.1	0.0747065
0.1	0.0868152
0.1	0.129174
0.1	0.125652
0.1	0.0280543
0.1	0.144783
0.1	0.119565
0.1	0.0954674
0.1	0.0819891
0.1	0.0989348
0.1	0.149228
0.1	0.0697935
0.1	0.0596848
0.1	0.0317065
0.1	0.0349348
0.1	0.0871848
0.1	0.147902
0.1	0.128967
0.1	0.145793
0.1	0.0240978
0.1	0.0175
0.1	0.0773152
0.1	0.054587
0.1	0.134043
0.1	0.0658913
0.1	0.121152
0.1	0.0337717
0.1	0.113913
0.1	0.0454022
0.1	0.0487065
0.1	0.095837
0.1	0.102707
0.1	0.142783
0.1	0.079413
0.1	0.032587
0.1	0.0236739
0.1	0.0744674
0.1	0.129989
0.1	0.122261
0.1	0.0722609
0.1	0.045
0.1	0.180315
0.1	0.0484022
0.1	0.0767826
0.1	0.0632065
0.1	0.0134239
0.1	0.104272
0.1	0.165435
0.1	0.0890109
0.1	0.0954565
0.1	0.131217
0.1	0.0433261
0.1	0.0510761
0.1	0.0505109
0.1	0.141109
0.1	0.0990978
0.1	0.0146413
0.1	0.0421304
0.1	0.0397065
0.1	0.141554
0.1	0.106424
0.1	0.134826
0.1	0.0479891
0.1	0.04025
0.1	0.11262
0.1	0.146283
0.1	0.0876848
0.1	0.158435
0.1	0.116076
0.1	0.0480435
0.1	0.0731957
0.1	0.0527717
0.1	0.0677283
0.1	0.0891413
0.1	0.0364239
0.1	0.0249239
0.1	0.0294457
0.1	0.104207
0.1	0.0241087
0.1	0.0305217
0.1	0.0352826
0.1	0.0549565
0.1	0.00822826
0.1	0.0245217
0.1	0.0142935
0.2	0.0949783
0.2	0.0652065
0.2	0.0350109
0.2	0.0912717
0.2	0.173652
0.2	0.171978
0.2	0.118207
0.2	0.151
0.2	0.0885326
0.2	0.0591739
0.2	0.0184348
0.2	0.0647065
0.2	0.0910652
0.2	0.0196957
0.2	0.104565
0.2	0.161478
0.2	0.104076
0.2	0.0494891
0.2	0.0847174
0.2	0.0582826
0.2	0.0472717
0.2	0.0476196
0.2	0.101272
0.2	0.0421522
0.2	0.0492391
0.2	0.0586413
0.2	0.0283696
0.2	0.126478
0.2	0.119446
0.2	0.0527391
0.2	0.0301522
0.2	0.064663
0.2	0.0901522
0.2	0.0273696
0.2	0.165598
0.2	0.086587
0.2	0.148652
0.2	0.0600217
0.2	0.0589891
0.2	0.145457
0.2	0.0349783
0.2	0.0919565
0.2	0.128011
0.2	0.0803913
0.2	0.0700109
0.2	0.0194239
0.2	0.0750761
0.2	0.0598043
0.2	0.0644565
0.2	0.0140109
0.2	0.0611848
0.2	0.0544674
0.2	0.0281087
0.2	0.0421848
0.2	0.0657609
0.2	0.0277283
0.2	0.0206196
0.2	0.0498152
0.2	0.0431739
0.2	0.0211304
0.2	0.013
0.2	0.0248696
0.2	0.0601413
0.2	0.0393587
0.2	0.158587
0.2	0.161315
0.2	0.120598
0.2	0.0203913
0.2	0.0520543
0.2	0.152543
0.2	0.0914891
0.2	0.0505217
0.2	0.0435978
0.2	0.0699565
0.2	0.128087
0.2	0.167402
0.2	0.0436848
0.2	0.0571413
0.2	0.0368804
0.2	0.0608587
0.2	0.0525326
0.2	0.0126304
0.2	0.0943261
0.2	0.0976196
0.2	0.0957391
0.2	0.0521522
0.2	0.0598478
0.2	0.0381196
0.2	0.0673043
0.2	0.164196
0.2	0.0662174
0.2	0.0540109
0.2	0.0339457
0.2	0.0185326
0.2	0.0264783
0.2	0.103598
0.2	0.0418043
0.2	0.0454457
0.2	0.0655761
0.2	0.0423478
0.2	0.0841957
0.2	0.0590652
0.2	0.0458043
0.2	0.0371957
0.2	0.0368152
0.2	0.063087
0.2	0.0846739
0.2	0.016413
0.2	0.0495761
0.2	0.0979891
0.2	0.0612717
0.2	0.0709348
0.2	0.0763913
0.2	0.0409457
0.2	0.159554
0.2	0.0666087
0.2	0.0314022
0.2	0.0707935
0.2	0.0396413
0.2	0.0575978
0.2	0.0937065
0.2	0.032663
0.2	0.062087
0.2	0.102457
0.2	0.0708696
0.2	0.0742717
0.2	0.136565
0.2	0.0761848
0.2	0.0772065
0.2	0.0347717
0.2	0.0759565
0.2	0.0984022
0.2	0.15175
0.2	0.0982065
0.2	0.0406848
0.2	0.115576
0.2	0.0398478
0.2	0.196511
0.2	0.0858913
0.2	0.147761
0.2	0.0973043
0.2	0.167283
0.2	0.184185
0.2	0.0609348
0.2	0.0486087
0.2	0.055663
0.2	0.146
0.2	0.0330326
0.2	0.0310978
0.2	0.0476739
0.2	0.00763043
0.2	0.0145543
0.2	0.0117283
0.2	0.0429348
0.2	0.0180435
0.2	0.0341413
0.2	0.0253804
0.2	0.0633696
0.2	0.156685
0.2	0.0952826
0.2	0.0464457
0.2	0.133163
0.2	0.0887174
0.2	0.0723152
0.2	0.110946
0.2	0.0767609
0.2	0.0670652
0.2	0.0203913
0.2	0.0444565
0.2	0.0435326
0.2	0.0405978
0.2	0.0354348
0.2	0.0334239
0.2	0.107457
0.2	0.0495978
0.2	0.0738696
0.2	0.050587
0.2	0.103989
0.2	0.0521739
0.2	0.14025
0.2	0.0093913
0.2	0.164967
0.2	0.0232065
0.2	0.0979457
0.2	0.0820435
0.2	0.1375
0.2	0.0570652
0.2	0.171228
0.2	0.0270543
0.2	0.132641
0.2	0.0454457
0.2	0.100467
0.2	0.0514565
0.2	0.0946957
0.2	0.0113152
0.2	0.0477065
0.2	0.0568152
0.2	0.0316413
0.2	0.0502826
0.2	0.0375543
0.2	0.0261957
0.2	0.0171848
0.2	0.0431196
0.2	0.113989
0.2	0.0226087
0.2	0.0535109
0.2	0.0898696
0.2	0.0652065
0.2	0.0543478
0.2	0.101152
0.2	0.137826
0.2	0.14238
0.2	0.108033
0.2	0.0414891
0.2	0.0898587
0.2	0.0751957
0.2	0.0827717
0.2	0.107152
0.2	0.0383478
0.2	0.0397826
0.2	0.0797826
0.2	0.11188
0.2	0.0903587
0.2	0.0314891
0.2	0.0684891
0.2	0.0981522
0.2	0.129728
0.2	0.159761
0.2	0.0572935
0.2	0.153739
0.2	0.122924
0.2	0.0495109
0.2	0.104315
0.2	0.0263587
0.2	0.0144783
0.2	0.0347065
0.2	0.0212826
0.2	0.0346196
0.2	0.0349565
0.2	0.0372717
0.2	0.0622717
0.2	0.0303478
0.2	0.106054
0.2	0.0256522
0.2	0.0733261
0.2	0.144739
0.2	0.055587
0.2	0.0308261
0.2	0.0840543
0.2	0.0272826
0.2	0.1175
0.2	0.129859
0.2	0.0582065
0.2	0.0552283
0.2	0.0309891
0.2	0.00738043
0.2	0.100283
0.2	0.0661957
0.2	0.152065
0.2	0.0821848
0.2	0.0680109
0.2	0.0820435
0.2	0.0973261
0.2	0.0725
0.2	0.0342935
0.2	0.133446
0.2	0.0432609
0.2	0.0467391
0.2	0.0776522
0.2	0.0146522
0.2	0.0926304
0.2	0.0331196
0.2	0.0618478
0.2	0.0124022
0.2	0.0735326
0.2	0.139837
0.2	0.0936957
0.2	0.141315
0.2	0.16862
0.2	0.0344783
0.2	0.0470435
0.2	0.135
0.2	0.0241196
0.2	0.00702174
0.2	0.0347283
0.2	0.0283913
0.2	0.0644457
0.2	0.0550326
0.2	0.0136087
0.2	0.0443587
0.2	0.0948261
0.2	0.033413
0.2	0.0623261
0.2	0.0675652
0.2	0.0654239
0.2	0.1075
0.2	0.0939783
0.2	0.13512
0.2	0.0321304
0.2	0.0846304
0.2	0.108543
0.2	0.0832826
0.2	0.0837174
0.2	0.0719674
0.2	0.0689674
0.2	0.0967717
0.2	0.110511
0.2	0.116315
0.2	0.0647065
0.2	0.0653478
0.2	0.0602283
0.2	0.0606304
0.2	0.0334348
0.2	0.0590435
0.2	0.0429783
0.2	0.0939674
0.2	0.164391
0.2	0.0267717
0.2	0.0116413
0.2	0.13887
0.2	0.030587
0.2	0.0408587
0.2	0.0907174
0.3	0.125413
0.3	0.0583152
0.3	0.0919565
0.3	0.156326
0.3	0.069837
0.3	0.0683696
0.3	0.138087
0.3	0.061837
0.3	0.0730978
0.3	0.109783
0.3	0.0595543
0.3	0.0335326
0.3	0.0172826
0.3	0.0249239
0.3	0.0174891
0.3	0.0330543
0.3	0.028
0.3	0.0614674
0.3	0.0702174
0.3	0.0559891
0.3	0.0440326
0.3	0.0295217
0.3	0.0133696
0.3	0.00368478
0.3	0.0324891
0.3	0.114272
0.3	0.0417935
0.3	0.0982935
0.3	0.060163
0.3	0.0390109
0.3	0.0662609
0.3	0.0990761
0.3	0.137641
0.3	0.0527065
0.3	0.0390543
0.3	0.04575
0.3	0.0565217
0.3	0.0429239
0.3	0.0443804
0.3	0.0411087
0.3	0.0815
0.3	0.0219891
0.3	0.0669565
0.3	0.0477717
0.3	0.0854457
0.3	0.0708478
0.3	0.0461196
0.3	0.0115652
0.3	0.0271739
0.3	0.145239
0.3	0.0921957
0.3	0.0615652
0.3	0.0968152
0.3	0.0794239
0.3	0.0566304
0.3	0.0469022
0.3	0.0252717
0.3	0.128391
0.3	0.0152391
0.3	0.0136522
0.3	0.0295217
0.3	0.086
0.3	0.051837
0.3	0.10675
0.3	0.0766087
0.3	0.0122174
0.3	0.0215761
0.3	0.0181522
0.3	0.0514239
0.3	0.0203478
0.3	0.101728
0.3	0.140587
0.3	0.08
0.3	0.0420326
0.3	0.0623152
0.3	0.0169457
0.3	0.038913
0.3	0.0739891
0.3	0.0280435
0.3	0.0840543
0.3	0.0190978
0.3	0.0438478
0.3	0.0430543
0.3	0.0449348
0.3	0.01825
0.3	0.0322283
0.3	0.0300109
0.3	0.024163
0.3	0.0154674
0.3	0.01125
0.3	0.00968478
0.3	0.0184783
0.3	0.0416304
0.3	0.0233587
0.3	0.0858478
0.3	0.111478
0.3	0.0793696
0.3	0.0657826
0.3	0.076587
0.3	0.0899565
0.3	0.0298696
0.3	0.0504457
0.3	0.0701522
0.3	0.0916739
0.3	0.108467
0.3	0.0133587
0.3	0.103587
0.3	0.0227935
0.3	0.0340109
0.3	0.0650978
0.3	0.121109
0.3	0.0235435
0.3	0.0351304
0.3	0.0279783
0.3	0.0333804
0.3	0.0229348
0.3	0.00661957
0.3	0.14025
0.3	0.0553804
0.3	0.0839783
0.3	0.0657826
0.3	0.0224457
0.3	0.0570326
0.3	0.142891
0.3	0.0557935
0.3	0.0479674
0.3	0.017087
0.3	0.0479239
0.3	0.070087
0.3	0.0488696
0.3	0.0447935
0.3	0.0414891
0.3	0.0291196
0.3	0.0345
0.3	0.0245978
0.3	0.0186413
0.3	0.0152065
0.3	0.006
0.3	0.0167609
0.3	0.0740435
0.3	0.0714348
0.3	0.0629457
0.3	0.0659565
0.3	0.0728913
0.3	0.0974891
0.3	0.068163
0.3	0.0556304
0.3	0.053837
0.3	0.0732065
0.3	0.0767174
0.3	0.0401848
0.3	0.0994565
0.3	0.0624022
0.3	0.0661739
0.3	0.0241957
0.3	0.0133804
0.3	0.0806957
0.3	0.0359348
0.3	0.022087
0.3	0.0763913
0.3	0.0801413
0.3	0.0582826
0.3	0.0919348
0.3	0.094087
0.3	0.107228
0.3	0.125076
0.3	0.0561848
0.3	0.0879891
0.3	0.0365761
0.3	0.0240435
0.3	0.0549022
0.3	0.13487
0.3	0.0637283
0.3	0.0507935
0.3	0.0169783
0.3	0.0474348
0.3	0.0298261
0.3	0.045337
0.3	0.0361304
0.3	0.077
0.3	0.101478
0.3	0.0446087
0.3	0.0303261
0.3	0.05725
0.3	0.0478261
0.3	0.15437
0.3	0.0297174
0.3	0.10213
0.3	0.0649783
0.3	0.0315435
0.3	0.0420326
0.3	0.0371413
0.3	0.0538696
0.3	0.0645
0.3	0.151261
0.3	0.112663
0.3	0.012587
0.3	0.0289457
0.3	0.0337935
0.3	0.0182935
0.3	0.0380109
0.3	0.0526739
0.3	0.0479891
0.3	0.0197609
0.3	0.0235326
0.3	0.0328261
0.3	0.09825
0.3	0.0480109
0.3	0.0294674
0.3	0.0686848
0.3	0.103837
0.3	0.069087
0.3	0.0984457
0.3	0.0367935
0.3	0.0804239
0.3	0.01575
0.3	0.062163
0.3	0.0998261
0.3	0.0486413
0.3	0.0551848
0.3	0.0517391
0.3	0.102348
0.3	0.0755109
0.3	0.114261
0.3	0.103565
0.3	0.0993478
0.3	0.0709239
0.3	0.0727174
0.3	0.0633043
0.3	0.0723261
0.3	0.0678804
0.3	0.0590326
0.3	0.0184891
0.3	0.122239
0.3	0.152098
0.3	0.0935978
0.3	0.0574457
0.3	0.0790761
0.3	0.120109
0.3	0.0288804
0.3	0.0947609
0.3	0.0335
0.3	0.0383478
0.3	0.0219457
0.3	0.0474022
0.3	0.0186848
0.3	0.0340217
0.3	0.037163
0.3	0.0598587
0.3	0.0504674
0.3	0.0735
0.3	0.041163
0.3	0.0597391
0.3	0.0654239
0.3	0.0239565
0.3	0.076413
0.3	0.0772609
0.3	0.133587
0.3	0.0805435
0.3	0.123087
0.3	0.109435
0.3	0.0473261
0.3	0.064837
0.3	0.0554783
0.3	0.056913
0.3	0.0472391
0.3	0.0766739
0.3	0.113511
0.3	0.0865326
0.3	0.112685
0.3	0.0439239
0.3	0.0862717
0.3	0.0450435
0.3	0.0454348
0.3	0.0367065
0.3	0.0616739
0.3	0.0521848
0.3	0.0461087
0.3	0.0208587
0.3	0.0760543
0.3	0.103315
0.3	0.044413
0.3	0.0316304
0.3	0.126239
0.3	0.0494022
0.3	0.0318152
0.3	0.0498913
0.3	0.0154674
0.3	0.0531087
0.3	0.0507174
0.3	0.106
0.3	0.0183804
0.3	0.0703261
0.3	0.041663
0.3	0.0214565
0.3	0.10462
0.3	0.0487391
0.3	0.0209022
0.3	0.0624674
0.3	0.0253913
0.3	0.0240543
0.3	0.023913
0.3	0.0360435
0.3	0.105228
0.3	0.134207
0.3	0.149663
0.3	0.0224891
0.3	0.026337
0.3	0.05325
0.3	0.074587
0.3	0.0369239
0.3	0.0387717
0.3	0.0218261
0.3	0.0322826
0.3	0.0381087
0.3	0.0186304
0.3	0.0286739
0.3	0.00877174
0.3	0.0362174
0.3	0.0249348
0.3	0.00666304
0.3	0.0433152
0.3	0.0528152
0.3	0.0108152
0.3	0.0332174
0.3	0.0480978
0.3	0.0434565
0.4	0.143913
0.4	0.022337
0.4	0.0886413
0.4	0.0851848
0.4	0.0990109
0.4	0.0165543
0.4	0.0967826
0.4	0.0593587
0.4	0.0585109
0.4	0.0547826
0.4	0.0585435
0.4	0.0530217
0.4	0.0922283
0.4	0.160141
0.4	0.148957
0.4	0.043663
0.4	0.0364674
0.4	0.0565652
0.4	0.110913
0.4	0.0135543
0.4	0.0669783
0.4	0.0227174
0.4	0.0511196
0.4	0.0297065
0.4	0.0864891
0.4	0.0618696
0.4	0.0458478
0.4	0.05625
0.4	0.0432391
0.4	0.0175435
0.4	0.0308696
0.4	0.063913
0.4	0.067663
0.4	0.0790109
0.4	0.0173478
0.4	0.0188696
0.4	0.0394891
0.4	0.0587935
0.4	0.0286957
0.4	0.0487174
0.4	0.0391304
0.4	0.00979348
0.4	0.0260435
0.4	0.0199022
0.4	0.0789565
0.4	0.0264674
0.4	0.0459783
0.4	0.157935
0.4	0.127957
0.4	0.0475978
0.4	0.0283913
0.4	0.10013
0.4	0.0465761
0.4	0.0382174
0.4	0.03975
0.4	0.144946
0.4	0.0373261
0.4	0.0783696
0.4	0.0597391
0.4	0.0894674
0.4	0.0487935
0.4	0.0140652
0.4	0.0330978
0.4	0.0183043
0.4	0.00833696
0.4	0.0634457
0.4	0.0170109
0.4	0.0505
0.4	0.0178696
0.4	0.0148587
0.4	0.0700435
0.4	0.0680652
0.4	0.0626848
0.4	0.0642391
0.4	0.0436848
0.4	0.0524783
0.4	0.0431413
0.4	0.068837
0.4	0.081913
0.4	0.0413478
0.4	0.122065
0.4	0.0705652
0.4	0.0736196
0.4	0.0310217
0.4	0.117076
0.4	0.0243696
0.4	0.0462065
0.4	0.059413
0.4	0.0620217
0.4	0.031337
0.4	0.147935
0.4	0.145674
0.4	0.0401196
0.4	0.0571413
0.4	0.073913
0.4	0.0550435
0.4	0.0344348
0.4	0.0950978
0.4	0.110304
0.4	0.123946
0.4	0.072837
0.4	0.0546413
0.4	0.093413
0.4	0.0843478
0.4	0.0198261
0.4	0.0453587
0.4	0.0257717
0.4	0.0919348
0.4	0.0412065
0.4	0.0505543
0.4	0.0424565
0.4	0.0359674
0.4	0.00743478
0.4	0.0121087
0.4	0.168652
0.4	0.0340543
0.4	0.0425652
0.4	0.113761
0.4	0.0570761
0.4	0.0976739
0.4	0.0442065
0.4	0.088
0.4	0.0296522
0.4	0.159533
0.4	0.0636739
0.4	0.0812935
0.4	0.0574783
0.4	0.072413
0.4	0.0567065
0.4	0.0530109
0.4	0.0848696
0.4	0.0670435
0.4	0.0766087
0.4	0.0357174
0.4	0.0929891
0.4	0.0520978
0.4	0.0398804
0.4	0.0463043
0.4	0.0798043
0.4	0.0218696
0.4	0.0366196
0.4	0.0590109
0.4	0.0553913
0.4	0.0328587
0.4	0.0078913
0.4	0.0327391
0.4	0.0435652
0.4	0.0380435
0.4	0.129533
0.4	0.0768587
0.4	0.0849348
0.4	0.03375
0.4	0.0367174
0.4	0.0618043
0.4	0.068587
0.4	0.0578804
0.4	0.0147717
0.4	0.0485435
0.4	0.0813804
0.4	0.0598587
0.4	0.172293
0.4	0.141913
0.4	0.107598
0.4	0.0304674
0.4	0.0511739
0.4	0.0599239
0.4	0.106457
0.4	0.058337
0.4	0.018837
0.4	0.0312717
0.4	0.0365217
0.4	0.0199674
0.4	0.0245652
0.4	0.0115435
0.4	0.014413
0.4	0.031
0.4	0.013837
0.4	0.034087
0.4	0.04825
0.4	0.0517391
0.4	0.0519457
0.4	0.0693478
0.4	0.0361522
0.4	0.0609783
0.4	0.0279891
0.4	0.0657609
0.4	0.0491087
0.4	0.0813152
0.4	0.106457
0.4	0.0497283
0.4	0.0330109
0.4	0.0744457
0.4	0.0477391
0.4	0.0369457
0.4	0.0328043
0.4	0.0408478
0.4	0.0697609
0.4	0.0523478
0.4	0.0329674
0.4	0.0651739
0.4	0.0214783
0.4	0.0365761
0.4	0.045587
0.4	0.0867609
0.4	0.102902
0.4	0.0959783
0.4	0.0444348
0.4	0.0494022
0.4	0.0658913
0.4	0.137989
0.4	0.00415217
0.4	0.0116848
0.4	0.0450435
0.4	0.0492065
0.4	0.0187065
0.4	0.019837
0.4	0.0747717
0.4	0.0260652
0.4	0.0562065
0.4	0.039163
0.4	0.0251848
0.4	0.033913
0.4	0.0165217
0.4	0.0814891
0.4	0.01625
0.4	0.104011
0.4	0.120326
0.4	0.0471848
0.4	0.124359
0.4	0.0379457
0.4	0.0997935
0.4	0.0633587
0.4	0.0730435
0.4	0.0270326
0.4	0.0494891
0.4	0.0832717
0.4	0.0138913
0.4	0.0929783
0.4	0.0280109
0.4	0.0132609
0.4	0.06825
0.4	0.048087
0.4	0.0436087
0.4	0.0243043
0.4	0.0241848
0.4	0.0567174
0.4	0.0700761
0.4	0.0173152
0.4	0.0285435
0.4	0.124467
0.4	0.134478
0.4	0.0584348
0.4	0.061163
0.4	0.106859
0.4	0.0384239
0.4	0.105457
0.4	0.0348478
0.4	0.0572935
0.4	0.0348804
0.4	0.0659891
0.4	0.0476413
0.4	0.0636957
0.4	0.120902
0.4	0.04025
0.4	0.0110543
0.4	0.0288913
0.4	0.00555435
0.4	0.0126957
0.4	0.0356957
0.4	0.0141739
0.4	0.0927065
0.4	0.122663
0.4	0.0582826
0.4	0.0723696
0.4	0.130272
0.4	0.118511
0.4	0.12112
0.4	0.0471739
0.4	0.0389239
0.4	0.057587
0.4	0.0349565
0.4	0.0420109
0.4	0.0308478
0.4	0.0294239
0.4	0.0533913
0.4	0.0561522
0.4	0.0457065
0.4	0.0702174
0.4	0.0618913
0.4	0.0525543
0.4	0.0416413
0.4	0.0369239
0.4	0.028587
0.4	0.0229891
0.4	0.0144783
0.4	0.0267065
0.4	0.161272
0.4	0.11325
0.4	0.158783
0.4	0.129728
0.4	0.0380761
0.4	0.0384783
0.4	0.0125217
0.4	0.0335
0.4	0.0348478
0.4	0.0417174
0.4	0.127217
0.4	0.040587
0.4	0.0101087
0.4	0.0361739
0.4	0.044087
0.4	0.0309891
0.4	0.0647609
0.4	0.0418261
0.4	0.0559239
0.4	0.0563261
0.4	0.0316304
0.4	0.06175
0.4	0.0187935
0.4	0.0942391
0.4	0.10387
0.4	0.0545543
0.4	0.0241087
0.4	0.120859
0.4	0.108359
0.4	0.0443913
0.4	0.0538804
0.4	0.0389674
0.4	0.0794022
0.4	0.0640761
0.4	0.0982717
0.4	0.0798261
0.4	0.0323261
0.4	0.0503913
0.4	0.0139565
0.4	0.0140761
0.4	0.0227391
0.4	0.0638261
0.4	0.0838261
0.4	0.0681413
0.4	0.0116739
0.4	0.129457
0.4	0.0595109
0.4	0.122152
0.4	0.0685217
0.4	0.0627609
0.4	0.0575326
0.4	0.131837
0.4	0.0466848
0.4	0.0373587
0.4	0.100674
0.4	0.0223261
0.4	0.00954348
0.4	0.0779565
0.4	0.0188804
0.4	0.0252609
0.4	0.00903261
0.4	0.0408913
0.4	0.0317065
0.4	0.0336196
0.4	0.0280435
0.4	0.0210978
0.4	0.045663
0.4	0.081837
0.4	0.166076
0.4	0.0843152
0.4	0.0941522
0.4	0.00722826
0.4	0.0848696
0.4	0.0573804
0.4	0.0211957
0.4	0.0438152
0.4	0.0652826
0.4	0.0300217
0.4	0.0358043
0.4	0.02325
0.4	0.0400435
0.4	0.0128913
0.4	0.044337
0.4	0.0810435
0.4	0.0539457
0.4	0.0400978
0.4	0.045913
0.4	0.00753261
0.4	0.0375652
0.4	0.0725
0.4	0.0393043
0.4	0.0275435
0.4	0.0468043
0.4	0.0393696
0.4	0.138087
0.4	0.1345
0.4	0.0472391
0.4	0.0239348
0.4	0.0226957
0.4	0.100674
0.4	0.117141
0.4	0.0576413
0.4	0.0556087
0.4	0.0274565
0.4	0.0211739
0.4	0.0334239
0.4	0.0139783
0.4	0.0217065
0.4	0.0356739
0.4	0.0269783
0.4	0.0477717
0.4	0.0697391
0.4	0.0943804
0.4	0.11187
0.4	0.0929891
0.4	0.0592935
0.4	0.13712
0.4	0.0244022
0.4	0.0618696
0.4	0.0389565
0.4	0.0199457
0.4	0.043337
0.4	0.0425652
0.4	0.0385978
0.4	0.0650435
0.4	0.0869891
0.4	0.10337
0.4	0.0131304
0.4	0.0297391
0.4	0.0343587
0.4	0.0349457
0.4	0.0309022
0.4	0.00613043
0.4	0.0185543
0.4	0.0523696
0.4	0.16238
0.4	0.166098
0.4	0.0941957
0.4	0.0543261
0.4	0.103685
0.4	0.0944457
0.4	0.102413
0.4	0.0789022
0.4	0.0711087
0.4	0.0984348
0.4	0.0251413
0.4	0.0437174
0.4	0.0437826
0.4	0.0811413
0.4	0.068837
0.4	0.0184891
0.4	0.0276413
0.4	0.110913
0.4	0.0376196
0.4	0.067587
0.4	0.0341304
0.4	0.0875326
0.4	0.0160652
0.4	0.063087
0.4	0.0332717
0.4	0.13337
0.4	0.103315
0.4	0.153609
0.4	0.0544891
0.4	0.0879674
0.4	0.0743043
0.4	0.0990978
0.4	0.0279239
0.4	0.0306522
0.4	0.05425
0.4	0.0755652
0.4	0.0964022
0.4	0.0728261
0.4	0.0723478
0.4	0.0500326
0.4	0.0365652
0.4	0.0214783
0.4	0.018663
0.4	0.0321522
0.4	0.0441848
0.4	0.0531957
0.4	0.0173043
0.4	0.0508152
0.4	0.16188
0.4	0.125391
0.4	0.0959457
0.4	0.12675
0.4	0.116522
0.4	0.054337
0.4	0.074163
0.4	0.0423587
0.4	0.0290326
0.4	0.0247935
0.4	0.076587
0.4	0.0309239
0.4	0.0310217
0.4	0.0464022
0.4	0.0103913
0.4	0.014
0.4	0.0285326
0.4	0.00655435
0.4	0.0511848
0.4	0.0419783
0.4	0.104522
0.4	0.0218261
0.4	0.0689565
0.4	0.0557717
0.4	0.0707826
0.4	0.0890543
0.4	0.0983913
0.4	0.0381413
0.4	0.0923804
0.4	0.0449891
0.4	0.0581848
0.4	0.0831087
0.4	0.0429565
0.4	0.0174674
0.4	0.0322174
0.4	0.156098
0.4	0.0377826
0.4	0.0233696
0.4	0.0284457
0.4	0.0485217
0.4	0.0686304
0.4	0.0966196
0.4	0.0637717
0.4	0.0534565
0.4	0.101391
0.4	0.0581196
0.4	0.145446
0.4	0.148109
0.4	0.0885109
0.4	0.0658043
0.4	0.0385217
0.4	0.116043
0.4	0.0263152
0.4	0.0236304
0.4	0.0161739
0.4	0.0399565
0.4	0.0482935
0.4	0.0180543
0.4	0.0222174
0.4	0.0108478
0.4	0.0380109
0.4	0.0294565
0.4	0.0430435
0.4	0.0407174
0.4	0.0440652
0.4	0.0446522
0.4	0.0998152
0.4	0.0424348
0.4	0.0636087
0.4	0.0900978
0.4	0.0557935
0.4	0.0298804
0.4	0.0539457
0.4	0.097913
0.4	0.0308261
0.4	0.0344565
0.4	0.0346196
0.4	0.0533261
0.4	0.0227717
0.4	0.0606304
0.4	0.0349783
0.4	0.0151739
0.4	0.0415543
0.4	0.0640109
0.4	0.032
0.4	0.0116848
0.4	0.0224348
0.4	0.162435
0.4	0.11412
0.4	0.163489
0.4	0.0367283
0.4	0.04675
0.4	0.13913
0.4	0.0533478
0.4	0.022663
0.4	0.0765543
0.4	0.0861739
0.4	0.107424
0.4	0.0754674
0.4	0.0813043
0.4	0.121478
0.4	0.140717
0.4	0.0219022
0.4	0.039413
0.4	0.0685
0.4	0.015
0.4	0.019913
0.4	0.0663478
0.4	0.0556848
0.4	0.0371413
0.4	0.0275543
0.4	0.0146304
0.4	0.172098
0.4	0.108304
0.4	0.0429565
0.4	0.026163
0.4	0.103707
0.4	0.0631087
0.4	0.0203587
0.4	0.0286413
0.4	0.0194457
0.4	0.07825
0.4	0.0614565
0.4	0.0565652
0.4	0.0523478
0.4	0.0183913
0.4	0.0248804
0.4	0.0330652
0.4	0.0391196
0.4	0.018337
0.4	0.0198261
0.4	0.0535109
0.4	0.00808696
0.4	0.00478261
0.4	0.0300761
0.4	0.022913
0.4	0.087913
0.4	0.0715217
0.4	0.0783913
0.4	0.049087
0.4	0.0327717
0.4	0.132109
0.4	0.0535109
0.4	0.0214783
0.4	0.0502065
0.4	0.0396848
0.4	0.00753261
0.4	0.0584348
0.4	0.096663
0.4	0.0596522
0.4	0.0277065
0.4	0.0308696
0.4	0.0165543
0.4	0.0227609
0.4	0.0330435
0.4	0.0568696
0.4	0.0419565
0.4	0.0323043
0.4	0.0528804
0.4	0.0535761
0.4	0.0391957
0.4	0.0441957
0.4	0.0277609
0.4	0.0566848
0.4	0.0560978
0.4	0.0277826
0.4	0.0410109
0.4	0.0302826
0.4	0.0336739
0.4	0.0368261
0.4	0.0434674
0.4	0.0552283
0.4	0.0340978
0.4	0.0534783
0.4	0.0394891
0.4	0.0311087
0.4	0.0335109
0.4	0.0641957
0.4	0.0748261
0.4	0.169174
0.4	0.117435
0.4	0.0719022
0.4	0.0670435
0.4	0.0619783
0.4	0.025337
0.4	0.0263696
0.4	0.0373043
0.4	0.0502174
0.4	0.0558696
0.4	0.0485326
0.4	0.0532826
0.4	0.0327826
0.4	0.0229022
0.4	0.0416087
0.4	0.0490109
0.4	0.0488152
0.4	0.0598804
0.4	0.0836522
0.4	0.0423696
0.4	0.0073587
0.4	0.0351196
0.4	0.0313261
0.4	0.0328152
0.4	0.0882065
0.4	0.0711522
0.4	0.1095
0.4	0.137457
0.4	0.109522
0.4	0.0184348
0.4	0.0333043
0.4	0.0393587
0.4	0.0464891
0.4	0.113815
0.4	0.049837
0.4	0.0176196
0.4	0.04075
0.4	0.0405761
0.4	0.0951522
0.4	0.0552826
0.4	0.0604891
0.4	0.0258804
0.4	0.0259891
0.4	0.0237609
0.4	0.014837
0.4	0.0328587
0.4	0.0176087
0.4	0.053587
0.4	0.139576
0.4	0.0845
0.4	0.148054
0.4	0.0775326
0.4	0.168467
0.4	0.0771304
0.4	0.126348
0.4	0.0727391
0.4	0.0844565
0.4	0.0241848
0.4	0.0400978
0.4	0.0217935
0.4	0.0337609
0.4	0.130533
0.4	0.0809348
0.4	0.0285543
0.4	0.0473152
0.4	0.0503913
0.4	0.0594674
0.4	0.0379783
0.4	0.0560652
0.4	0.15688
0.4	0.174772
0.4	0.149
0.4	0.0718043
0.4	0.0528587
0.4	0.0308261
0.4	0.0554239
0.4	0.0171087
0.4	0.0312391
0.4	0.0790761
0.4	0.050913
0.4	0.0362609
0.4	0.0339891
0.4	0.0351848
0.4	0.0545652
0.4	0.0589239
0.4	0.0755978
0.4	0.0457609
0.4	0.0385109
0.4	0.120489
0.4	0.115054
0.4	0.113685
0.4	0.0151087
0.4	0.0859674
0.4	0.0750978
0.4	0.0706739
0.4	0.095837
0.4	0.147902
0.4	0.129685
0.4	0.0560217
0.4	0.0369022
0.4	0.0501522
0.4	0.0540543
0.4	0.0739674
0.4	0.0592826
0.4	0.0298696
0.4	0.0253261
0.4	0.0266739
0.4	0.0229674
0.4	0.0334457
0.4	0.0997717
0.4	0.0621304
0.4	0.0574239
0.4	0.0450109
0.4	0.0219891
0.4	0.045837
0.4	0.0102826
0.4	0.0495217
0.4	0.0210435
0.4	0.0294457
0.4	0.0637609
0.4	0.0452609
0.4	0.0410109
0.4	0.0363696
0.4	0.166641
0.4	0.0615326
0.4	0.0662065
0.4	0.0704891
0.4	0.149522
0.4	0.042663
0.4	0.0925652
0.4	0.0752609
0.4	0.0396196
0.4	0.0183043
0.4	0.019663
0.4	0.0403913
0.4	0.0843696
0.4	0.13912
0.4	0.0332717
0.4	0.0357935
0.4	0.027413
0.4	0.0422065
0.4	0.0528043
0.4	0.0423913
0.4	0.0687935
0.4	0.109533
0.4	0.066413
0.4	0.162804
0.4	0.0771848
0.4	0.0416196
0.4	0.0544457
0.4	0.0752283
0.4	0.0680326
0.4	0.0233261
0.4	0.0641413
0.4	0.0641957
0.4	0.0247717
0.4	0.0644891
0.4	0.0609674
0.4	0.0662283
0.4	0.0113043
0.4	0.0252174
0.4	0.0277391
0.4	0.0735978
0.4	0.0277174
0.4	0.0567717
0.4	0.0484783
0.4	0.012837
0.4	0.0702391
0.4	0.107098
0.4	0.0470652
0.4	0.0307609
0.4	0.0680109
0.4	0.0372826
0.4	0.0928261
0.4	0.0376413
0.4	0.172283
0.4	0.152402
0.4	0.015337
0.4	0.0646739
0.4	0.0386739
0.4	0.0274565
0.4	0.0390435
0.4	0.0173913
0.4	0.0605109
0.4	0.156489
0.4	0.0745217
0.4	0.0708913
0.4	0.0747065
0.4	0.112957
0.4	0.105489
0.4	0.0355109
0.4	0.0289565
0.4	0.0383261
0.4	0.047087
0.4	0.0292065
0.4	0.0426196
0.4	0.0132391
0.4	0.0373913
0.4	0.0175652
0.4	0.0296739
0.4	0.0170652
0.4	0.0258587
0.4	0.013587
0.4	0.0388152
0.4	0.0321413
0.4	0.0145217
0.4	0.127609
0.4	0.157315
0.4	0.107902
0.4	0.047
0.4	0.0329022
0.4	0.0491087
0.4	0.00456522
0.4	0.0774239
0.4	0.0497283
0.4	0.0768913
0.4	0.0310435
0.4	0.0193696
0.4	0.0473478
0.4	0.112109
0.4	0.0238261
0.4	0.0909783
0.4	0.0273261
0.4	0.0195978
0.4	0.0423478
0.4	0.0391087
0.4	0.0329891
0.4	0.0296304
0.4	0.0280435
0.4	0.020087
0.4	0.147152
0.4	0.0494348
0.4	0.0484783
0.4	0.0931304
0.4	0.0200652
0.4	0.0517283
0.4	0.0590217
0.4	0.0323478
0.4	0.0385652
0.4	0.0792826
0.4	0.0304783
0.4	0.0176522
0.4	0.0599891
0.4	0.0526957
0.4	0.0186957
0.4	0.0623804
0.4	0.00303261
0.4	0.0345435
0.4	0.0247826
0.4	0.0406304
0.4	0.0945
0.4	0.102174
0.4	0.0881522
0.4	0.0569565
0.4	0.0635326
0.4	0.0218804
0.4	0.0247283
0.4	0.0247826
0.4	0.0501739
0.4	0.028413
0.4	0.064837
0.4	0.0665109
0.4	0.08675
0.4	0.0395543
0.4	0.0960543
0.4	0.0398261
0.4	0.0182065
0.4	0.0322826
0.4	0.0490652
0.4	0.0373478
0.4	0.0347609
0.4	0.0191304
0.4	0.0392174
0.4	0.171109
0.4	0.142228
0.4	0.117239
0.4	0.123152
0.4	0.0782283
0.4	0.129989
0.4	0.0335
0.4	0.042837
0.4	0.0520652
0.4	0.0163587
0.4	0.0730217
0.4	0.0598043
0.4	0.0501196
0.4	0.0950435
0.4	0.090837
0.4	0.0128478
0.4	0.075663
0.4	0.0460652
0.4	0.0310435
0.4	0.0473261
0.4	0.0415543
0.4	0.0343913
0.4	0.0685435
0.4	0.0373696
0.4	0.0676413
0.4	0.0400217
0.4	0.0930652
0.4	0.133989
0.4	0.0880217
0.4	0.150011
0.4	0.0762391
0.4	0.076913
0.4	0.0540543
0.4	0.0658804
0.4	0.0774457
0.4	0.0658043
0.4	0.11512
0.4	0.0717174
0.4	0.0469674
0.4	0.0350652
0.4	0.0606413
0.4	0.0490978
0.4	0.052413
0.4	0.069913
0.4	0.106957
0.4	0.104163
0.4	0.0988152
0.4	0.0523587
0.4	0.0803478
0.4	0.0409348
0.4	0.0615761
0.4	0.0358587
0.4	0.101163
0.4	0.0549891
0.4	0.117011
0.4	0.167446
0.4	0.0724457
0.4	0.0672065
0.4	0.0463696
0.4	0.0381413
0.4	0.0367391
0.4	0.0395
0.4	0.00738043
0.4	0.0575543
0.4	0.0217609
0.4	0.0449348
0.4	0.173457
0.4	0.103565
0.4	0.102293
0.4	0.15713
0.4	0.0532283
0.4	0.066
0.4	0.05475
0.4	0.0729891
0.4	0.0834783
0.4	0.03175
0.4	0.0174022
0.4	0.0264239
0.4	0.0391848
0.4	0.0392609
0.4	0.0286957
[truncated: 2,044 more rows]
