# Supplementary material for: Stochastic bond dynamics facilitates alignment of malaria parasite at erythrocyte membrane upon invasion
Source: eLife. 2020 May 18;9:e56500. doi: 10.7554/eLife.56500 (PMC7269671; doi:10.7554/eLife.56500)
Supplement: Figure 8—source data 1. [file elife-56500-fig8-data1.zip › Fig8_supplement_b/Lb_displacement_3cases.csv]

lb	displacement
1	0.07478260869565218
1	0.08228260869565217
1	0.15915217391304345
1	0.0525
1	0.11254347826086955
1	0.21780434782608696
1	0.07897826086956522
1	0.1886195652173913
1	0.12809782608695652
1	0.14094565217391306
1	0.10660869565217392
1	0.12526086956521737
1	0.1381413043478261
1	0.08398913043478261
1	0.07933695652173912
1	0.049630434782608694
1	0.044097826086956525
1	0.09032608695652172
1	0.049086956521739125
1	0.10340217391304347
1	0.13127173913043477
1	0.02243478260869565
1	0.03709782608695652
1	0.02368478260869565
1	0.21889130434782608
1	0.05253260869565217
1	0.05346739130434782
1	0.06406521739130434
1	0.15592391304347825
1	0.0942608695652174
1	0.048271739130434775
1	0.0868586956521739
1	0.11032608695652174
1	0.06094565217391304
1	0.06293478260869564
1	0.0575
1	0.12330434782608694
1	0.07034782608695651
1	0.042945652173913045
1	0.0893695652173913
1	0.07553260869565216
1	0.07804347826086956
1	0.027456521739130435
1	0.018
1	0.22442391304347822
1	0.1093478260869565
1	0.2086086956521739
1	0.05501086956521739
1	0.05547826086956522
1	0.03393478260869565
1	0.09321739130434782
1	0.10475
1	0.10955434782608696
1	0.059293478260869566
1	0.0383804347826087
1	0.033815217391304345
1	0.03213043478260869
1	0.02867391304347826
1	0.03928260869565217
1	0.009369565217391303
1	0.020467391304347826
1	0.06371739130434782
1	0.049260869565217386
1	0.023282608695652175
1	0.021945652173913043
1	0.028054347826086956
1	0.16227173913043477
1	0.08447826086956521
1	0.26844565217391303
1	0.054
1	0.06769565217391305
1	0.09422826086956522
1	0.06758695652173913
1	0.1191304347826087
1	0.10828260869565216
1	0.07732608695652173
1	0.04601086956521739
1	0.04656521739130435
1	0.057641304347826085
1	0.043641304347826086
1	0.03115217391304348
1	0.027228260869565216
1	0.07404347826086956
1	0.12931521739130436
1	0.05540217391304348
1	0.05140217391304348
1	0.04481521739130435
1	0.04153260869565217
1	0.14980434782608695
1	0.1144891304347826
1	0.08398913043478261
1	0.07899999999999999
1	0.13978260869565215
1	0.09978260869565218
1	0.13903260869565218
1	0.21486956521739128
1	0.08997826086956522
1	0.09518478260869565
1	0.08139130434782609
1	0.057684782608695646
1	0.045260869565217396
1	0.027141304347826085
1	0.04801086956521739
1	0.043
1	0.07519565217391305
1	0.01392391304347826
1	0.04606521739130435
2	0.14391304347826087
2	0.02233695652173913
2	0.08864130434782608
2	0.08518478260869565
2	0.09901086956521739
2	0.016554347826086956
2	0.09678260869565217
2	0.05935869565217391
2	0.058510869565217394
2	0.05478260869565217
2	0.05854347826086956
2	0.05302173913043478
2	0.0922282608695652
2	0.16014130434782606
2	0.14895652173913043
2	0.04366304347826087
2	0.036467391304347826
2	0.05656521739130435
2	0.11091304347826086
2	0.013554347826086955
2	0.06697826086956521
2	0.022717391304347825
2	0.051119565217391305
2	0.029706521739130434
2	0.08648913043478261
2	0.0618695652173913
2	0.04584782608695652
2	0.056249999999999994
2	0.04323913043478261
2	0.017543478260869567
2	0.030869565217391304
2	0.06391304347826086
2	0.06766304347826087
2	0.0790108695652174
2	0.01734782608695652
2	0.018869565217391304
2	0.03948913043478261
2	0.058793478260869565
2	0.028695652173913042
2	0.048717391304347823
2	0.03913043478260869
2	0.009793478260869565
2	0.026043478260869564
2	0.019902173913043476
2	0.07895652173913043
2	0.026467391304347825
2	0.04597826086956521
2	0.15793478260869565
2	0.12795652173913044
2	0.04759782608695652
2	0.028391304347826087
2	0.10013043478260869
2	0.04657608695652174
2	0.03821739130434782
2	0.039749999999999994
2	0.14494565217391303
2	0.03732608695652174
2	0.0783695652173913
2	0.05973913043478261
2	0.08946739130434782
2	0.04879347826086956
2	0.014065217391304348
2	0.03309782608695652
2	0.018304347826086958
2	0.00833695652173913
2	0.06344565217391304
2	0.01701086956521739
2	0.050499999999999996
2	0.017869565217391303
2	0.014858695652173912
2	0.07004347826086955
2	0.06806521739130433
2	0.06268478260869564
2	0.0642391304347826
2	0.04368478260869565
2	0.05247826086956522
2	0.043141304347826086
2	0.06883695652173913
2	0.08191304347826087
2	0.041347826086956516
2	0.12206521739130434
2	0.07056521739130435
2	0.0736195652173913
2	0.03102173913043478
2	0.11707608695652173
2	0.024369565217391302
2	0.04620652173913043
2	0.05941304347826087
2	0.06202173913043478
2	0.03133695652173913
2	0.14793478260869564
2	0.14567391304347826
2	0.0401195652173913
2	0.057141304347826084
2	0.07391304347826087
2	0.05504347826086956
2	0.034434782608695653
2	0.09509782608695652
2	0.11030434782608695
2	0.12394565217391304
2	0.07283695652173913
2	0.05464130434782609
2	0.09341304347826086
2	0.08434782608695653
2	0.019826086956521737
2	0.045358695652173917
2	0.02577173913043478
2	0.09193478260869566
2	0.04120652173913043
2	0.050554347826086955
2	0.04245652173913043
2	0.035967391304347826
2	0.007434782608695651
2	0.012108695652173913
2	0.16865217391304346
2	0.034054347826086954
2	0.042565217391304346
2	0.11376086956521739
2	0.057076086956521735
2	0.09767391304347825
2	0.04420652173913043
2	0.088
2	0.029652173913043475
2	0.15953260869565217
2	0.06367391304347826
2	0.08129347826086955
2	0.05747826086956522
2	0.07241304347826087
2	0.05670652173913043
2	0.05301086956521739
2	0.0848695652173913
2	0.06704347826086957
2	0.07660869565217392
2	0.035717391304347826
2	0.0929891304347826
2	0.05209782608695652
2	0.03988043478260869
2	0.04630434782608695
2	0.07980434782608695
2	0.021869565217391303
2	0.0366195652173913
2	0.05901086956521739
2	0.05539130434782608
2	0.03285869565217391
2	0.007891304347826087
2	0.03273913043478261
2	0.043565217391304346
2	0.03804347826086957
2	0.12953260869565217
2	0.0768586956521739
2	0.08493478260869565
2	0.03375
2	0.03671739130434782
2	0.06180434782608695
2	0.06858695652173913
2	0.057880434782608695
2	0.014771739130434782
2	0.04854347826086956
2	0.0813804347826087
2	0.05985869565217391
2	0.17229347826086958
2	0.14191304347826086
2	0.1075978260869565
2	0.030467391304347825
2	0.05117391304347826
2	0.05992391304347826
2	0.10645652173913044
2	0.05833695652173913
2	0.018836956521739133
2	0.03127173913043478
2	0.03652173913043478
2	0.019967391304347826
2	0.024565217391304347
2	0.011543478260869563
2	0.014413043478260869
2	0.031
2	0.01383695652173913
2	0.034086956521739126
2	0.048249999999999994
2	0.05173913043478261
2	0.05194565217391304
2	0.06934782608695651
2	0.03615217391304348
2	0.06097826086956521
2	0.027989130434782607
2	0.06576086956521739
2	0.049108695652173906
2	0.08131521739130435
2	0.10645652173913044
2	0.049728260869565215
2	0.03301086956521739
2	0.07444565217391304
2	0.04773913043478261
2	0.03694565217391304
2	0.03280434782608695
2	0.04084782608695652
2	0.06976086956521739
2	0.05234782608695652
2	0.03296739130434782
2	0.06517391304347826
2	0.021478260869565217
2	0.03657608695652174
2	0.04558695652173913
2	0.08676086956521739
2	0.10290217391304347
2	0.09597826086956522
2	0.04443478260869565
2	0.049402173913043475
2	0.06589130434782609
2	0.13798913043478261
2	0.004152173913043478
2	0.01168478260869565
2	0.04504347826086956
2	0.049206521739130434
2	0.018706521739130434
2	0.019836956521739127
2	0.07477173913043478
2	0.026065217391304348
2	0.05620652173913043
2	0.03916304347826087
2	0.025184782608695652
2	0.033913043478260865
2	0.01652173913043478
2	0.0814891304347826
2	0.01625
2	0.10401086956521738
2	0.12032608695652174
2	0.047184782608695644
2	0.1243586956521739
2	0.03794565217391304
2	0.09979347826086957
2	0.06335869565217392
2	0.07304347826086956
2	0.02703260869565217
2	0.049489130434782605
2	0.08327173913043477
2	0.013891304347826086
2	0.09297826086956522
2	0.02801086956521739
2	0.013260869565217392
2	0.06824999999999999
2	0.04808695652173913
2	0.043608695652173915
2	0.024304347826086956
2	0.02418478260869565
2	0.056717391304347824
2	0.07007608695652173
2	0.017315217391304347
2	0.028543478260869563
2	0.12446739130434782
2	0.1344782608695652
2	0.058434782608695654
2	0.06116304347826087
2	0.1068586956521739
2	0.03842391304347826
2	0.10545652173913042
2	0.03484782608695652
2	0.057293478260869564
2	0.034880434782608695
2	0.0659891304347826
2	0.04764130434782608
2	0.06369565217391304
2	0.12090217391304346
2	0.04025
2	0.011054347826086957
2	0.028891304347826084
2	0.005554347826086956
2	0.012695652173913042
2	0.035695652173913045
2	0.014173913043478259
2	0.09270652173913044
2	0.12266304347826087
2	0.058282608695652174
2	0.0723695652173913
2	0.13027173913043477
2	0.11851086956521739
2	0.1211195652173913
2	0.04717391304347826
2	0.03892391304347826
2	0.057586956521739126
2	0.034956521739130435
2	0.042010869565217386
2	0.03084782608695652
2	0.02942391304347826
2	0.05339130434782608
2	0.056152173913043474
2	0.04570652173913043
2	0.07021739130434783
2	0.06189130434782608
2	0.05255434782608695
2	0.041641304347826084
2	0.03692391304347826
2	0.02858695652173913
2	0.022989130434782606
2	0.014478260869565216
2	0.026706521739130434
2	0.16127173913043477
2	0.11325
2	0.15878260869565217
2	0.1297282608695652
2	0.03807608695652174
2	0.03847826086956522
2	0.012521739130434783
2	0.0335
2	0.03484782608695652
2	0.041717391304347824
2	0.12721739130434784
2	0.040586956521739125
2	0.010108695652173911
2	0.03617391304347826
2	0.04408695652173913
2	0.03098913043478261
2	0.06476086956521739
2	0.041826086956521735
2	0.05592391304347826
2	0.056326086956521734
2	0.03163043478260869
2	0.06175
2	0.018793478260869564
2	0.0942391304347826
2	0.10386956521739131
2	0.05455434782608695
2	0.02410869565217391
2	0.1208586956521739
2	0.1083586956521739
2	0.04439130434782609
2	0.0538804347826087
2	0.03896739130434782
2	0.07940217391304348
2	0.06407608695652174
2	0.09827173913043478
2	0.07982608695652174
2	0.032326086956521734
2	0.050391304347826085
2	0.013956521739130435
2	0.014076086956521738
2	0.02273913043478261
2	0.06382608695652174
2	0.08382608695652173
2	0.06814130434782607
2	0.01167391304347826
2	0.12945652173913041
2	0.05951086956521739
2	0.12215217391304346
2	0.06852173913043477
2	0.06276086956521738
2	0.05753260869565217
2	0.13183695652173913
2	0.04668478260869565
2	0.03735869565217391
2	0.10067391304347825
2	0.02232608695652174
2	0.009543478260869565
2	0.07795652173913044
2	0.018880434782608695
2	0.025260869565217392
2	0.009032608695652174
2	0.040891304347826084
2	0.03170652173913043
2	0.0336195652173913
2	0.028043478260869566
2	0.021097826086956522
2	0.04566304347826087
2	0.08183695652173913
2	0.16607608695652173
2	0.08431521739130435
2	0.09415217391304348
2	0.007228260869565217
2	0.0848695652173913
2	0.05738043478260869
2	0.021195652173913043
2	0.04381521739130435
2	0.06528260869565217
2	0.03002173913043478
2	0.03580434782608695
2	0.02325
2	0.04004347826086956
2	0.012891304347826087
2	0.04433695652173913
2	0.08104347826086956
2	0.05394565217391304
2	0.04009782608695652
2	0.04591304347826087
2	0.007532608695652174
2	0.03756521739130435
2	0.0725
2	0.03930434782608695
2	0.027543478260869565
2	0.04680434782608696
2	0.0393695652173913
2	0.1380869565217391
2	0.1345
2	0.0472391304347826
2	0.02393478260869565
2	0.02269565217391304
2	0.10067391304347825
2	0.11714130434782609
2	0.057641304347826085
2	0.055608695652173905
2	0.027456521739130435
2	0.02117391304347826
2	0.03342391304347826
2	0.013978260869565216
2	0.021706521739130437
2	0.035673913043478264
2	0.026978260869565215
2	0.04777173913043478
2	0.0697391304347826
2	0.0943804347826087
2	0.1118695652173913
2	0.0929891304347826
2	0.059293478260869566
2	0.1371195652173913
2	0.024402173913043477
2	0.0618695652173913
2	0.03895652173913043
2	0.019945652173913045
2	0.043336956521739134
2	0.042565217391304346
2	0.03859782608695652
2	0.06504347826086956
2	0.08698913043478261
2	0.10336956521739131
2	0.013130434782608695
2	0.029739130434782605
2	0.034358695652173914
2	0.03494565217391304
2	0.030902173913043476
2	0.0061304347826086954
2	0.018554347826086955
2	0.0523695652173913
2	0.1623804347826087
2	0.16609782608695653
2	0.09419565217391304
2	0.05432608695652173
2	0.10368478260869565
2	0.09444565217391303
2	0.10241304347826086
2	0.07890217391304348
2	0.07110869565217391
2	0.09843478260869565
2	0.025141304347826087
2	0.043717391304347826
2	0.043782608695652175
2	0.08114130434782607
2	0.06883695652173913
2	0.01848913043478261
2	0.027641304347826086
2	0.11091304347826086
2	0.03761956521739131
2	0.06758695652173913
2	0.034130434782608694
2	0.08753260869565217
2	0.016065217391304346
2	0.06308695652173912
2	0.03327173913043478
2	0.1333695652173913
2	0.10331521739130434
2	0.15360869565217392
2	0.05448913043478261
2	0.08796739130434783
2	0.07430434782608696
2	0.09909782608695653
2	0.02792391304347826
2	0.030652173913043475
2	0.05425
2	0.07556521739130434
2	0.09640217391304348
2	0.07282608695652174
2	0.07234782608695652
2	0.050032608695652174
2	0.03656521739130435
2	0.021478260869565217
2	0.01866304347826087
2	0.03215217391304347
2	0.04418478260869565
2	0.05319565217391304
2	0.017304347826086957
2	0.050815217391304346
2	0.1618804347826087
2	0.12539130434782608
2	0.09594565217391304
2	0.12675
2	0.11652173913043479
2	0.05433695652173913
2	0.07416304347826086
2	0.04235869565217391
2	0.029032608695652173
2	0.024793478260869566
2	0.07658695652173912
2	0.03092391304347826
2	0.03102173913043478
2	0.04640217391304347
2	0.010391304347826088
2	0.014
2	0.028532608695652172
2	0.006554347826086956
2	0.05118478260869565
2	0.041978260869565215
2	0.10452173913043478
2	0.02182608695652174
2	0.06895652173913043
2	0.05577173913043478
2	0.07078260869565217
2	0.08905434782608695
2	0.09839130434782609
2	0.03814130434782609
2	0.09238043478260868
2	0.04498913043478261
2	0.058184782608695654
2	0.08310869565217391
2	0.042956521739130435
2	0.017467391304347827
2	0.03221739130434782
2	0.1560978260869565
2	0.03778260869565217
2	0.0233695652173913
2	0.028445652173913042
2	0.04852173913043478
2	0.06863043478260869
2	0.09661956521739129
2	0.06377173913043478
2	0.05345652173913044
2	0.10139130434782609
2	0.0581195652173913
2	0.14544565217391306
2	0.1481086956521739
2	0.08851086956521739
2	0.06580434782608695
2	0.03852173913043478
2	0.11604347826086955
2	0.026315217391304345
2	0.023630434782608692
2	0.01617391304347826
2	0.03995652173913043
2	0.04829347826086956
2	0.018054347826086954
2	0.022217391304347824
2	0.01084782608695652
2	0.03801086956521739
2	0.029456521739130433
2	0.043043478260869565
2	0.04071739130434782
2	0.04406521739130435
2	0.04465217391304348
2	0.09981521739130433
2	0.04243478260869565
2	0.06360869565217392
2	0.09009782608695652
2	0.05579347826086956
2	0.029880434782608694
2	0.05394565217391304
2	0.09791304347826085
2	0.030826086956521736
2	0.034456521739130434
2	0.034619565217391304
2	0.05332608695652174
2	0.02277173913043478
2	0.0606304347826087
2	0.034978260869565216
2	0.01517391304347826
2	0.041554347826086954
2	0.06401086956521738
2	0.032
2	0.01168478260869565
2	0.02243478260869565
2	0.16243478260869562
2	0.1141195652173913
2	0.16348913043478258
2	0.03672826086956522
2	0.04675
2	0.1391304347826087
2	0.05334782608695652
2	0.02266304347826087
2	0.07655434782608696
2	0.08617391304347827
2	0.10742391304347826
2	0.07546739130434783
2	0.08130434782608696
2	0.12147826086956522
2	0.14071739130434782
2	0.021902173913043478
2	0.03941304347826087
2	0.0685
2	0.015
2	0.019913043478260867
2	0.06634782608695651
2	0.055684782608695645
2	0.03714130434782609
2	0.027554347826086956
2	0.014630434782608694
2	0.1720978260869565
2	0.10830434782608696
2	0.042956521739130435
2	0.02616304347826087
2	0.10370652173913042
2	0.0631086956521739
2	0.02035869565217391
2	0.028641304347826083
2	0.01944565217391304
2	0.07825
2	0.06145652173913043
2	0.05656521739130435
2	0.05234782608695652
2	0.018391304347826088
2	0.024880434782608696
2	0.033065217391304344
2	0.0391195652173913
2	0.01833695652173913
2	0.019826086956521737
2	0.05351086956521739
2	0.00808695652173913
2	0.004782608695652174
2	0.03007608695652174
2	0.02291304347826087
2	0.08791304347826086
2	0.07152173913043477
2	0.07839130434782608
2	0.049086956521739125
2	0.03277173913043478
2	0.1321086956521739
2	0.05351086956521739
2	0.021478260869565217
2	0.050206521739130434
2	0.03968478260869565
2	0.007532608695652174
2	0.058434782608695654
2	0.09666304347826087
2	0.05965217391304348
2	0.027706521739130432
2	0.030869565217391304
2	0.016554347826086956
2	0.02276086956521739
2	0.03304347826086956
2	0.0568695652173913
2	0.041956521739130434
2	0.03230434782608695
2	0.05288043478260869
2	0.05357608695652174
2	0.03919565217391304
2	0.044195652173913046
2	0.02776086956521739
2	0.05668478260869565
2	0.05609782608695652
2	0.02778260869565217
2	0.04101086956521739
2	0.03028260869565217
2	0.03367391304347826
2	0.03682608695652174
2	0.04346739130434782
2	0.05522826086956521
2	0.03409782608695652
2	0.05347826086956522
2	0.03948913043478261
2	0.03110869565217391
2	0.03351086956521739
2	0.06419565217391304
2	0.07482608695652174
2	0.16917391304347826
2	0.11743478260869565
2	0.07190217391304347
2	0.06704347826086957
2	0.06197826086956522
2	0.025336956521739132
2	0.026369565217391304
2	0.03730434782608696
2	0.050217391304347825
2	0.0558695652173913
2	0.04853260869565217
2	0.05328260869565217
2	0.03278260869565217
2	0.022902173913043476
2	0.04160869565217391
2	0.049010869565217385
2	0.048815217391304344
2	0.059880434782608696
2	0.08365217391304347
2	0.042369565217391304
2	0.007358695652173913
2	0.0351195652173913
2	0.03132608695652173
2	0.03281521739130435
2	0.08820652173913043
2	0.07115217391304347
2	0.10949999999999999
2	0.13745652173913042
2	0.10952173913043478
2	0.01843478260869565
2	0.033304347826086954
2	0.03935869565217391
2	0.04648913043478261
2	0.11381521739130435
2	0.04983695652173913
2	0.017619565217391303
2	0.04075
2	0.04057608695652174
2	0.09515217391304348
2	0.05528260869565217
2	0.0604891304347826
2	0.025880434782608697
2	0.02598913043478261
2	0.02376086956521739
2	0.014836956521739131
2	0.03285869565217391
2	0.017608695652173913
2	0.05358695652173912
2	0.13957608695652174
2	0.0845
2	0.14805434782608695
2	0.07753260869565218
2	0.16846739130434782
2	0.07713043478260868
2	0.12634782608695652
2	0.0727391304347826
2	0.08445652173913043
2	0.02418478260869565
2	0.04009782608695652
2	0.021793478260869564
2	0.03376086956521739
2	0.13053260869565217
2	0.08093478260869565
2	0.028554347826086957
2	0.04731521739130434
2	0.050391304347826085
2	0.059467391304347826
2	0.03797826086956521
2	0.056065217391304344
2	0.1568804347826087
2	0.17477173913043476
2	0.149
2	0.07180434782608695
2	0.05285869565217391
2	0.030826086956521736
2	0.05542391304347826
2	0.017108695652173912
2	0.03123913043478261
2	0.07907608695652173
2	0.050913043478260867
2	0.03626086956521739
2	0.033989130434782605
2	0.035184782608695654
2	0.05456521739130435
2	0.05892391304347826
2	0.07559782608695652
2	0.04576086956521739
2	0.03851086956521739
2	0.12048913043478261
2	0.11505434782608695
2	0.11368478260869565
2	0.015108695652173912
2	0.08596739130434781
2	0.07509782608695652
2	0.07067391304347825
2	0.09583695652173913
2	0.14790217391304347
2	0.12968478260869565
2	0.05602173913043478
2	0.03690217391304348
2	0.050152173913043475
2	0.05405434782608696
2	0.07396739130434782
2	0.05928260869565217
2	0.029869565217391304
2	0.025326086956521738
2	0.02667391304347826
2	0.022967391304347825
2	0.03344565217391304
2	0.09977173913043477
2	0.0621304347826087
2	0.05742391304347826
2	0.04501086956521739
2	0.02198913043478261
2	0.04583695652173913
2	0.010282608695652173
2	0.04952173913043478
2	0.021043478260869563
2	0.029445652173913043
2	0.06376086956521738
2	0.045260869565217396
2	0.04101086956521739
2	0.0363695652173913
2	0.1666413043478261
2	0.06153260869565217
2	0.06620652173913043
2	0.07048913043478261
2	0.14952173913043476
2	0.042663043478260866
2	0.09256521739130434
2	0.07526086956521738
2	0.03961956521739131
2	0.018304347826086958
2	0.019663043478260867
2	0.04039130434782608
2	0.08436956521739129
2	0.1391195652173913
2	0.03327173913043478
2	0.035793478260869566
2	0.027413043478260866
2	0.042206521739130434
2	0.05280434782608695
2	0.042391304347826085
2	0.06879347826086957
2	0.10953260869565216
2	0.06641304347826087
2	0.16280434782608694
2	0.07718478260869566
2	0.0416195652173913
2	0.05444565217391304
2	0.0752282608695652
2	0.06803260869565218
2	0.02332608695652174
2	0.06414130434782608
2	0.06419565217391304
2	0.024771739130434782
2	0.0644891304347826
2	0.06096739130434783
2	0.06622826086956521
2	0.011304347826086955
2	0.025217391304347823
2	0.02773913043478261
2	0.07359782608695653
2	0.027717391304347822
2	0.056771739130434776
2	0.048478260869565214
2	0.01283695652173913
2	0.0702391304347826
2	0.10709782608695652
2	0.04706521739130434
2	0.03076086956521739
2	0.06801086956521739
2	0.03728260869565217
2	0.09282608695652174
2	0.03764130434782609
2	0.17228260869565218
2	0.15240217391304348
2	0.015336956521739128
2	0.06467391304347825
2	0.03867391304347826
2	0.027456521739130435
2	0.03904347826086956
2	0.017391304347826087
2	0.06051086956521739
2	0.15648913043478258
2	0.07452173913043478
2	0.07089130434782609
2	0.07470652173913044
2	0.11295652173913043
2	0.1054891304347826
2	0.03551086956521739
2	0.028956521739130433
2	0.03832608695652174
2	0.04708695652173912
2	0.029206521739130437
2	0.042619565217391304
2	0.013239130434782607
2	0.03739130434782609
2	0.017565217391304348
2	0.029673913043478262
2	0.017065217391304347
2	0.02585869565217391
2	0.01358695652173913
2	0.03881521739130434
2	0.03214130434782608
2	0.014521739130434782
2	0.12760869565217392
2	0.15731521739130433
2	0.10790217391304346
2	0.047
2	0.032902173913043474
2	0.049108695652173906
2	0.004565217391304347
2	0.07742391304347826
2	0.049728260869565215
2	0.07689130434782608
2	0.03104347826086956
2	0.0193695652173913
2	0.04734782608695652
2	0.1121086956521739
2	0.023826086956521737
2	0.0909782608695652
2	0.027326086956521736
2	0.01959782608695652
2	0.04234782608695652
2	0.03910869565217391
2	0.032989130434782604
2	0.029630434782608694
2	0.028043478260869566
2	0.02008695652173913
2	0.14715217391304347
2	0.04943478260869565
2	0.048478260869565214
2	0.0931304347826087
2	0.020065217391304346
2	0.05172826086956522
2	0.059021739130434785
2	0.03234782608695652
2	0.03856521739130434
2	0.07928260869565218
2	0.030478260869565215
2	0.017652173913043478
2	0.05998913043478261
2	0.052695652173913046
2	0.018695652173913044
2	0.06238043478260869
2	0.003032608695652174
2	0.034543478260869565
2	0.024782608695652172
2	0.04063043478260869
2	0.0945
2	0.10217391304347825
2	0.08815217391304347
2	0.056956521739130433
2	0.06353260869565218
2	0.021880434782608694
2	0.024728260869565217
2	0.024782608695652172
2	0.050173913043478256
2	0.028413043478260867
2	0.06483695652173913
2	0.06651086956521739
2	0.08675000000000001
2	0.03955434782608695
2	0.09605434782608696
2	0.039826086956521733
2	0.018206521739130434
2	0.03228260869565217
2	0.049065217391304344
2	0.03734782608695652
2	0.034760869565217394
2	0.019130434782608695
2	0.03921739130434782
2	0.1711086956521739
2	0.1422282608695652
2	0.1172391304347826
2	0.12315217391304346
2	0.07822826086956522
2	0.1299891304347826
2	0.0335
2	0.04283695652173913
2	0.05206521739130435
2	0.01635869565217391
2	0.07302173913043479
2	0.05980434782608696
2	0.0501195652173913
2	0.09504347826086956
2	0.09083695652173913
2	0.012847826086956522
2	0.07566304347826087
2	0.04606521739130435
2	0.03104347826086956
2	0.04732608695652174
2	0.041554347826086954
2	0.034391304347826085
2	0.06854347826086957
2	0.03736956521739131
2	0.06764130434782609
2	0.04002173913043478
2	0.09306521739130434
2	0.1339891304347826
2	0.08802173913043478
2	0.1500108695652174
2	0.0762391304347826
2	0.07691304347826088
2	0.05405434782608696
2	0.06588043478260869
2	0.07744565217391303
2	0.06580434782608695
2	0.1151195652173913
2	0.07171739130434782
2	0.04696739130434782
2	0.035065217391304346
2	0.06064130434782608
2	0.04909782608695652
2	0.05241304347826087
2	0.06991304347826087
2	0.10695652173913044
2	0.10416304347826086
2	0.09881521739130435
2	0.05235869565217391
2	0.08034782608695652
2	0.04093478260869565
2	0.06157608695652173
2	0.03585869565217391
2	0.10116304347826087
2	0.05498913043478261
2	0.11701086956521738
2	0.16744565217391302
2	0.07244565217391304
2	0.06720652173913043
2	0.0463695652173913
2	0.03814130434782609
2	0.0367391304347826
2	0.03949999999999999
2	0.007380434782608696
2	0.05755434782608695
2	0.02176086956521739
2	0.04493478260869565
2	0.17345652173913043
2	0.10356521739130435
2	0.10229347826086956
2	0.15713043478260869
2	0.05322826086956522
2	0.066
2	0.05474999999999999
2	0.07298913043478261
2	0.08347826086956521
2	0.03175
2	0.017402173913043478
2	0.02642391304347826
2	0.03918478260869565
2	0.03926086956521739
2	0.028695652173913042
2	0.019706521739130435
2	0.04631521739130435
2	0.021945652173913043
2	0.017739130434782608
2	0.016043478260869565
2	0.040967391304347824
2	0.026369565217391304
2	0.0022717391304347824
2	0.009108695652173914
2	0.15669565217391304
2	0.07840217391304348
2	0.08665217391304347
2	0.08978260869565217
2	0.09547826086956522
2	0.12667391304347825
2	0.1624673913043478
2	0.06214130434782608
2	0.05392391304347826
2	0.09856521739130435
2	0.11505434782608695
2	0.07457608695652174
2	0.0924891304347826
2	0.10282608695652173
2	0.06540217391304348
2	0.06102173913043478
2	0.07691304347826088
2	0.033489130434782605
2	0.14443478260869563
2	0.05973913043478261
2	0.040641304347826084
2	0.11663043478260869
2	0.05839130434782608
2	0.04601086956521739
2	0.14131521739130432
2	0.09606521739130434
2	0.07777173913043478
2	0.10077173913043477
2	0.04471739130434783
2	0.04744565217391304
2	0.02151086956521739
2	0.06315217391304348
2	0.08423913043478261
2	0.042543478260869565
2	0.03254347826086956
2	0.0763804347826087
2	0.05190217391304348
2	0.0541195652173913
2	0.12870652173913044
2	0.050619565217391305
2	0.06079347826086956
2	0.030293478260869564
2	0.028771739130434782
2	0.02353260869565217
2	0.030652173913043475
2	0.048880434782608694
2	0.02340217391304348
2	0.03779347826086957
2	0.15715217391304345
2	0.1087391304347826
2	0.05242391304347826
2	0.10307608695652173
2	0.10989130434782608
2	0.11181521739130434
2	0.11277173913043477
2	0.02777173913043478
2	0.04384782608695652
2	0.048097826086956515
2	0.07398913043478261
2	0.016576086956521737
2	0.07915217391304347
2	0.04070652173913043
2	0.10626086956521738
2	0.06033695652173912
2	0.013358695652173912
2	0.018456521739130434
2	0.017271739130434782
2	0.049804347826086955
2	0.014489130434782609
2	0.03117391304347826
2	0.01948913043478261
2	0.05908695652173913
2	0.1324891304347826
2	0.12993478260869565
2	0.09570652173913044
2	0.04790217391304347
2	0.036532608695652176
2	0.08215217391304347
2	0.05530434782608695
2	0.09230434782608694
2	0.05409782608695652
2	0.057510869565217386
2	0.040815217391304344
2	0.01919565217391304
2	0.08783695652173913
2	0.0433695652173913
2	0.03238043478260869
2	0.051467391304347826
2	0.025065217391304347
2	0.011576086956521738
2	0.06318478260869564
2	0.06431521739130434
2	0.04390217391304348
2	0.04590217391304347
2	0.04766304347826087
2	0.07752173913043477
2	0.06483695652173913
2	0.04381521739130435
2	0.06767391304347826
2	0.1276195652173913
2	0.06833695652173913
2	0.06930434782608695
2	0.16407608695652173
2	0.04321739130434782
2	0.04902173913043478
2	0.06191304347826086
2	0.023086956521739126
2	0.04919565217391304
2	0.013619565217391303
2	0.08078260869565217
2	0.07405434782608696
2	0.05420652173913043
2	0.01643478260869565
2	0.03106521739130435
2	0.06678260869565217
2	0.012260869565217391
2	0.0193695652173913
2	0.03977173913043478
2	0.03327173913043478
2	0.060032608695652176
2	0.1302282608695652
2	0.14157608695652174
2	0.06220652173913044
2	0.07240217391304347
2	0.08621739130434783
2	0.049999999999999996
2	0.09703260869565217
2	0.021065217391304347
2	0.0225
2	0.03098913043478261
2	0.04367391304347826
2	0.036630434782608697
2	0.007576086956521739
2	0.006880434782608695
2	0.03204347826086956
2	0.049108695652173906
2	0.0819891304347826
2	0.012750000000000001
2	0.037673913043478266
2	0.007423913043478261
2	0.13077173913043477
2	0.15993478260869565
2	0.13257608695652173
2	0.12935869565217392
2	0.09118478260869566
2	0.019119565217391304
2	0.049010869565217385
2	0.08659782608695653
2	0.03734782608695652
2	0.12553260869565216
2	0.058478260869565216
2	0.04395652173913043
2	0.04671739130434782
2	0.024652173913043477
2	0.020989130434782607
2	0.030445652173913044
2	0.025652173913043478
2	0.02992391304347826
2	0.025956521739130434
2	0.029206521739130437
2	0.010597826086956521
2	0.03797826086956521
2	0.013130434782608695
2	0.030217391304347824
2	0.03914130434782608
2	0.08245652173913043
2	0.1076195652173913
2	0.09445652173913044
2	0.09771739130434781
2	0.09720652173913043
2	0.15326086956521737
2	0.07066304347826087
2	0.02293478260869565
2	0.058565217391304346
2	0.06701086956521739
2	0.024945652173913046
2	0.0516195652173913
2	0.0932391304347826
2	0.04783695652173913
2	0.050565217391304346
2	0.04283695652173913
2	0.06615217391304347
2	0.026282608695652174
2	0.03392391304347826
2	0.011652173913043478
2	0.058010869565217386
2	0.08172826086956522
2	0.07627173913043478
2	0.07352173913043479
2	0.0301195652173913
2	0.04185869565217391
2	0.11629347826086957
2	0.11957608695652173
2	0.0796304347826087
2	0.014608695652173913
2	0.04423913043478261
2	0.02356521739130435
2	0.018826086956521736
2	0.014532608695652174
2	0.05255434782608695
2	0.041456521739130434
2	0.05181521739130434
2	0.024021739130434785
2	0.07056521739130435
2	0.024869565217391306
2	0.006652173913043478
2	0.025510869565217392
2	0.04944565217391304
2	0.036141304347826086
2	0.1755978260869565
2	0.08980434782608696
2	0.07809782608695652
2	0.09080434782608696
2	0.07818478260869564
2	0.02759782608695652
2	0.10397826086956521
2	0.12958695652173913
2	0.03705434782608696
2	0.10146739130434783
2	0.03893478260869565
2	0.10730434782608696
2	0.04292391304347826
2	0.01133695652173913
2	0.0388804347826087
2	0.058565217391304346
2	0.03768478260869565
2	0.06431521739130434
2	0.022717391304347825
2	0.009913043478260868
2	0.05602173913043478
2	0.03710869565217391
2	0.033304347826086954
2	0.028684782608695652
2	0.057130434782608694
2	0.0348695652173913
2	0.08385869565217391
2	0.030749999999999996
2	0.0784891304347826
2	0.07255434782608695
2	0.15378260869565216
2	0.06040217391304348
2	0.13442391304347825
2	0.14571739130434783
2	0.054847826086956514
2	0.07214130434782608
2	0.034684782608695654
2	0.05251086956521739
2	0.0771413043478261
2	0.036663043478260875
2	0.018032608695652173
2	0.04377173913043478
2	0.049728260869565215
2	0.030565217391304345
2	0.05026086956521739
2	0.09632608695652174
2	0.07353260869565217
2	0.13875
2	0.08117391304347825
2	0.15318478260869564
2	0.019043478260869565
2	0.024076086956521737
2	0.02360869565217391
2	0.04154347826086956
2	0.04001086956521739
2	0.050945652173913045
2	0.030684782608695654
2	0.03881521739130434
2	0.03641304347826087
2	0.00976086956521739
2	0.04123913043478261
2	0.03164130434782609
2	0.09122826086956522
2	0.07675
2	0.02427173913043478
2	0.04745652173913043
2	0.014608695652173913
2	0.022967391304347825
2	0.07935869565217392
2	0.11531521739130435
2	0.1108586956521739
2	0.03491304347826087
2	0.0276195652173913
2	0.02703260869565217
2	0.03170652173913043
2	0.02577173913043478
2	0.06474999999999999
2	0.07930434782608695
2	0.07094565217391303
2	0.03035869565217391
2	0.014619565217391304
2	0.02666304347826087
2	0.07196739130434783
2	0.08975
2	0.029217391304347827
2	0.0745108695652174
2	0.056641304347826084
2	0.03542391304347826
2	0.010423913043478259
2	0.05293478260869565
2	0.05427173913043478
2	0.02672826086956522
2	0.15241304347826087
2	0.0912608695652174
2	0.08146739130434782
2	0.028130434782608696
2	0.07048913043478261
2	0.02267391304347826
2	0.04935869565217391
2	0.04143478260869565
2	0.050304347826086955
2	0.041999999999999996
2	0.05451086956521739
2	0.04494565217391304
2	0.007728260869565217
2	0.04527173913043478
2	0.05990217391304348
2	0.026369565217391304
2	0.06356521739130434
2	0.04007608695652174
2	0.08926086956521738
2	0.04826086956521739
2	0.05501086956521739
2	0.01767391304347826
2	0.04476086956521739
2	0.03128260869565217
2	0.15420652173913044
2	0.09418478260869566
2	0.09477173913043478
2	0.15405434782608696
2	0.02892391304347826
2	0.08215217391304347
2	0.0656195652173913
2	0.04373913043478261
2	0.07822826086956522
2	0.07665217391304348
2	0.17045652173913042
2	0.10717391304347824
2	0.06718478260869565
2	0.05389130434782608
2	0.06916304347826087
2	0.06258695652173912
2	0.07443478260869565
2	0.030782608695652174
2	0.05171739130434782
2	0.024608695652173912
2	0.03123913043478261
2	0.11881521739130435
2	0.1097391304347826
2	0.03953260869565217
2	0.0276195652173913
2	0.04676086956521739
2	0.11318478260869565
2	0.024119565217391305
2	0.04829347826086956
2	0.13619565217391302
2	0.05839130434782608
2	0.041717391304347824
2	0.05075
2	0.16769565217391302
2	0.07251086956521739
2	0.015543478260869565
2	0.048663043478260865
2	0.02457608695652174
2	0.03016304347826087
2	0.09778260869565217
2	0.023043478260869565
2	0.049010869565217385
2	0.07955434782608696
2	0.07119565217391305
2	0.016739130434782607
2	0.02591304347826087
2	0.1438586956521739
2	0.11676086956521739
2	0.02983695652173913
2	0.12920652173913044
2	0.10851086956521738
2	0.030565217391304345
2	0.041793478260869564
2	0.042934782608695654
2	0.027891304347826086
2	0.06480434782608695
2	0.0561195652173913
2	0.03293478260869565
2	0.08630434782608695
2	0.04890217391304348
2	0.03751086956521739
2	0.05981521739130435
2	0.025358695652173913
2	0.07954347826086956
2	0.041902173913043475
2	0.03998913043478261
2	0.0539891304347826
2	0.04909782608695652
2	0.09133695652173912
2	0.06739130434782609
2	0.07767391304347825
2	0.1267282608695652
2	0.02851086956521739
2	0.03997826086956521
2	0.09614130434782608
2	0.09333695652173912
2	0.024206521739130436
2	0.06558695652173913
2	0.12917391304347825
2	0.021521739130434783
2	0.08359782608695653
2	0.034010869565217386
2	0.06039130434782608
2	0.022228260869565215
2	0.020391304347826086
2	0.008576086956521739
2	0.02859782608695652
2	0.040641304347826084
2	0.025141304347826087
2	0.029597826086956523
2	0.14143478260869566
2	0.10816304347826086
2	0.10489130434782608
2	0.08272826086956521
2	0.056967391304347824
2	0.04415217391304348
2	0.10694565217391304
2	0.12273913043478261
2	0.09256521739130434
2	0.0648586956521739
2	0.12578260869565216
2	0.06931521739130433
2	0.08316304347826085
2	0.07395652173913043
2	0.043967391304347826
2	0.035445652173913045
2	0.07535869565217392
2	0.060532608695652176
2	0.09192391304347826
2	0.0436195652173913
2	0.15702173913043477
2	0.072
2	0.15568478260869564
2	0.11564130434782607
2	0.0841195652173913
2	0.08672826086956521
2	0.06747826086956522
2	0.1267282608695652
2	0.025554347826086954
2	0.013456521739130435
2	0.015065217391304349
2	0.0037065217391304343
2	0.09922826086956521
2	0.13803260869565215
2	0.08633695652173913
2	0.050673913043478264
2	0.03344565217391304
2	0.00926086956521739
2	0.026119565217391304
2	0.02241304347826087
2	0.01858695652173913
2	0.03943478260869565
2	0.01492391304347826
2	0.01334782608695652
2	0.173
2	0.09008695652173912
2	0.14595652173913043
2	0.03281521739130435
2	0.059152173913043476
2	0.07365217391304348
2	0.06054347826086956
2	0.10768478260869566
2	0.04669565217391304
2	0.09456521739130434
2	0.0981195652173913
2	0.10022826086956521
2	0.058380434782608695
2	0.06002173913043478
2	0.06057608695652174
2	0.03723913043478261
2	0.08907608695652174
2	0.17141304347826086
2	0.17690217391304347
2	0.05893478260869565
2	0.049717391304347824
2	0.14241304347826086
2	0.05225
2	0.06858695652173913
2	0.06747826086956522
2	0.05960869565217391
2	0.13356521739130434
2	0.06670652173913043
2	0.08626086956521739
2	0.09121739130434782
2	0.08977173913043478
2	0.03403260869565217
2	0.04654347826086956
2	0.042782608695652175
2	0.050032608695652174
2	0.02983695652173913
2	0.058249999999999996
2	0.04383695652173913
2	0.015293478260869563
2	0.04658695652173913
2	0.01976086956521739
2	0.023630434782608692
2	0.06175
2	0.025043478260869566
2	0.01475
2	0.024304347826086956
2	0.17
2	0.14741304347826084
2	0.08142391304347826
2	0.10415217391304347
2	0.0628695652173913
2	0.06
2	0.05343478260869565
2	0.08770652173913043
2	0.11432608695652173
2	0.02357608695652174
2	0.024032608695652175
2	0.05280434782608695
2	0.03135869565217391
2	0.018304347826086958
2	0.028913043478260868
2	0.04392391304347826
2	0.028576086956521737
2	0.02433695652173913
2	0.09609782608695652
2	0.015532608695652175
2	0.008065217391304348
2	0.043478260869565216
2	0.02918478260869565
2	0.07164130434782608
2	0.013576086956521738
2	0.10538043478260868
2	0.023119565217391305
2	0.05535869565217391
2	0.08401086956521739
2	0.049184782608695646
2	0.04822826086956521
2	0.08253260869565217
2	0.07518478260869564
2	0.03864130434782608
2	0.0742608695652174
2	0.04730434782608696
2	0.03730434782608696
2	0.03123913043478261
2	0.026119565217391304
2	0.03264130434782608
2	0.03133695652173913
2	0.08955434782608696
2	0.010760869565217391
2	0.013239130434782607
2	0.12182608695652174
2	0.029032608695652173
2	0.027369565217391305
2	0.035489130434782606
2	0.05528260869565217
2	0.1443369565217391
2	0.06489130434782608
2	0.10384782608695652
2	0.058945652173913045
2	0.05201086956521739
2	0.013152173913043477
2	0.03647826086956522
2	0.051706521739130436
2	0.04534782608695652
2	0.034260869565217386
2	0.01459782608695652
2	0.040434782608695645
2	0.020043478260869566
2	0.014706521739130434
2	0.05204347826086956
2	0.05504347826086956
2	0.03968478260869565
2	0.05604347826086956
2	0.02875
2	0.08264130434782609
2	0.04464130434782609
2	0.05448913043478261
2	0.09409782608695651
2	0.02892391304347826
2	0.1780217391304348
2	0.0533804347826087
2	0.10352173913043479
2	0.02443478260869565
2	0.06307608695652174
2	0.042152173913043475
2	0.020576086956521737
2	0.10970652173913044
2	0.057760869565217386
2	0.03883695652173912
2	0.14039130434782607
2	0.06851086956521739
2	0.0734782608695652
2	0.11436956521739129
2	0.07322826086956521
2	0.050739130434782606
2	0.05133695652173913
2	0.04390217391304348
2	0.06191304347826086
2	0.051000000000000004
2	0.021206521739130433
2	0.0568695652173913
2	0.012880434782608694
2	0.06727173913043479
2	0.0165
2	0.12305434782608696
2	0.020554347826086956
2	0.03930434782608695
2	0.10016304347826085
2	0.027869565217391302
2	0.1607391304347826
2	0.13153260869565217
2	0.16118478260869565
2	0.03285869565217391
2	0.09649999999999999
2	0.02383695652173913
2	0.06718478260869565
2	0.059369565217391305
2	0.0971195652173913
2	0.09092391304347826
2	0.11293478260869566
2	0.10978260869565218
2	0.06506521739130434
2	0.10790217391304346
2	0.060184782608695656
2	0.03283695652173913
2	0.09948913043478261
2	0.11471739130434781
2	0.0897391304347826
2	0.04489130434782609
2	0.10214130434782608
2	0.14090217391304347
2	0.03116304347826087
2	0.07167391304347825
2	0.15218478260869564
2	0.09394565217391304
2	0.15123913043478263
2	0.052945652173913046
2	0.06868478260869565
2	0.10840217391304348
2	0.03141304347826087
2	0.06571739130434782
2	0.04158695652173913
2	0.022108695652173913
2	0.04635869565217391
2	0.02317391304347826
2	0.026456521739130434
2	0.02901086956521739
2	0.15385869565217392
2	0.11865217391304346
2	0.041815217391304345
2	0.07241304347826087
2	0.07790217391304347
2	0.11294565217391304
2	0.059141304347826086
2	0.09278260869565218
2	0.0656195652173913
2	0.12421739130434782
2	0.08756521739130435
2	0.05852173913043478
2	0.13773913043478261
2	0.07909782608695652
2	0.06440217391304347
2	0.027978260869565216
2	0.03714130434782609
2	0.05295652173913043
2	0.034423913043478256
2	0.16245652173913044
2	0.049543478260869564
2	0.05281521739130435
2	0.056402173913043474
2	0.05778260869565217
2	0.09445652173913044
2	0.06792391304347825
2	0.03334782608695652
2	0.0797282608695652
2	0.021782608695652173
2	0.02675
2	0.09117391304347826
2	0.04059782608695652
2	0.06788043478260869
2	0.03655434782608696
2	0.034456521739130434
2	0.03622826086956522
2	0.05940217391304347
2	0.03735869565217391
2	0.01927173913043478
2	0.10447826086956521
2	0.02017391304347826
2	0.018978260869565215
2	0.016489130434782607
2	0.009032608695652174
2	0.06113043478260869
2	0.023902173913043476
2	0.04384782608695652
2	0.09559782608695652
2	0.0895
2	0.052771739130434786
2	0.11266304347826087
2	0.07147826086956521
2	0.057826086956521736
2	0.04039130434782608
2	0.05413043478260869
2	0.09203260869565216
2	0.024913043478260868
2	0.02001086956521739
2	0.03743478260869565
2	0.13852173913043478
2	0.14797826086956523
2	0.058380434782608695
2	0.020749999999999998
2	0.0628586956521739
2	0.03994565217391304
2	0.08496739130434783
2	0.08015217391304348
2	0.03313043478260869
2	0.04406521739130435
2	0.04814130434782609
2	0.05493478260869565
2	0.022054347826086954
2	0.04442391304347826
2	0.04398913043478261
2	0.04141304347826087
2	0.020630434782608696
2	0.02802173913043478
2	0.01590217391304348
2	0.015402173913043478
2	0.014695652173913044
2	0.020815217391304347
2	0.09143478260869564
2	0.16456521739130434
2	0.06543478260869565
2	0.030456521739130434
2	0.11551086956521739
2	0.08569565217391303
2	0.019695652173913045
2	0.11795652173913043
2	0.03108695652173913
2	0.03622826086956522
2	0.0742391304347826
2	0.08660869565217391
2	0.030543478260869564
2	0.06040217391304348
2	0.06419565217391304
2	0.012065217391304348
2	0.035641304347826086
2	0.05901086956521739
2	0.035293478260869565
2	0.011728260869565216
2	0.013489130434782608
2	0.03207608695652174
2	0.015119565217391304
2	0.027195652173913044
2	0.02602173913043478
2	0.04998913043478261
2	0.10348913043478261
2	0.08747826086956521
2	0.07391304347826087
2	0.11839130434782609
2	0.012750000000000001
2	0.048891304347826084
2	0.09433695652173914
2	0.0313695652173913
2	0.027869565217391302
2	0.04897826086956522
2	0.026271739130434783
2	0.028978260869565217
2	0.034608695652173914
2	0.057163043478260865
2	0.09033695652173913
2	0.05317391304347826
2	0.10495652173913043
2	0.028380434782608696
2	0.04613043478260869
2	0.09192391304347826
2	0.017576086956521738
2	0.0708695652173913
2	0.15055434782608695
2	0.05909782608695652
2	0.054695652173913034
2	0.08284782608695651
2	0.08253260869565217
2	0.07567391304347826
2	0.13495652173913045
2	0.07473913043478261
2	0.08595652173913043
2	0.05992391304347826
2	0.06956521739130435
2	0.012260869565217391
2	0.06382608695652174
2	0.058532608695652175
2	0.09107608695652174
2	0.06489130434782608
2	0.03201086956521739
2	0.013
2	0.02709782608695652
2	0.01192391304347826
2	0.013445652173913044
2	0.014902173913043477
2	0.022967391304347825
2	0.1303586956521739
2	0.05177173913043478
2	0.03009782608695652
2	0.13369565217391305
2	0.06604347826086956
2	0.02467391304347826
2	0.09631521739130433
2	0.0952282608695652
2	0.0939782608695652
2	0.03793478260869565
2	0.034782608695652174
2	0.03591304347826087
2	0.07004347826086955
2	0.03595652173913043
2	0.04902173913043478
2	0.02659782608695652
2	0.06345652173913044
2	0.04082608695652174
2	0.05051086956521739
2	0.03303260869565217
2	0.06919565217391303
2	0.04621739130434783
2	0.06266304347826086
2	0.0757282608695652
2	0.13245652173913042
2	0.1429782608695652
2	0.058108695652173914
2	0.040641304347826084
2	0.13015217391304348
2	0.05265217391304347
2	0.01759782608695652
2	0.020315217391304347
2	0.08370652173913043
2	0.06056521739130434
2	0.04951086956521739
2	0.035130434782608695
2	0.04381521739130435
2	0.04020652173913043
2	0.08210869565217391
2	0.00958695652173913
2	0.04667391304347826
2	0.018206521739130434
2	0.048717391304347823
2	0.028978260869565217
2	0.023228260869565216
2	0.03826086956521739
2	0.01575
2	0.09960869565217391
2	0.08524999999999999
2	0.1203586956521739
2	0.13315217391304346
2	0.0633695652173913
2	0.11636956521739131
2	0.033728260869565214
2	0.05255434782608695
2	0.0367391304347826
2	0.07684782608695652
2	0.05272826086956521
2	0.09978260869565218
2	0.08618478260869565
2	0.04605434782608695
2	0.055608695652173905
2	0.04863043478260869
2	0.017195652173913042
2	0.019652173913043476
2	0.03084782608695652
2	0.0643586956521739
2	0.1216086956521739
2	0.03827173913043478
2	0.08092391304347826
2	0.02167391304347826
2	0.0619891304347826
2	0.09380434782608696
[truncated: 951 more rows]
