# Supplementary material for: Stochastic bond dynamics facilitates alignment of malaria parasite at erythrocyte membrane upon invasion
Source: eLife. 2020 May 18;9:e56500. doi: 10.7554/eLife.56500 (PMC7269671; doi:10.7554/eLife.56500)
Supplement: Figure 8—source data 1. [file elife-56500-fig8-data1.zip › Fig8_supplement_b/Lb_alldata_3cases.csv]

lb	energy	long	short	distance	angle
1.000000000000000000e+00	-4.610714000000000112e+01	1.000000000000000000e+00	0.000000000000000000e+00	2.491599999999999926e-01	1.135000000000000037e-01
1.000000000000000000e+00	-4.435613000000000028e+01	3.000000000000000000e+00	0.000000000000000000e+00	2.441800000000000082e-01	1.355099999999999916e-01
1.000000000000000000e+00	-1.275541999999999945e+02	1.000000000000000000e+00	0.000000000000000000e+00	2.457399999999999862e-01	1.386699999999999877e-01
1.000000000000000000e+00	3.152552000000000021e+01	2.000000000000000000e+00	0.000000000000000000e+00	2.437600000000000044e-01	1.345999999999999974e-01
1.000000000000000000e+00	9.995886000000000138e+01	1.000000000000000000e+00	0.000000000000000000e+00	2.442400000000000126e-01	1.285300000000000054e-01
1.000000000000000000e+00	1.174098900000000043e+02	3.000000000000000000e+00	0.000000000000000000e+00	2.471800000000000108e-01	1.121000000000000052e-01
1.000000000000000000e+00	9.754510000000000502e+01	3.000000000000000000e+00	0.000000000000000000e+00	2.493900000000000006e-01	1.174999999999999933e-01
1.000000000000000000e+00	1.257676799999999986e+02	3.000000000000000000e+00	0.000000000000000000e+00	2.472799999999999998e-01	1.032000000000000001e-01
1.000000000000000000e+00	8.266352000000000544e+01	4.000000000000000000e+00	0.000000000000000000e+00	2.472699999999999898e-01	1.381699999999999873e-01
1.000000000000000000e+00	9.105742999999999654e+01	5.000000000000000000e+00	0.000000000000000000e+00	2.421000000000000096e-01	8.537999999999999756e-02
1.000000000000000000e+00	3.869230000000000302e+01	7.000000000000000000e+00	0.000000000000000000e+00	2.433899999999999952e-01	1.570400000000000129e-01
1.000000000000000000e+00	7.524779999999999802e+01	4.000000000000000000e+00	0.000000000000000000e+00	2.467399999999999871e-01	7.049999999999999323e-02
1.000000000000000000e+00	3.984700999999999738e+01	4.000000000000000000e+00	0.000000000000000000e+00	2.558799999999999963e-01	6.847999999999999921e-02
1.000000000000000000e+00	5.859311000000000291e+01	8.000000000000000000e+00	0.000000000000000000e+00	2.575700000000000212e-01	7.650999999999999468e-02
1.000000000000000000e+00	1.137889200000000045e+02	7.000000000000000000e+00	0.000000000000000000e+00	2.575299999999999812e-01	7.528999999999999582e-02
1.000000000000000000e+00	1.151069499999999977e+02	6.000000000000000000e+00	0.000000000000000000e+00	2.582499999999999796e-01	8.167000000000000648e-02
1.000000000000000000e+00	1.399792700000000139e+02	3.000000000000000000e+00	0.000000000000000000e+00	2.572800000000000087e-01	5.861999999999999850e-02
1.000000000000000000e+00	5.305705999999999989e+01	6.000000000000000000e+00	0.000000000000000000e+00	2.552400000000000224e-01	7.886999999999999567e-02
1.000000000000000000e+00	8.472208000000000538e+01	5.000000000000000000e+00	0.000000000000000000e+00	2.534500000000000086e-01	1.150599999999999956e-01
1.000000000000000000e+00	9.618847999999999843e+01	4.000000000000000000e+00	0.000000000000000000e+00	2.610399999999999943e-01	6.796000000000000651e-02
1.000000000000000000e+00	5.317980000000000373e+00	5.000000000000000000e+00	0.000000000000000000e+00	2.550299999999999789e-01	8.598999999999999699e-02
1.000000000000000000e+00	2.474831999999999965e+01	8.000000000000000000e+00	0.000000000000000000e+00	2.495199999999999918e-01	9.493999999999999662e-02
1.000000000000000000e+00	-4.333664999999999878e+01	8.000000000000000000e+00	0.000000000000000000e+00	2.444000000000000061e-01	1.472600000000000020e-01
1.000000000000000000e+00	7.871889000000000181e+01	9.000000000000000000e+00	0.000000000000000000e+00	2.457399999999999862e-01	9.164999999999999536e-02
1.000000000000000000e+00	-7.689587000000000216e+01	5.000000000000000000e+00	0.000000000000000000e+00	2.456099999999999950e-01	8.901000000000000578e-02
1.000000000000000000e+00	-1.215434800000000024e+02	7.000000000000000000e+00	0.000000000000000000e+00	2.439699999999999924e-01	1.203499999999999986e-01
1.000000000000000000e+00	9.235907000000000266e+01	7.000000000000000000e+00	0.000000000000000000e+00	2.462999999999999912e-01	9.746000000000000496e-02
1.000000000000000000e+00	1.058954999999999913e+01	5.000000000000000000e+00	0.000000000000000000e+00	2.508400000000000074e-01	1.004199999999999954e-01
1.000000000000000000e+00	-1.740721999999999881e+01	5.000000000000000000e+00	0.000000000000000000e+00	2.514000000000000123e-01	8.086000000000000132e-02
1.000000000000000000e+00	1.072849599999999981e+02	5.000000000000000000e+00	0.000000000000000000e+00	2.494999999999999996e-01	1.399100000000000066e-01
1.000000000000000000e+00	-1.747571999999999903e+01	4.000000000000000000e+00	0.000000000000000000e+00	2.493900000000000006e-01	1.043499999999999983e-01
1.000000000000000000e+00	1.390724500000000035e+02	4.000000000000000000e+00	0.000000000000000000e+00	2.489899999999999891e-01	1.080300000000000010e-01
1.000000000000000000e+00	1.989226000000000028e+01	2.000000000000000000e+00	0.000000000000000000e+00	2.430200000000000138e-01	1.286899999999999988e-01
1.000000000000000000e+00	-1.894997000000000043e+01	4.000000000000000000e+00	0.000000000000000000e+00	2.510899999999999799e-01	1.284800000000000109e-01
1.000000000000000000e+00	5.094389999999999752e+00	2.000000000000000000e+00	0.000000000000000000e+00	2.519299999999999873e-01	9.464000000000000190e-02
1.000000000000000000e+00	7.274775999999999954e+01	3.000000000000000000e+00	0.000000000000000000e+00	2.458799999999999875e-01	1.371300000000000019e-01
1.000000000000000000e+00	-3.338922999999999774e+01	4.000000000000000000e+00	0.000000000000000000e+00	2.462999999999999912e-01	1.441600000000000104e-01
1.000000000000000000e+00	1.115183999999999997e+02	4.000000000000000000e+00	0.000000000000000000e+00	2.483700000000000074e-01	1.257699999999999929e-01
1.000000000000000000e+00	5.513510999999999740e+01	3.000000000000000000e+00	0.000000000000000000e+00	2.472000000000000031e-01	1.284700000000000009e-01
1.000000000000000000e+00	6.748787000000000091e+01	3.000000000000000000e+00	0.000000000000000000e+00	2.446299999999999863e-01	1.302500000000000047e-01
1.000000000000000000e+00	7.124630000000000507e+01	3.000000000000000000e+00	0.000000000000000000e+00	2.467699999999999894e-01	1.353100000000000136e-01
1.000000000000000000e+00	1.145899699999999939e+02	1.000000000000000000e+00	0.000000000000000000e+00	2.451399999999999968e-01	1.221399999999999986e-01
1.000000000000000000e+00	1.589273100000000056e+02	2.000000000000000000e+00	0.000000000000000000e+00	2.467100000000000126e-01	1.601599999999999968e-01
1.000000000000000000e+00	1.102981900000000053e+02	4.000000000000000000e+00	0.000000000000000000e+00	2.486200000000000077e-01	1.359799999999999898e-01
1.000000000000000000e+00	2.378012400000000071e+02	3.000000000000000000e+00	0.000000000000000000e+00	2.501099999999999990e-01	8.601999999999999924e-02
1.000000000000000000e+00	4.522075000000000244e+01	4.000000000000000000e+00	0.000000000000000000e+00	2.470700000000000118e-01	9.432999999999999718e-02
1.000000000000000000e+00	1.981974500000000035e+02	3.000000000000000000e+00	0.000000000000000000e+00	2.440799999999999914e-01	1.228599999999999970e-01
1.000000000000000000e+00	1.070335800000000006e+02	2.000000000000000000e+00	0.000000000000000000e+00	2.386000000000000065e-01	9.918000000000000427e-02
1.000000000000000000e+00	8.635647000000000162e+01	4.000000000000000000e+00	0.000000000000000000e+00	2.418500000000000094e-01	1.194299999999999945e-01
1.000000000000000000e+00	1.270885799999999932e+02	3.000000000000000000e+00	0.000000000000000000e+00	2.397799999999999931e-01	1.096499999999999975e-01
1.000000000000000000e+00	7.152165999999999713e+01	4.000000000000000000e+00	0.000000000000000000e+00	2.403800000000000103e-01	1.356999999999999873e-01
1.000000000000000000e+00	6.594379999999999598e+01	4.000000000000000000e+00	0.000000000000000000e+00	2.347599999999999965e-01	1.650300000000000100e-01
1.000000000000000000e+00	1.384120299999999872e+02	7.000000000000000000e+00	0.000000000000000000e+00	2.297399999999999998e-01	1.656199999999999894e-01
1.000000000000000000e+00	4.943527000000000271e+01	6.000000000000000000e+00	0.000000000000000000e+00	2.376300000000000079e-01	1.565000000000000002e-01
1.000000000000000000e+00	7.364603999999999928e+01	6.000000000000000000e+00	0.000000000000000000e+00	2.374999999999999889e-01	1.626700000000000090e-01
1.000000000000000000e+00	6.272028000000000247e+01	4.000000000000000000e+00	0.000000000000000000e+00	2.415299999999999947e-01	1.932000000000000106e-01
1.000000000000000000e+00	2.530375000000000085e+01	5.000000000000000000e+00	0.000000000000000000e+00	2.426200000000000023e-01	1.550199999999999911e-01
1.000000000000000000e+00	-1.986046999999999940e+01	5.000000000000000000e+00	0.000000000000000000e+00	2.365700000000000025e-01	8.014999999999999902e-02
1.000000000000000000e+00	1.173628199999999993e+02	4.000000000000000000e+00	0.000000000000000000e+00	2.467300000000000049e-01	1.272300000000000098e-01
1.000000000000000000e+00	-3.679635999999999996e+01	4.000000000000000000e+00	0.000000000000000000e+00	2.503299999999999970e-01	1.052899999999999947e-01
1.000000000000000000e+00	-4.306671000000000049e+01	5.000000000000000000e+00	0.000000000000000000e+00	2.454800000000000038e-01	1.381799999999999973e-01
1.000000000000000000e+00	8.190265999999999735e+01	5.000000000000000000e+00	0.000000000000000000e+00	2.396099999999999897e-01	1.300499999999999989e-01
1.000000000000000000e+00	-6.010316999999999865e+01	4.000000000000000000e+00	0.000000000000000000e+00	2.374300000000000022e-01	1.497799999999999965e-01
1.000000000000000000e+00	-3.566835999999999984e+01	1.000000000000000000e+00	0.000000000000000000e+00	2.358500000000000041e-01	1.433000000000000107e-01
1.000000000000000000e+00	1.038062500000000057e+02	4.000000000000000000e+00	0.000000000000000000e+00	2.322099999999999997e-01	1.889399999999999968e-01
1.000000000000000000e+00	7.836493000000000109e+01	4.000000000000000000e+00	0.000000000000000000e+00	2.363099999999999923e-01	2.125799999999999912e-01
1.000000000000000000e+00	1.789927299999999946e+02	2.000000000000000000e+00	0.000000000000000000e+00	2.362200000000000133e-01	1.866700000000000026e-01
1.000000000000000000e+00	3.886637000000000342e+01	4.000000000000000000e+00	0.000000000000000000e+00	2.230399999999999883e-01	1.558700000000000085e-01
1.000000000000000000e+00	5.542351000000000028e+01	3.000000000000000000e+00	0.000000000000000000e+00	2.198700000000000099e-01	1.965699999999999947e-01
1.000000000000000000e+00	5.191646000000000072e+01	2.000000000000000000e+00	0.000000000000000000e+00	2.305099999999999927e-01	1.586700000000000055e-01
1.000000000000000000e+00	1.076886400000000066e+02	5.000000000000000000e+00	0.000000000000000000e+00	2.328900000000000137e-01	1.723399999999999932e-01
1.000000000000000000e+00	1.078882600000000025e+02	4.000000000000000000e+00	0.000000000000000000e+00	2.265399999999999914e-01	1.635199999999999987e-01
1.000000000000000000e+00	3.587369999999999948e+00	5.000000000000000000e+00	0.000000000000000000e+00	2.174999999999999989e-01	2.080700000000000049e-01
1.000000000000000000e+00	1.870673999999999992e+01	6.000000000000000000e+00	0.000000000000000000e+00	2.139300000000000090e-01	2.206299999999999928e-01
1.000000000000000000e+00	7.923189999999999600e+01	6.000000000000000000e+00	0.000000000000000000e+00	2.104800000000000004e-01	2.175100000000000089e-01
1.000000000000000000e+00	1.219817299999999989e+02	7.000000000000000000e+00	0.000000000000000000e+00	2.160700000000000121e-01	2.085299999999999931e-01
1.000000000000000000e+00	1.216372099999999961e+02	8.000000000000000000e+00	0.000000000000000000e+00	2.144300000000000095e-01	2.187399999999999900e-01
1.000000000000000000e+00	-1.546024000000000065e+01	9.000000000000000000e+00	0.000000000000000000e+00	2.136500000000000066e-01	2.194299999999999862e-01
1.000000000000000000e+00	1.011293299999999959e+02	7.000000000000000000e+00	0.000000000000000000e+00	2.126300000000000134e-01	2.311300000000000021e-01
1.000000000000000000e+00	1.437225999999999999e+02	1.000000000000000000e+01	0.000000000000000000e+00	2.047299999999999953e-01	2.202099999999999891e-01
1.000000000000000000e+00	7.413205000000000666e+01	9.000000000000000000e+00	0.000000000000000000e+00	2.034100000000000075e-01	2.242599999999999871e-01
1.000000000000000000e+00	1.050089300000000065e+02	1.300000000000000000e+01	0.000000000000000000e+00	2.041900000000000104e-01	2.323399999999999910e-01
1.000000000000000000e+00	9.638531000000000404e+01	1.100000000000000000e+01	0.000000000000000000e+00	2.017799999999999871e-01	2.206299999999999928e-01
1.000000000000000000e+00	5.734994999999999976e+01	1.000000000000000000e+01	0.000000000000000000e+00	2.104900000000000104e-01	2.340599999999999903e-01
1.000000000000000000e+00	-5.126080999999999932e+01	1.000000000000000000e+01	0.000000000000000000e+00	2.122699999999999865e-01	2.796899999999999942e-01
1.000000000000000000e+00	2.791580000000000172e+00	1.100000000000000000e+01	0.000000000000000000e+00	2.047100000000000031e-01	2.673800000000000066e-01
1.000000000000000000e+00	-1.180892300000000006e+02	1.400000000000000000e+01	0.000000000000000000e+00	2.066500000000000004e-01	2.469000000000000083e-01
1.000000000000000000e+00	-4.373579000000000150e+01	1.200000000000000000e+01	0.000000000000000000e+00	2.070899999999999963e-01	2.608699999999999908e-01
1.000000000000000000e+00	-3.807245999999999952e+01	1.100000000000000000e+01	0.000000000000000000e+00	2.023999999999999966e-01	2.578400000000000136e-01
1.000000000000000000e+00	1.068044399999999996e+02	9.000000000000000000e+00	0.000000000000000000e+00	2.103399999999999992e-01	2.594899999999999984e-01
1.000000000000000000e+00	2.029252999999999929e+01	1.300000000000000000e+01	0.000000000000000000e+00	2.112199999999999911e-01	2.380800000000000138e-01
1.000000000000000000e+00	-9.638460000000000250e+00	1.000000000000000000e+01	0.000000000000000000e+00	2.080299999999999927e-01	2.482300000000000062e-01
1.000000000000000000e+00	1.494755999999999929e+01	1.300000000000000000e+01	0.000000000000000000e+00	2.028500000000000025e-01	2.462999999999999912e-01
1.000000000000000000e+00	9.756243999999999517e+01	1.300000000000000000e+01	0.000000000000000000e+00	1.954299999999999926e-01	2.771399999999999975e-01
1.000000000000000000e+00	6.737452000000000396e+01	1.200000000000000000e+01	0.000000000000000000e+00	1.890699999999999881e-01	2.795699999999999852e-01
1.000000000000000000e+00	1.208176399999999973e+02	9.000000000000000000e+00	0.000000000000000000e+00	1.829900000000000138e-01	3.004299999999999748e-01
1.000000000000000000e+00	2.603122000000000185e+02	8.000000000000000000e+00	0.000000000000000000e+00	1.848400000000000043e-01	2.902399999999999980e-01
1.000000000000000000e+00	1.573206099999999878e+02	8.000000000000000000e+00	0.000000000000000000e+00	1.807199999999999918e-01	2.722300000000000275e-01
1.000000000000000000e+00	3.256156000000000006e+01	8.000000000000000000e+00	0.000000000000000000e+00	1.812000000000000000e-01	2.836600000000000232e-01
1.000000000000000000e+00	1.072624200000000059e+02	1.100000000000000000e+01	0.000000000000000000e+00	1.732599999999999973e-01	2.954700000000000104e-01
1.000000000000000000e+00	1.031384299999999996e+02	9.000000000000000000e+00	0.000000000000000000e+00	1.705200000000000049e-01	2.854599999999999915e-01
1.000000000000000000e+00	2.286968699999999899e+02	9.000000000000000000e+00	0.000000000000000000e+00	1.696400000000000130e-01	3.010099999999999998e-01
1.000000000000000000e+00	1.163385799999999932e+02	1.200000000000000000e+01	0.000000000000000000e+00	1.593799999999999939e-01	3.246399999999999841e-01
1.000000000000000000e+00	2.016059999999999963e+00	6.000000000000000000e+00	0.000000000000000000e+00	1.609500000000000097e-01	3.307399999999999785e-01
1.000000000000000000e+00	5.407639999999999958e+01	9.000000000000000000e+00	0.000000000000000000e+00	1.701100000000000112e-01	3.434400000000000230e-01
1.000000000000000000e+00	7.984756000000000142e+01	1.000000000000000000e+01	0.000000000000000000e+00	1.720700000000000007e-01	3.137900000000000134e-01
1.000000000000000000e+00	4.617436000000000007e+01	8.000000000000000000e+00	0.000000000000000000e+00	1.680200000000000027e-01	3.296499999999999986e-01
1.000000000000000000e+00	1.573774200000000008e+02	9.000000000000000000e+00	0.000000000000000000e+00	1.573499999999999899e-01	3.539900000000000269e-01
1.000000000000000000e+00	9.609292999999999552e+01	1.000000000000000000e+01	0.000000000000000000e+00	1.600100000000000133e-01	3.295799999999999841e-01
1.000000000000000000e+00	2.738082999999999956e+01	8.000000000000000000e+00	0.000000000000000000e+00	1.580999999999999905e-01	3.237499999999999822e-01
1.000000000000000000e+00	9.763521000000000072e+01	5.000000000000000000e+00	0.000000000000000000e+00	1.601499999999999868e-01	3.318099999999999938e-01
1.000000000000000000e+00	1.133189299999999946e+02	8.000000000000000000e+00	0.000000000000000000e+00	1.542999999999999927e-01	3.555499999999999772e-01
1.000000000000000000e+00	1.418469900000000052e+02	4.000000000000000000e+00	0.000000000000000000e+00	1.507000000000000006e-01	3.693500000000000116e-01
1.000000000000000000e+00	-6.848969999999999558e+00	2.000000000000000000e+00	0.000000000000000000e+00	1.489300000000000068e-01	3.614100000000000090e-01
1.000000000000000000e+00	4.319876000000000005e+01	4.000000000000000000e+00	0.000000000000000000e+00	1.453800000000000092e-01	4.187000000000000166e-01
1.000000000000000000e+00	1.529347799999999893e+02	8.000000000000000000e+00	0.000000000000000000e+00	1.429900000000000060e-01	3.701900000000000190e-01
1.000000000000000000e+00	6.041982999999999748e+01	8.000000000000000000e+00	0.000000000000000000e+00	1.384299999999999975e-01	3.731700000000000017e-01
1.000000000000000000e+00	4.062198000000000064e+01	6.000000000000000000e+00	0.000000000000000000e+00	1.363699999999999912e-01	3.903900000000000148e-01
1.000000000000000000e+00	1.366907699999999863e+02	9.000000000000000000e+00	0.000000000000000000e+00	1.396600000000000064e-01	3.837099999999999955e-01
1.000000000000000000e+00	2.714030000000000165e+00	6.000000000000000000e+00	0.000000000000000000e+00	1.458200000000000052e-01	3.636699999999999933e-01
1.000000000000000000e+00	-6.553740000000000343e+00	8.000000000000000000e+00	0.000000000000000000e+00	1.524399999999999922e-01	3.416600000000000192e-01
1.000000000000000000e+00	-1.525211999999999968e+01	6.000000000000000000e+00	0.000000000000000000e+00	1.534699999999999953e-01	3.594700000000000117e-01
1.000000000000000000e+00	7.389028000000000418e+01	7.000000000000000000e+00	0.000000000000000000e+00	1.664299999999999946e-01	3.368200000000000083e-01
1.000000000000000000e+00	1.354665400000000091e+02	7.000000000000000000e+00	0.000000000000000000e+00	1.683800000000000019e-01	3.325000000000000178e-01
1.000000000000000000e+00	-1.411227800000000059e+02	5.000000000000000000e+00	0.000000000000000000e+00	1.632200000000000040e-01	3.090600000000000014e-01
1.000000000000000000e+00	-4.550444000000000244e+01	8.000000000000000000e+00	0.000000000000000000e+00	1.572000000000000064e-01	3.294300000000000006e-01
1.000000000000000000e+00	-2.911339999999999861e+01	8.000000000000000000e+00	0.000000000000000000e+00	1.497199999999999920e-01	3.859400000000000053e-01
1.000000000000000000e+00	7.138339000000000567e+01	6.000000000000000000e+00	0.000000000000000000e+00	1.366400000000000114e-01	4.097899999999999876e-01
1.000000000000000000e+00	-2.180941999999999936e+01	4.000000000000000000e+00	0.000000000000000000e+00	1.267199999999999993e-01	4.005900000000000016e-01
1.000000000000000000e+00	7.126005999999999574e+01	5.000000000000000000e+00	0.000000000000000000e+00	1.193800000000000000e-01	4.186599999999999766e-01
1.000000000000000000e+00	1.001432400000000058e+02	6.000000000000000000e+00	0.000000000000000000e+00	1.241400000000000003e-01	4.704499999999999793e-01
1.000000000000000000e+00	1.220295700000000068e+02	4.000000000000000000e+00	0.000000000000000000e+00	1.277000000000000079e-01	4.113800000000000234e-01
1.000000000000000000e+00	4.010701999999999856e+01	3.000000000000000000e+00	0.000000000000000000e+00	1.196600000000000025e-01	4.609199999999999964e-01
1.000000000000000000e+00	5.387319999999999709e+01	3.000000000000000000e+00	0.000000000000000000e+00	1.182900000000000063e-01	4.613599999999999923e-01
1.000000000000000000e+00	1.086726100000000059e+02	3.000000000000000000e+00	0.000000000000000000e+00	1.177699999999999997e-01	4.568300000000000138e-01
1.000000000000000000e+00	-2.378557999999999950e+01	4.000000000000000000e+00	0.000000000000000000e+00	1.190599999999999992e-01	4.469500000000000139e-01
1.000000000000000000e+00	1.600245700000000113e+02	2.000000000000000000e+00	0.000000000000000000e+00	1.280399999999999872e-01	4.265900000000000247e-01
1.000000000000000000e+00	3.928810000000000002e+01	5.000000000000000000e+00	0.000000000000000000e+00	1.348300000000000054e-01	4.359399999999999942e-01
1.000000000000000000e+00	1.743257299999999930e+02	3.000000000000000000e+00	0.000000000000000000e+00	1.255999999999999894e-01	4.465100000000000180e-01
1.000000000000000000e+00	5.573946999999999719e+01	4.000000000000000000e+00	0.000000000000000000e+00	1.136299999999999949e-01	4.211099999999999843e-01
1.000000000000000000e+00	2.791236999999999924e+01	5.000000000000000000e+00	0.000000000000000000e+00	1.121700000000000058e-01	4.484500000000000153e-01
1.000000000000000000e+00	1.188853900000000010e+02	3.000000000000000000e+00	0.000000000000000000e+00	1.108299999999999980e-01	4.315399999999999792e-01
1.000000000000000000e+00	1.870054199999999867e+02	6.000000000000000000e+00	0.000000000000000000e+00	1.091000000000000025e-01	4.696600000000000219e-01
1.000000000000000000e+00	4.604173000000000116e+01	5.000000000000000000e+00	0.000000000000000000e+00	1.122800000000000048e-01	4.987199999999999966e-01
1.000000000000000000e+00	8.300639999999999930e+01	3.000000000000000000e+00	0.000000000000000000e+00	9.830999999999999461e-02	4.841500000000000248e-01
1.000000000000000000e+00	1.102622599999999977e+02	2.000000000000000000e+00	0.000000000000000000e+00	9.747000000000000108e-02	5.033999999999999586e-01
1.000000000000000000e+00	1.155905999999999949e+02	6.000000000000000000e+00	0.000000000000000000e+00	9.372999999999999388e-02	5.185100000000000264e-01
1.000000000000000000e+00	1.511497200000000021e+02	6.000000000000000000e+00	0.000000000000000000e+00	9.288000000000000422e-02	5.180000000000000160e-01
1.000000000000000000e+00	7.408799000000000490e+01	4.000000000000000000e+00	0.000000000000000000e+00	9.458999999999999353e-02	5.047099999999999920e-01
1.000000000000000000e+00	1.551826599999999985e+02	2.000000000000000000e+00	0.000000000000000000e+00	1.024000000000000049e-01	4.628200000000000092e-01
1.000000000000000000e+00	1.090171100000000024e+02	3.000000000000000000e+00	0.000000000000000000e+00	9.833000000000000074e-02	4.851699999999999902e-01
1.000000000000000000e+00	7.281533000000000300e+01	4.000000000000000000e+00	0.000000000000000000e+00	9.221000000000000030e-02	4.828000000000000069e-01
1.000000000000000000e+00	2.166071799999999996e+02	3.000000000000000000e+00	0.000000000000000000e+00	8.301000000000000045e-02	5.171599999999999531e-01
1.000000000000000000e+00	1.137499099999999999e+02	5.000000000000000000e+00	0.000000000000000000e+00	8.798999999999999877e-02	5.353999999999999870e-01
1.000000000000000000e+00	1.037901899999999955e+02	8.000000000000000000e+00	0.000000000000000000e+00	7.738000000000000433e-02	5.546900000000000164e-01
1.000000000000000000e+00	1.124860299999999995e+02	4.000000000000000000e+00	0.000000000000000000e+00	7.507999999999999396e-02	5.780499999999999527e-01
1.000000000000000000e+00	1.881282699999999863e+02	3.000000000000000000e+00	0.000000000000000000e+00	7.041999999999999649e-02	5.834099999999999842e-01
1.000000000000000000e+00	1.489471499999999935e+02	4.000000000000000000e+00	0.000000000000000000e+00	6.461999999999999689e-02	6.159900000000000375e-01
1.000000000000000000e+00	2.030051799999999957e+02	5.000000000000000000e+00	0.000000000000000000e+00	6.320000000000000617e-02	6.490899999999999448e-01
1.000000000000000000e+00	-3.763293000000000177e+01	4.000000000000000000e+00	0.000000000000000000e+00	6.525000000000000244e-02	6.467000000000000526e-01
1.000000000000000000e+00	5.853097000000000349e+01	4.000000000000000000e+00	0.000000000000000000e+00	6.299000000000000432e-02	6.411700000000000177e-01
1.000000000000000000e+00	7.788208000000000197e+01	7.000000000000000000e+00	0.000000000000000000e+00	6.267000000000000348e-02	6.546100000000000252e-01
1.000000000000000000e+00	2.067953300000000070e+02	4.000000000000000000e+00	0.000000000000000000e+00	6.223000000000000059e-02	5.914800000000000058e-01
1.000000000000000000e+00	1.086148799999999994e+02	6.000000000000000000e+00	0.000000000000000000e+00	5.852000000000000257e-02	6.208000000000000185e-01
1.000000000000000000e+00	7.418820999999999799e+01	4.000000000000000000e+00	0.000000000000000000e+00	7.452000000000000290e-02	7.800700000000000411e-01
1.000000000000000000e+00	9.787843999999999767e+01	7.000000000000000000e+00	0.000000000000000000e+00	7.055999999999999772e-02	6.074500000000000455e-01
1.000000000000000000e+00	1.648953099999999949e+02	5.000000000000000000e+00	0.000000000000000000e+00	8.472999999999999976e-02	5.823099999999999943e-01
1.000000000000000000e+00	6.522749000000000308e+01	4.000000000000000000e+00	0.000000000000000000e+00	7.813000000000000500e-02	5.853599999999999914e-01
1.000000000000000000e+00	1.885925599999999918e+02	5.000000000000000000e+00	0.000000000000000000e+00	6.773999999999999466e-02	6.345800000000000329e-01
1.000000000000000000e+00	1.501214400000000069e+02	2.000000000000000000e+00	0.000000000000000000e+00	6.801000000000000101e-02	5.870400000000000063e-01
1.000000000000000000e+00	1.258793999999999969e+01	1.000000000000000000e+00	0.000000000000000000e+00	6.869999999999999718e-02	6.142100000000000337e-01
1.000000000000000000e+00	1.156578899999999948e+02	2.000000000000000000e+00	0.000000000000000000e+00	6.442000000000000504e-02	6.068799999999999750e-01
1.000000000000000000e+00	2.737184999999999846e+01	3.000000000000000000e+00	0.000000000000000000e+00	6.425000000000000155e-02	5.959400000000000253e-01
1.000000000000000000e+00	1.476767800000000079e+02	6.000000000000000000e+00	0.000000000000000000e+00	6.267999999999999960e-02	6.721500000000000252e-01
1.000000000000000000e+00	1.693640900000000045e+02	5.000000000000000000e+00	0.000000000000000000e+00	6.875000000000000555e-02	6.041100000000000358e-01
1.000000000000000000e+00	1.568412500000000023e+02	9.000000000000000000e+00	0.000000000000000000e+00	6.893000000000000516e-02	5.917499999999999982e-01
1.000000000000000000e+00	5.489453000000000316e+01	6.000000000000000000e+00	0.000000000000000000e+00	7.609000000000000485e-02	6.160600000000000520e-01
1.000000000000000000e+00	8.999647000000000219e+01	8.000000000000000000e+00	0.000000000000000000e+00	8.075999999999999845e-02	5.813000000000000389e-01
1.000000000000000000e+00	2.049090500000000077e+02	8.000000000000000000e+00	0.000000000000000000e+00	7.908999999999999364e-02	5.918400000000000327e-01
1.000000000000000000e+00	1.143090200000000038e+02	9.000000000000000000e+00	0.000000000000000000e+00	8.531999999999999307e-02	5.750499999999999501e-01
1.000000000000000000e+00	1.364349100000000021e+02	1.000000000000000000e+01	0.000000000000000000e+00	8.343000000000000416e-02	5.318199999999999594e-01
1.000000000000000000e+00	1.735111499999999864e+02	6.000000000000000000e+00	0.000000000000000000e+00	9.292999999999999872e-02	5.665999999999999925e-01
1.000000000000000000e+00	1.726301200000000051e+02	1.000000000000000000e+01	0.000000000000000000e+00	9.173000000000000598e-02	5.136699999999999600e-01
1.000000000000000000e+00	3.929914999999999736e+01	6.000000000000000000e+00	0.000000000000000000e+00	8.590000000000000413e-02	5.016500000000000403e-01
1.000000000000000000e+00	1.588239000000000090e+02	1.200000000000000000e+01	0.000000000000000000e+00	8.669999999999999929e-02	5.286800000000000388e-01
1.000000000000000000e+00	5.809040000000000248e+01	1.200000000000000000e+01	0.000000000000000000e+00	9.522999999999999521e-02	5.354600000000000470e-01
1.000000000000000000e+00	1.877719600000000071e+02	1.100000000000000000e+01	0.000000000000000000e+00	9.364000000000000101e-02	5.150000000000000133e-01
1.000000000000000000e+00	8.379134999999999422e+01	1.100000000000000000e+01	0.000000000000000000e+00	9.458999999999999353e-02	5.284400000000000208e-01
1.000000000000000000e+00	3.934767999999999688e+01	1.300000000000000000e+01	0.000000000000000000e+00	9.551999999999999380e-02	5.272799999999999709e-01
1.000000000000000000e+00	4.918650000000000411e+00	1.300000000000000000e+01	0.000000000000000000e+00	8.976000000000000645e-02	5.240399999999999503e-01
1.000000000000000000e+00	-1.295121999999999929e+01	1.000000000000000000e+01	0.000000000000000000e+00	8.828999999999999349e-02	4.859800000000000231e-01
1.000000000000000000e+00	-7.928983999999999810e+01	9.000000000000000000e+00	0.000000000000000000e+00	8.629000000000000559e-02	5.160299999999999887e-01
1.000000000000000000e+00	1.625119999999999898e+00	1.100000000000000000e+01	0.000000000000000000e+00	8.588999999999999413e-02	5.189099999999999824e-01
1.000000000000000000e+00	-1.464432000000000045e+01	1.100000000000000000e+01	0.000000000000000000e+00	8.198999999999999344e-02	5.605700000000000127e-01
1.000000000000000000e+00	2.846666000000000096e+01	9.000000000000000000e+00	0.000000000000000000e+00	7.732999999999999596e-02	5.634200000000000319e-01
1.000000000000000000e+00	-4.819779999999999731e+00	8.000000000000000000e+00	0.000000000000000000e+00	7.562000000000000666e-02	5.925300000000000011e-01
1.000000000000000000e+00	9.875293999999999528e+01	8.000000000000000000e+00	0.000000000000000000e+00	6.648999999999999355e-02	6.659800000000000164e-01
1.000000000000000000e+00	6.229388000000000147e+01	1.200000000000000000e+01	0.000000000000000000e+00	7.821000000000000174e-02	6.184699999999999642e-01
1.000000000000000000e+00	7.457819999999999538e+01	1.100000000000000000e+01	0.000000000000000000e+00	7.641000000000000569e-02	5.761199999999999655e-01
1.000000000000000000e+00	6.259208999999999889e+01	1.000000000000000000e+01	0.000000000000000000e+00	8.119999999999999440e-02	5.722699999999999454e-01
1.000000000000000000e+00	1.492734299999999905e+02	7.000000000000000000e+00	0.000000000000000000e+00	7.764000000000000068e-02	5.608400000000000052e-01
1.000000000000000000e+00	1.088646999999999920e+01	5.000000000000000000e+00	0.000000000000000000e+00	7.573000000000000564e-02	5.447899999999999965e-01
1.000000000000000000e+00	5.964733999999999980e+01	9.000000000000000000e+00	0.000000000000000000e+00	6.672000000000000153e-02	5.992199999999999749e-01
1.000000000000000000e+00	1.419441700000000139e+02	6.000000000000000000e+00	0.000000000000000000e+00	6.489000000000000323e-02	6.051800000000000512e-01
1.000000000000000000e+00	6.053099000000000274e+01	5.000000000000000000e+00	0.000000000000000000e+00	5.911999999999999894e-02	6.052199999999999802e-01
1.000000000000000000e+00	1.985481000000000051e+01	8.000000000000000000e+00	0.000000000000000000e+00	5.940000000000000141e-02	6.087299999999999933e-01
1.000000000000000000e+00	6.274864999999999782e+01	1.000000000000000000e+01	0.000000000000000000e+00	5.872000000000000136e-02	6.455100000000000282e-01
1.000000000000000000e+00	8.128396999999999650e+01	1.000000000000000000e+01	0.000000000000000000e+00	5.494000000000000272e-02	6.988999999999999657e-01
1.000000000000000000e+00	1.482718999999999987e+01	1.000000000000000000e+01	0.000000000000000000e+00	5.845999999999999808e-02	6.625400000000000178e-01
1.000000000000000000e+00	-4.181490999999999758e+01	9.000000000000000000e+00	0.000000000000000000e+00	5.503000000000000252e-02	7.187200000000000255e-01
1.000000000000000000e+00	-4.412603000000000009e+01	1.000000000000000000e+01	0.000000000000000000e+00	5.702000000000000124e-02	6.767400000000000082e-01
1.000000000000000000e+00	6.246291000000000082e+01	8.000000000000000000e+00	0.000000000000000000e+00	5.781000000000000028e-02	6.702500000000000124e-01
1.000000000000000000e+00	4.357762000000000313e+01	7.000000000000000000e+00	0.000000000000000000e+00	5.722000000000000003e-02	6.670300000000000118e-01
1.000000000000000000e+00	8.012608000000000175e+01	8.000000000000000000e+00	0.000000000000000000e+00	5.408000000000000307e-02	6.599899999999999656e-01
1.000000000000000000e+00	2.455077999999999960e+01	6.000000000000000000e+00	0.000000000000000000e+00	5.571000000000000257e-02	6.578100000000000058e-01
1.000000000000000000e+00	5.466145999999999816e+01	6.000000000000000000e+00	0.000000000000000000e+00	5.507000000000000089e-02	6.931100000000000039e-01
1.000000000000000000e+00	9.941720000000000113e+00	6.000000000000000000e+00	0.000000000000000000e+00	5.890999999999999709e-02	6.526199999999999779e-01
1.000000000000000000e+00	9.699925000000000352e+01	7.000000000000000000e+00	0.000000000000000000e+00	5.952000000000000346e-02	7.004099999999999770e-01
1.000000000000000000e+00	5.486974000000000018e+01	7.000000000000000000e+00	0.000000000000000000e+00	6.106999999999999929e-02	6.414600000000000302e-01
1.000000000000000000e+00	4.885365000000000180e+01	8.000000000000000000e+00	0.000000000000000000e+00	6.766999999999999404e-02	6.171100000000000474e-01
1.000000000000000000e+00	1.291905199999999923e+02	9.000000000000000000e+00	0.000000000000000000e+00	6.665999999999999703e-02	6.077000000000000179e-01
1.000000000000000000e+00	1.668825500000000090e+02	6.000000000000000000e+00	0.000000000000000000e+00	6.051999999999999741e-02	6.227800000000000002e-01
1.000000000000000000e+00	4.427946000000000026e+01	9.000000000000000000e+00	0.000000000000000000e+00	5.457999999999999657e-02	6.501099999999999657e-01
1.000000000000000000e+00	7.285911000000000115e+01	9.000000000000000000e+00	0.000000000000000000e+00	6.693999999999999950e-02	6.224600000000000133e-01
1.000000000000000000e+00	1.748477000000000032e+02	7.000000000000000000e+00	0.000000000000000000e+00	6.796000000000000651e-02	6.213699999999999779e-01
1.000000000000000000e+00	1.633693000000000097e+02	5.000000000000000000e+00	0.000000000000000000e+00	6.815000000000000224e-02	6.169299999999999784e-01
1.000000000000000000e+00	5.215390000000000015e+01	3.000000000000000000e+00	0.000000000000000000e+00	6.718999999999999972e-02	6.202199999999999935e-01
1.000000000000000000e+00	1.037556000000000012e+02	7.000000000000000000e+00	0.000000000000000000e+00	6.594999999999999474e-02	5.694599999999999662e-01
1.000000000000000000e+00	1.146761300000000006e+02	7.000000000000000000e+00	0.000000000000000000e+00	5.815000000000000030e-02	6.339200000000000390e-01
1.000000000000000000e+00	1.189071500000000015e+02	5.000000000000000000e+00	0.000000000000000000e+00	5.405999999999999694e-02	6.577399999999999913e-01
1.000000000000000000e+00	1.432813800000000128e+02	8.000000000000000000e+00	0.000000000000000000e+00	5.564000000000000196e-02	6.774599999999999511e-01
1.000000000000000000e+00	1.462060500000000047e+02	9.000000000000000000e+00	0.000000000000000000e+00	5.560999999999999971e-02	6.869699999999999696e-01
1.000000000000000000e+00	1.619002099999999871e+02	7.000000000000000000e+00	0.000000000000000000e+00	5.451999999999999902e-02	6.575100000000000389e-01
1.000000000000000000e+00	1.664637600000000077e+02	9.000000000000000000e+00	0.000000000000000000e+00	5.163000000000000228e-02	6.907699999999999951e-01
1.000000000000000000e+00	1.643469100000000083e+02	7.000000000000000000e+00	0.000000000000000000e+00	5.543000000000000010e-02	7.310600000000000431e-01
1.000000000000000000e+00	7.533625000000000682e+01	5.000000000000000000e+00	0.000000000000000000e+00	5.016999999999999932e-02	6.720800000000000107e-01
1.000000000000000000e+00	9.918582999999999572e+01	5.000000000000000000e+00	0.000000000000000000e+00	6.221000000000000141e-02	6.322999999999999732e-01
1.000000000000000000e+00	4.428569999999999673e+00	3.000000000000000000e+00	0.000000000000000000e+00	6.725000000000000422e-02	6.415800000000000392e-01
1.000000000000000000e+00	9.812282999999999333e+01	4.000000000000000000e+00	0.000000000000000000e+00	6.844999999999999696e-02	6.008700000000000152e-01
1.000000000000000000e+00	1.485191399999999931e+02	6.000000000000000000e+00	0.000000000000000000e+00	8.844000000000000472e-02	5.675799999999999734e-01
1.000000000000000000e+00	9.357446000000000197e+01	7.000000000000000000e+00	0.000000000000000000e+00	9.105000000000000593e-02	5.589800000000000324e-01
1.000000000000000000e+00	1.807158399999999858e+02	7.000000000000000000e+00	0.000000000000000000e+00	8.869000000000000494e-02	5.021999999999999797e-01
1.000000000000000000e+00	1.115878900000000016e+02	9.000000000000000000e+00	0.000000000000000000e+00	8.175999999999999934e-02	5.563099999999999712e-01
1.000000000000000000e+00	8.695983999999999980e+01	9.000000000000000000e+00	0.000000000000000000e+00	7.524000000000000132e-02	5.778499999999999748e-01
1.000000000000000000e+00	1.851920100000000105e+02	1.000000000000000000e+01	0.000000000000000000e+00	7.897999999999999465e-02	5.363900000000000334e-01
1.000000000000000000e+00	-5.632630999999999943e+01	1.100000000000000000e+01	0.000000000000000000e+00	7.532999999999999419e-02	5.409000000000000474e-01
1.000000000000000000e+00	-7.292690000000000339e+00	1.100000000000000000e+01	0.000000000000000000e+00	6.146000000000000074e-02	5.850400000000000045e-01
1.000000000000000000e+00	1.980046800000000076e+02	9.000000000000000000e+00	0.000000000000000000e+00	6.131999999999999951e-02	6.024100000000000010e-01
1.000000000000000000e+00	1.832748799999999960e+02	7.000000000000000000e+00	0.000000000000000000e+00	5.999999999999999778e-02	6.666299999999999448e-01
1.000000000000000000e+00	9.081906999999999641e+01	8.000000000000000000e+00	0.000000000000000000e+00	5.960000000000000020e-02	6.261299999999999644e-01
1.000000000000000000e+00	8.297007000000000687e+01	9.000000000000000000e+00	0.000000000000000000e+00	6.053000000000000047e-02	6.818199999999999816e-01
1.000000000000000000e+00	1.496538400000000024e+02	8.000000000000000000e+00	0.000000000000000000e+00	5.811000000000000193e-02	6.675299999999999567e-01
1.000000000000000000e+00	2.023017600000000016e+02	8.000000000000000000e+00	0.000000000000000000e+00	5.140000000000000124e-02	7.400400000000000311e-01
1.000000000000000000e+00	2.477442499999999939e+02	1.100000000000000000e+01	0.000000000000000000e+00	5.448999999999999677e-02	7.394300000000000317e-01
1.000000000000000000e+00	2.318139799999999866e+02	8.000000000000000000e+00	0.000000000000000000e+00	6.088999999999999968e-02	6.478099999999999969e-01
1.000000000000000000e+00	1.391758399999999938e+02	8.000000000000000000e+00	0.000000000000000000e+00	5.619999999999999996e-02	7.002899999999999681e-01
1.000000000000000000e+00	2.247938499999999920e+02	6.000000000000000000e+00	0.000000000000000000e+00	6.119000000000000133e-02	6.428399999999999670e-01
1.000000000000000000e+00	1.452136900000000139e+02	4.000000000000000000e+00	0.000000000000000000e+00	5.469999999999999862e-02	6.648600000000000065e-01
1.000000000000000000e+00	2.312846399999999960e+02	6.000000000000000000e+00	0.000000000000000000e+00	4.846000000000000307e-02	6.487600000000000033e-01
1.000000000000000000e+00	1.753644799999999861e+02	7.000000000000000000e+00	0.000000000000000000e+00	5.229000000000000314e-02	6.596699999999999786e-01
1.000000000000000000e+00	1.357893400000000099e+02	9.000000000000000000e+00	0.000000000000000000e+00	5.075000000000000344e-02	6.907499999999999751e-01
1.000000000000000000e+00	2.323462199999999882e+02	7.000000000000000000e+00	0.000000000000000000e+00	4.993000000000000216e-02	6.780899999999999705e-01
1.000000000000000000e+00	2.081908599999999865e+02	4.000000000000000000e+00	0.000000000000000000e+00	5.226999999999999702e-02	6.430200000000000360e-01
1.000000000000000000e+00	1.153664399999999972e+02	3.000000000000000000e+00	0.000000000000000000e+00	5.883000000000000035e-02	6.957100000000000506e-01
1.000000000000000000e+00	1.135974199999999996e+02	4.000000000000000000e+00	0.000000000000000000e+00	5.439999999999999697e-02	5.991499999999999604e-01
1.000000000000000000e+00	1.125003999999999991e+02	8.000000000000000000e+00	0.000000000000000000e+00	6.732000000000000484e-02	5.981199999999999850e-01
1.000000000000000000e+00	9.681596999999999298e+01	8.000000000000000000e+00	0.000000000000000000e+00	6.911000000000000476e-02	5.877499999999999947e-01
1.000000000000000000e+00	1.197027300000000025e+02	9.000000000000000000e+00	0.000000000000000000e+00	5.963999999999999857e-02	6.017400000000000526e-01
1.000000000000000000e+00	1.103935400000000016e+02	7.000000000000000000e+00	0.000000000000000000e+00	6.244999999999999857e-02	6.166500000000000314e-01
1.000000000000000000e+00	1.301352400000000102e+02	6.000000000000000000e+00	0.000000000000000000e+00	6.189000000000000057e-02	6.661099999999999799e-01
1.000000000000000000e+00	1.116724099999999993e+02	8.000000000000000000e+00	0.000000000000000000e+00	6.343999999999999639e-02	6.478599999999999914e-01
1.000000000000000000e+00	-3.848655999999999722e+01	7.000000000000000000e+00	0.000000000000000000e+00	6.829000000000000348e-02	6.272699999999999942e-01
1.000000000000000000e+00	6.683820000000000050e+01	1.200000000000000000e+01	0.000000000000000000e+00	7.187999999999999945e-02	6.008999999999999897e-01
1.000000000000000000e+00	-1.211843999999999966e+01	1.000000000000000000e+01	0.000000000000000000e+00	6.897000000000000353e-02	5.910300000000000553e-01
1.000000000000000000e+00	4.675798000000000343e+01	1.200000000000000000e+01	0.000000000000000000e+00	7.456000000000000127e-02	5.614000000000000101e-01
1.000000000000000000e+00	5.114981999999999829e+01	8.000000000000000000e+00	0.000000000000000000e+00	7.527999999999999969e-02	5.214400000000000146e-01
1.000000000000000000e+00	9.887250000000000227e+01	9.000000000000000000e+00	0.000000000000000000e+00	7.234999999999999765e-02	4.729099999999999970e-01
1.000000000000000000e+00	1.559470999999999918e+01	1.200000000000000000e+01	0.000000000000000000e+00	8.912000000000000477e-02	5.436100000000000376e-01
1.000000000000000000e+00	5.211950000000000216e+01	8.000000000000000000e+00	0.000000000000000000e+00	9.737999999999999434e-02	5.482299999999999951e-01
1.000000000000000000e+00	3.593905999999999779e+01	5.000000000000000000e+00	0.000000000000000000e+00	1.101400000000000018e-01	5.959200000000000053e-01
1.000000000000000000e+00	1.761522899999999936e+02	7.000000000000000000e+00	0.000000000000000000e+00	1.115000000000000019e-01	4.836300000000000043e-01
1.000000000000000000e+00	1.266838800000000020e+02	9.000000000000000000e+00	0.000000000000000000e+00	1.183700000000000030e-01	4.454799999999999871e-01
1.000000000000000000e+00	-7.710380999999999574e+01	8.000000000000000000e+00	0.000000000000000000e+00	1.221600000000000047e-01	4.538300000000000112e-01
1.000000000000000000e+00	8.013796999999999571e+01	4.000000000000000000e+00	0.000000000000000000e+00	1.278199999999999892e-01	4.032499999999999973e-01
1.000000000000000000e+00	1.532511900000000082e+02	2.000000000000000000e+00	0.000000000000000000e+00	1.306400000000000061e-01	4.072799999999999754e-01
1.000000000000000000e+00	9.588089999999999691e+01	2.000000000000000000e+00	0.000000000000000000e+00	1.357299999999999895e-01	3.891000000000000014e-01
1.000000000000000000e+00	3.800090999999999752e+01	5.000000000000000000e+00	0.000000000000000000e+00	1.312800000000000078e-01	3.399800000000000044e-01
1.000000000000000000e+00	-3.881555999999999784e+01	6.000000000000000000e+00	0.000000000000000000e+00	1.325800000000000034e-01	4.043700000000000072e-01
1.000000000000000000e+00	5.521708000000000283e+01	6.000000000000000000e+00	0.000000000000000000e+00	1.282099999999999906e-01	4.064499999999999780e-01
1.000000000000000000e+00	-1.321400000000000075e-01	6.000000000000000000e+00	0.000000000000000000e+00	1.250499999999999945e-01	4.034400000000000208e-01
1.000000000000000000e+00	1.355683500000000095e+02	6.000000000000000000e+00	0.000000000000000000e+00	1.207700000000000023e-01	4.445999999999999952e-01
1.000000000000000000e+00	1.038359899999999953e+02	3.000000000000000000e+00	0.000000000000000000e+00	1.288400000000000101e-01	4.404500000000000082e-01
1.000000000000000000e+00	6.821309999999999718e+01	4.000000000000000000e+00	0.000000000000000000e+00	1.356700000000000128e-01	3.982600000000000029e-01
1.000000000000000000e+00	1.523863100000000088e+02	6.000000000000000000e+00	0.000000000000000000e+00	1.261099999999999999e-01	4.290100000000000025e-01
1.000000000000000000e+00	-4.020242999999999967e+01	8.000000000000000000e+00	0.000000000000000000e+00	1.352299999999999891e-01	4.046100000000000252e-01
1.000000000000000000e+00	2.226858999999999966e+01	6.000000000000000000e+00	0.000000000000000000e+00	1.256099999999999994e-01	4.394299999999999873e-01
1.000000000000000000e+00	-4.378589000000000198e+01	8.000000000000000000e+00	0.000000000000000000e+00	1.265699999999999881e-01	3.879400000000000071e-01
1.000000000000000000e+00	6.469886999999999944e+01	8.000000000000000000e+00	0.000000000000000000e+00	1.317699999999999982e-01	3.941799999999999748e-01
1.000000000000000000e+00	2.388642000000000110e+01	7.000000000000000000e+00	0.000000000000000000e+00	1.465500000000000136e-01	3.778500000000000192e-01
1.000000000000000000e+00	-7.710259999999999891e+00	7.000000000000000000e+00	0.000000000000000000e+00	1.480200000000000127e-01	3.996799999999999797e-01
1.000000000000000000e+00	1.225986999999999938e+01	9.000000000000000000e+00	0.000000000000000000e+00	1.481699999999999962e-01	3.668500000000000094e-01
1.000000000000000000e+00	9.478248999999999569e+01	8.000000000000000000e+00	0.000000000000000000e+00	1.525400000000000089e-01	3.749899999999999900e-01
1.000000000000000000e+00	6.717459999999999987e+00	8.000000000000000000e+00	0.000000000000000000e+00	1.546299999999999897e-01	3.388999999999999790e-01
1.000000000000000000e+00	-5.155440000000000111e+01	7.000000000000000000e+00	0.000000000000000000e+00	1.570199999999999929e-01	3.252700000000000036e-01
1.000000000000000000e+00	-6.351384999999999792e+01	8.000000000000000000e+00	0.000000000000000000e+00	1.599899999999999933e-01	2.976300000000000057e-01
1.000000000000000000e+00	1.345168999999999926e+02	9.000000000000000000e+00	0.000000000000000000e+00	1.584000000000000130e-01	3.589399999999999813e-01
1.000000000000000000e+00	1.971405100000000061e+02	7.000000000000000000e+00	0.000000000000000000e+00	1.500799999999999912e-01	3.483700000000000130e-01
1.000000000000000000e+00	2.356908899999999960e+02	7.000000000000000000e+00	0.000000000000000000e+00	1.464000000000000024e-01	3.632500000000000173e-01
1.000000000000000000e+00	1.284078900000000090e+02	8.000000000000000000e+00	0.000000000000000000e+00	1.402700000000000058e-01	3.456299999999999928e-01
1.000000000000000000e+00	1.588565499999999986e+02	8.000000000000000000e+00	0.000000000000000000e+00	1.394199999999999884e-01	4.016500000000000070e-01
1.000000000000000000e+00	1.718895400000000109e+02	7.000000000000000000e+00	0.000000000000000000e+00	1.327299999999999869e-01	3.687900000000000067e-01
1.000000000000000000e+00	4.686025000000000063e+01	7.000000000000000000e+00	0.000000000000000000e+00	1.254000000000000115e-01	4.287000000000000255e-01
1.000000000000000000e+00	1.539114299999999957e+02	5.000000000000000000e+00	0.000000000000000000e+00	1.261599999999999944e-01	4.084599999999999898e-01
1.000000000000000000e+00	7.864418999999999471e+01	5.000000000000000000e+00	0.000000000000000000e+00	1.254899999999999904e-01	4.148100000000000120e-01
1.000000000000000000e+00	8.863927999999999940e+01	5.000000000000000000e+00	0.000000000000000000e+00	1.233199999999999991e-01	4.367599999999999816e-01
1.000000000000000000e+00	5.221961000000000297e+01	6.000000000000000000e+00	0.000000000000000000e+00	1.215299999999999991e-01	4.590899999999999981e-01
1.000000000000000000e+00	-6.417464999999999975e+01	5.000000000000000000e+00	0.000000000000000000e+00	1.253499999999999892e-01	4.117000000000000104e-01
1.000000000000000000e+00	1.505410200000000032e+02	6.000000000000000000e+00	0.000000000000000000e+00	1.367400000000000004e-01	4.311599999999999877e-01
1.000000000000000000e+00	1.947716700000000003e+02	5.000000000000000000e+00	0.000000000000000000e+00	1.408999999999999975e-01	3.847499999999999809e-01
1.000000000000000000e+00	5.563290000000000290e+00	4.000000000000000000e+00	0.000000000000000000e+00	1.425800000000000123e-01	3.787800000000000056e-01
1.000000000000000000e+00	1.251462099999999964e+02	8.000000000000000000e+00	0.000000000000000000e+00	1.521599999999999897e-01	3.248500000000000276e-01
1.000000000000000000e+00	1.090794300000000021e+02	8.000000000000000000e+00	0.000000000000000000e+00	1.490400000000000058e-01	3.462200000000000277e-01
1.000000000000000000e+00	1.914566299999999899e+02	6.000000000000000000e+00	0.000000000000000000e+00	1.464199999999999946e-01	3.890500000000000069e-01
1.000000000000000000e+00	5.537678999999999974e+01	7.000000000000000000e+00	0.000000000000000000e+00	1.470799999999999885e-01	3.425900000000000056e-01
1.000000000000000000e+00	1.751572299999999984e+02	8.000000000000000000e+00	0.000000000000000000e+00	1.509900000000000131e-01	3.556599999999999762e-01
1.000000000000000000e+00	2.164763499999999965e+02	9.000000000000000000e+00	0.000000000000000000e+00	1.428399999999999948e-01	3.242599999999999927e-01
1.000000000000000000e+00	7.432101000000000113e+01	6.000000000000000000e+00	0.000000000000000000e+00	1.483099999999999974e-01	3.311799999999999744e-01
1.000000000000000000e+00	2.180791000000000111e+02	7.000000000000000000e+00	0.000000000000000000e+00	1.433300000000000129e-01	3.133500000000000174e-01
1.000000000000000000e+00	2.441105499999999893e+02	8.000000000000000000e+00	0.000000000000000000e+00	1.459199999999999942e-01	3.634200000000000208e-01
1.000000000000000000e+00	2.144802699999999902e+02	7.000000000000000000e+00	0.000000000000000000e+00	1.475499999999999867e-01	3.613600000000000145e-01
1.000000000000000000e+00	1.065138000000000034e+02	8.000000000000000000e+00	0.000000000000000000e+00	1.462199999999999889e-01	3.342300000000000271e-01
1.000000000000000000e+00	2.530388599999999997e+02	5.000000000000000000e+00	0.000000000000000000e+00	1.456500000000000017e-01	4.115699999999999914e-01
1.000000000000000000e+00	8.231668999999999414e+01	1.200000000000000000e+01	0.000000000000000000e+00	1.497999999999999887e-01	3.698899999999999966e-01
1.000000000000000000e+00	2.748495000000000132e+01	8.000000000000000000e+00	0.000000000000000000e+00	1.491399999999999948e-01	3.132300000000000084e-01
1.000000000000000000e+00	7.269095000000000084e+01	9.000000000000000000e+00	0.000000000000000000e+00	1.658100000000000129e-01	3.443200000000000149e-01
1.000000000000000000e+00	2.873623999999999867e+01	1.200000000000000000e+01	0.000000000000000000e+00	1.766300000000000092e-01	2.950099999999999945e-01
1.000000000000000000e+00	-7.982238999999999862e+01	9.000000000000000000e+00	0.000000000000000000e+00	1.791999999999999982e-01	2.765799999999999925e-01
1.000000000000000000e+00	-3.317329000000000150e+01	7.000000000000000000e+00	0.000000000000000000e+00	1.918199999999999905e-01	2.969800000000000217e-01
1.000000000000000000e+00	3.018814000000000064e+01	8.000000000000000000e+00	0.000000000000000000e+00	1.934400000000000008e-01	2.504799999999999804e-01
1.000000000000000000e+00	-1.335932300000000055e+02	8.000000000000000000e+00	0.000000000000000000e+00	1.925099999999999867e-01	2.256100000000000050e-01
1.000000000000000000e+00	-7.839431000000000438e+01	7.000000000000000000e+00	0.000000000000000000e+00	1.897999999999999965e-01	2.918299999999999783e-01
1.000000000000000000e+00	-1.587266999999999939e+01	7.000000000000000000e+00	0.000000000000000000e+00	1.908199999999999896e-01	2.564899999999999958e-01
1.000000000000000000e+00	-3.544471999999999667e+01	5.000000000000000000e+00	0.000000000000000000e+00	1.976999999999999869e-01	2.687899999999999734e-01
1.000000000000000000e+00	7.334323999999999444e+01	7.000000000000000000e+00	0.000000000000000000e+00	1.988000000000000045e-01	2.454099999999999893e-01
1.000000000000000000e+00	1.624925999999999959e+01	1.000000000000000000e+01	0.000000000000000000e+00	2.045200000000000073e-01	2.371300000000000074e-01
1.000000000000000000e+00	1.311185000000000045e+01	9.000000000000000000e+00	0.000000000000000000e+00	1.947200000000000042e-01	2.567400000000000237e-01
1.000000000000000000e+00	-4.124839000000000055e+01	9.000000000000000000e+00	0.000000000000000000e+00	2.076500000000000012e-01	2.454600000000000115e-01
1.000000000000000000e+00	-1.379887200000000007e+02	8.000000000000000000e+00	0.000000000000000000e+00	2.043500000000000039e-01	2.479999999999999982e-01
1.000000000000000000e+00	4.116145000000000209e+01	6.000000000000000000e+00	0.000000000000000000e+00	2.056600000000000095e-01	2.200799999999999979e-01
1.000000000000000000e+00	1.212981000000000087e+01	7.000000000000000000e+00	0.000000000000000000e+00	2.048699999999999966e-01	2.386500000000000010e-01
1.000000000000000000e+00	5.143954999999999700e+01	9.000000000000000000e+00	0.000000000000000000e+00	2.038800000000000057e-01	2.028899999999999870e-01
1.000000000000000000e+00	1.799532999999999916e+01	1.400000000000000000e+01	0.000000000000000000e+00	2.046999999999999931e-01	2.127799999999999969e-01
1.000000000000000000e+00	1.024632900000000006e+02	1.300000000000000000e+01	0.000000000000000000e+00	1.971100000000000074e-01	2.287700000000000011e-01
1.000000000000000000e+00	4.517714000000000141e+01	8.000000000000000000e+00	0.000000000000000000e+00	1.998199999999999976e-01	2.370599999999999929e-01
1.000000000000000000e+00	6.475679999999999659e+00	8.000000000000000000e+00	0.000000000000000000e+00	2.064999999999999891e-01	2.360500000000000098e-01
1.000000000000000000e+00	1.019852499999999935e+02	4.000000000000000000e+00	0.000000000000000000e+00	1.975800000000000056e-01	2.701600000000000112e-01
1.000000000000000000e+00	5.407885000000000275e+01	4.000000000000000000e+00	0.000000000000000000e+00	2.002200000000000091e-01	2.450499999999999901e-01
1.000000000000000000e+00	-2.976456999999999908e+01	5.000000000000000000e+00	0.000000000000000000e+00	2.010699999999999987e-01	2.498400000000000065e-01
1.000000000000000000e+00	4.186457000000000050e+01	5.000000000000000000e+00	0.000000000000000000e+00	2.055099999999999982e-01	2.137499999999999956e-01
1.000000000000000000e+00	1.168010400000000004e+02	3.000000000000000000e+00	0.000000000000000000e+00	2.003000000000000058e-01	2.180700000000000138e-01
1.000000000000000000e+00	1.196551599999999951e+02	5.000000000000000000e+00	0.000000000000000000e+00	2.060400000000000009e-01	2.512800000000000034e-01
1.000000000000000000e+00	3.212742000000000075e+01	3.000000000000000000e+00	0.000000000000000000e+00	2.083599999999999897e-01	2.460199999999999887e-01
1.000000000000000000e+00	6.015420000000000300e+01	5.000000000000000000e+00	0.000000000000000000e+00	2.135400000000000076e-01	2.410299999999999943e-01
1.000000000000000000e+00	5.583245999999999754e+01	7.000000000000000000e+00	0.000000000000000000e+00	2.135100000000000053e-01	2.051399999999999890e-01
1.000000000000000000e+00	5.621153000000000333e+01	7.000000000000000000e+00	0.000000000000000000e+00	2.089900000000000091e-01	2.357799999999999896e-01
1.000000000000000000e+00	1.764277199999999937e+02	4.000000000000000000e+00	0.000000000000000000e+00	2.144099999999999895e-01	1.986600000000000033e-01
1.000000000000000000e+00	2.070597000000000065e+01	4.000000000000000000e+00	0.000000000000000000e+00	2.086300000000000099e-01	2.274700000000000055e-01
1.000000000000000000e+00	4.092072999999999894e+01	3.000000000000000000e+00	0.000000000000000000e+00	2.084900000000000087e-01	2.311699999999999866e-01
1.000000000000000000e+00	3.031830000000000069e+01	7.000000000000000000e+00	0.000000000000000000e+00	2.130599999999999994e-01	1.910199999999999954e-01
1.000000000000000000e+00	-6.490667000000000542e+01	5.000000000000000000e+00	0.000000000000000000e+00	2.147900000000000087e-01	1.908299999999999996e-01
1.000000000000000000e+00	-9.521330000000000382e+01	6.000000000000000000e+00	0.000000000000000000e+00	2.128599999999999937e-01	2.071500000000000008e-01
1.000000000000000000e+00	-8.537901999999999703e+01	4.000000000000000000e+00	0.000000000000000000e+00	2.058899999999999897e-01	2.058300000000000129e-01
1.000000000000000000e+00	4.866924000000000206e+01	5.000000000000000000e+00	0.000000000000000000e+00	2.192600000000000104e-01	2.145799999999999930e-01
1.000000000000000000e+00	1.017663199999999932e+02	7.000000000000000000e+00	0.000000000000000000e+00	2.124199999999999977e-01	1.806399999999999950e-01
1.000000000000000000e+00	4.471452000000000027e+01	7.000000000000000000e+00	0.000000000000000000e+00	2.121300000000000130e-01	1.774999999999999911e-01
1.000000000000000000e+00	1.042881799999999970e+02	4.000000000000000000e+00	0.000000000000000000e+00	2.125499999999999889e-01	1.654100000000000015e-01
1.000000000000000000e+00	-2.789808999999999983e+01	4.000000000000000000e+00	0.000000000000000000e+00	2.024400000000000088e-01	2.003900000000000126e-01
1.000000000000000000e+00	5.602861000000000047e+01	4.000000000000000000e+00	0.000000000000000000e+00	1.990099999999999925e-01	1.977899999999999936e-01
1.000000000000000000e+00	-7.249679000000000428e+01	6.000000000000000000e+00	0.000000000000000000e+00	1.996300000000000019e-01	2.085400000000000031e-01
1.000000000000000000e+00	3.954724000000000217e+01	7.000000000000000000e+00	0.000000000000000000e+00	1.953900000000000081e-01	2.376699999999999924e-01
1.000000000000000000e+00	5.606188999999999822e+01	8.000000000000000000e+00	0.000000000000000000e+00	1.913300000000000001e-01	2.108200000000000074e-01
1.000000000000000000e+00	4.921790000000000020e+01	7.000000000000000000e+00	0.000000000000000000e+00	1.959200000000000108e-01	2.154000000000000081e-01
1.000000000000000000e+00	5.372758000000000322e+01	7.000000000000000000e+00	0.000000000000000000e+00	1.855499999999999927e-01	2.244500000000000106e-01
1.000000000000000000e+00	2.779940900000000283e+02	6.000000000000000000e+00	0.000000000000000000e+00	1.938400000000000123e-01	2.826799999999999868e-01
1.000000000000000000e+00	1.653179100000000119e+02	7.000000000000000000e+00	0.000000000000000000e+00	1.857600000000000084e-01	2.563599999999999768e-01
1.000000000000000000e+00	1.515349099999999964e+02	7.000000000000000000e+00	0.000000000000000000e+00	1.868200000000000138e-01	2.404300000000000048e-01
1.000000000000000000e+00	1.014087200000000024e+02	9.000000000000000000e+00	0.000000000000000000e+00	1.876899999999999957e-01	2.667200000000000126e-01
1.000000000000000000e+00	-2.470695999999999870e+01	8.000000000000000000e+00	0.000000000000000000e+00	1.888700000000000101e-01	2.568699999999999872e-01
1.000000000000000000e+00	2.223580000000000112e+00	9.000000000000000000e+00	0.000000000000000000e+00	2.018500000000000016e-01	2.657800000000000162e-01
1.000000000000000000e+00	6.472260000000000346e+00	8.000000000000000000e+00	0.000000000000000000e+00	1.911400000000000043e-01	2.250199999999999978e-01
1.000000000000000000e+00	5.188264000000000209e+01	1.000000000000000000e+01	0.000000000000000000e+00	1.983300000000000063e-01	2.449699999999999933e-01
1.000000000000000000e+00	5.180049999999999599e+00	1.000000000000000000e+01	0.000000000000000000e+00	2.076099999999999890e-01	2.688599999999999879e-01
1.000000000000000000e+00	-6.606238999999999351e+01	8.000000000000000000e+00	0.000000000000000000e+00	2.025599999999999901e-01	2.482099999999999862e-01
1.000000000000000000e+00	-8.624589999999999534e+00	7.000000000000000000e+00	0.000000000000000000e+00	2.034100000000000075e-01	2.356300000000000061e-01
1.000000000000000000e+00	-2.359194000000000102e+01	3.000000000000000000e+00	0.000000000000000000e+00	1.974700000000000066e-01	2.490799999999999959e-01
1.000000000000000000e+00	1.616726999999999848e+01	7.000000000000000000e+00	0.000000000000000000e+00	2.012599999999999945e-01	2.147300000000000042e-01
1.000000000000000000e+00	4.424239000000000033e+01	8.000000000000000000e+00	0.000000000000000000e+00	2.066800000000000026e-01	2.091000000000000081e-01
1.000000000000000000e+00	9.938906000000000063e+01	1.000000000000000000e+01	0.000000000000000000e+00	2.023999999999999966e-01	2.359999999999999876e-01
1.000000000000000000e+00	1.039994200000000006e+02	1.100000000000000000e+01	0.000000000000000000e+00	2.083599999999999897e-01	2.510499999999999954e-01
1.000000000000000000e+00	6.309989999999999810e+01	1.200000000000000000e+01	0.000000000000000000e+00	2.130400000000000071e-01	2.608500000000000263e-01
1.000000000000000000e+00	1.415584800000000030e+02	9.000000000000000000e+00	0.000000000000000000e+00	2.174899999999999889e-01	2.186299999999999910e-01
1.000000000000000000e+00	1.003080400000000054e+02	8.000000000000000000e+00	0.000000000000000000e+00	2.209599999999999898e-01	2.088599999999999901e-01
1.000000000000000000e+00	7.774756999999999607e+01	6.000000000000000000e+00	0.000000000000000000e+00	2.185100000000000098e-01	2.127799999999999969e-01
1.000000000000000000e+00	1.281092700000000093e+02	4.000000000000000000e+00	0.000000000000000000e+00	2.145199999999999885e-01	2.257099999999999940e-01
1.000000000000000000e+00	5.521126999999999896e+01	7.000000000000000000e+00	0.000000000000000000e+00	2.243799999999999961e-01	2.039300000000000002e-01
1.000000000000000000e+00	5.211458999999999975e+01	7.000000000000000000e+00	0.000000000000000000e+00	2.202500000000000013e-01	1.962800000000000100e-01
1.000000000000000000e+00	1.151917399999999958e+02	5.000000000000000000e+00	0.000000000000000000e+00	2.200400000000000134e-01	2.021000000000000019e-01
1.000000000000000000e+00	1.184306399999999968e+02	8.000000000000000000e+00	0.000000000000000000e+00	2.151700000000000002e-01	1.954799999999999871e-01
1.000000000000000000e+00	5.830942999999999898e+01	8.000000000000000000e+00	0.000000000000000000e+00	2.277899999999999925e-01	1.786899999999999877e-01
1.000000000000000000e+00	1.216564599999999956e+02	8.000000000000000000e+00	0.000000000000000000e+00	2.324400000000000077e-01	1.928600000000000037e-01
1.000000000000000000e+00	-2.170859000000000094e+01	1.000000000000000000e+01	0.000000000000000000e+00	2.308900000000000119e-01	1.672299999999999898e-01
1.000000000000000000e+00	-1.044051699999999983e+02	9.000000000000000000e+00	0.000000000000000000e+00	2.266299999999999981e-01	1.880199999999999927e-01
1.000000000000000000e+00	9.183442999999999756e+01	9.000000000000000000e+00	0.000000000000000000e+00	2.280399999999999927e-01	1.464499999999999968e-01
1.000000000000000000e+00	-4.089120000000000310e+00	1.000000000000000000e+01	0.000000000000000000e+00	2.224399999999999988e-01	1.754699999999999871e-01
1.000000000000000000e+00	8.156816999999999496e+01	8.000000000000000000e+00	0.000000000000000000e+00	2.180400000000000116e-01	2.008600000000000108e-01
1.000000000000000000e+00	-1.517046999999999990e+01	6.000000000000000000e+00	0.000000000000000000e+00	2.220699999999999896e-01	1.743599999999999872e-01
1.000000000000000000e+00	1.892076000000000136e+01	1.100000000000000000e+01	0.000000000000000000e+00	2.199899999999999911e-01	1.577500000000000013e-01
1.000000000000000000e+00	8.504846000000000572e+01	1.100000000000000000e+01	0.000000000000000000e+00	2.149099999999999899e-01	1.812699999999999867e-01
1.000000000000000000e+00	6.924050000000000260e+00	1.100000000000000000e+01	0.000000000000000000e+00	2.124500000000000000e-01	2.130799999999999916e-01
1.000000000000000000e+00	1.016657399999999996e+02	9.000000000000000000e+00	0.000000000000000000e+00	2.109499999999999986e-01	1.681300000000000017e-01
1.000000000000000000e+00	2.555713900000000081e+02	6.000000000000000000e+00	0.000000000000000000e+00	2.136599999999999888e-01	1.934299999999999908e-01
1.000000000000000000e+00	1.607554499999999962e+02	8.000000000000000000e+00	0.000000000000000000e+00	2.126699999999999979e-01	1.792999999999999872e-01
1.000000000000000000e+00	1.487353099999999984e+02	8.000000000000000000e+00	0.000000000000000000e+00	2.070599999999999941e-01	2.304700000000000082e-01
1.000000000000000000e+00	7.651591000000000520e+01	8.000000000000000000e+00	0.000000000000000000e+00	2.064499999999999946e-01	2.351999999999999924e-01
1.000000000000000000e+00	1.551742900000000134e+02	6.000000000000000000e+00	0.000000000000000000e+00	2.194800000000000084e-01	2.034700000000000120e-01
1.000000000000000000e+00	4.599452000000000140e+01	8.000000000000000000e+00	0.000000000000000000e+00	2.195600000000000052e-01	2.099699999999999900e-01
1.000000000000000000e+00	6.051059999999999661e+01	6.000000000000000000e+00	0.000000000000000000e+00	2.079999999999999905e-01	2.344999999999999862e-01
1.000000000000000000e+00	1.000982800000000026e+02	1.200000000000000000e+01	0.000000000000000000e+00	2.110299999999999954e-01	2.143100000000000005e-01
1.000000000000000000e+00	1.401961100000000044e+02	1.200000000000000000e+01	0.000000000000000000e+00	2.105200000000000127e-01	2.243799999999999961e-01
1.000000000000000000e+00	1.002912400000000019e+02	1.000000000000000000e+01	0.000000000000000000e+00	2.107799999999999951e-01	2.252000000000000113e-01
1.000000000000000000e+00	1.938189600000000041e+02	9.000000000000000000e+00	0.000000000000000000e+00	2.147699999999999887e-01	1.930000000000000049e-01
1.000000000000000000e+00	4.422446000000000055e+01	4.000000000000000000e+00	0.000000000000000000e+00	2.192699999999999927e-01	1.976199999999999901e-01
1.000000000000000000e+00	2.214170999999999978e+01	1.000000000000000000e+00	0.000000000000000000e+00	2.083800000000000097e-01	1.578299999999999981e-01
1.000000000000000000e+00	6.678592999999999336e+01	4.000000000000000000e+00	0.000000000000000000e+00	2.160100000000000076e-01	1.417400000000000049e-01
1.000000000000000000e+00	2.110619000000000156e+01	4.000000000000000000e+00	0.000000000000000000e+00	2.120599999999999985e-01	1.274399999999999977e-01
1.000000000000000000e+00	6.125337999999999994e+01	6.000000000000000000e+00	0.000000000000000000e+00	2.244899999999999951e-01	1.786399999999999932e-01
1.000000000000000000e+00	1.205354800000000068e+02	1.000000000000000000e+01	0.000000000000000000e+00	2.176899999999999946e-01	2.017500000000000127e-01
1.000000000000000000e+00	8.042991999999999564e+01	1.000000000000000000e+01	0.000000000000000000e+00	2.135100000000000053e-01	2.106800000000000062e-01
1.000000000000000000e+00	1.427015499999999975e+02	8.000000000000000000e+00	0.000000000000000000e+00	2.211899999999999977e-01	2.044799999999999951e-01
1.000000000000000000e+00	1.716934699999999907e+02	5.000000000000000000e+00	0.000000000000000000e+00	2.161200000000000065e-01	1.638199999999999934e-01
1.000000000000000000e+00	1.520333100000000002e+02	5.000000000000000000e+00	0.000000000000000000e+00	2.121999999999999997e-01	2.100400000000000045e-01
1.000000000000000000e+00	1.035304200000000066e+02	6.000000000000000000e+00	0.000000000000000000e+00	2.138899999999999968e-01	1.935099999999999876e-01
1.000000000000000000e+00	1.048170199999999994e+02	5.000000000000000000e+00	0.000000000000000000e+00	2.063599999999999879e-01	2.152000000000000024e-01
1.000000000000000000e+00	5.157462999999999909e+01	6.000000000000000000e+00	0.000000000000000000e+00	2.075700000000000045e-01	2.225600000000000078e-01
1.000000000000000000e+00	1.564150999999999954e+02	5.000000000000000000e+00	0.000000000000000000e+00	2.019499999999999906e-01	2.240999999999999936e-01
1.000000000000000000e+00	2.404836599999999862e+02	5.000000000000000000e+00	0.000000000000000000e+00	2.038699999999999957e-01	2.132600000000000051e-01
1.000000000000000000e+00	1.177743799999999936e+02	5.000000000000000000e+00	0.000000000000000000e+00	1.988399999999999890e-01	2.214399999999999979e-01
1.000000000000000000e+00	1.433665200000000084e+02	8.000000000000000000e+00	0.000000000000000000e+00	1.900199999999999945e-01	2.238300000000000012e-01
1.000000000000000000e+00	1.244719500000000068e+02	1.000000000000000000e+01	0.000000000000000000e+00	1.899099999999999955e-01	2.425499999999999878e-01
1.000000000000000000e+00	4.616635999999999740e+01	9.000000000000000000e+00	0.000000000000000000e+00	1.935399999999999898e-01	2.193100000000000049e-01
1.000000000000000000e+00	9.593851999999999691e+01	5.000000000000000000e+00	0.000000000000000000e+00	1.918300000000000005e-01	2.374199999999999922e-01
1.000000000000000000e+00	1.021988499999999931e+02	1.000000000000000000e+01	0.000000000000000000e+00	1.930900000000000116e-01	2.442000000000000004e-01
1.000000000000000000e+00	9.719522999999999513e+01	1.000000000000000000e+01	0.000000000000000000e+00	1.869899999999999896e-01	2.489399999999999946e-01
1.000000000000000000e+00	7.430790000000000362e+01	9.000000000000000000e+00	0.000000000000000000e+00	1.957800000000000096e-01	2.335899999999999921e-01
1.000000000000000000e+00	-5.085479000000000127e+01	9.000000000000000000e+00	0.000000000000000000e+00	1.973499999999999976e-01	2.377799999999999914e-01
1.000000000000000000e+00	-2.597304000000000102e+01	7.000000000000000000e+00	0.000000000000000000e+00	1.989400000000000057e-01	2.414000000000000035e-01
1.000000000000000000e+00	1.393994700000000080e+02	7.000000000000000000e+00	0.000000000000000000e+00	1.931900000000000006e-01	1.465799999999999881e-01
1.000000000000000000e+00	1.344913099999999986e+02	6.000000000000000000e+00	0.000000000000000000e+00	2.028899999999999870e-01	2.233900000000000052e-01
1.000000000000000000e+00	9.912448000000000548e+01	8.000000000000000000e+00	0.000000000000000000e+00	1.967099999999999960e-01	2.584299999999999931e-01
1.000000000000000000e+00	4.965057999999999794e+01	8.000000000000000000e+00	0.000000000000000000e+00	1.932500000000000051e-01	2.540100000000000136e-01
1.000000000000000000e+00	1.253252200000000016e+02	8.000000000000000000e+00	0.000000000000000000e+00	1.880699999999999872e-01	2.721700000000000230e-01
1.000000000000000000e+00	1.171467999999999989e+02	7.000000000000000000e+00	0.000000000000000000e+00	1.950399999999999912e-01	2.426899999999999891e-01
1.000000000000000000e+00	6.105232999999999777e+01	5.000000000000000000e+00	0.000000000000000000e+00	1.993399999999999894e-01	2.621899999999999786e-01
1.000000000000000000e+00	1.030903200000000055e+02	4.000000000000000000e+00	0.000000000000000000e+00	1.929599999999999926e-01	2.541200000000000125e-01
1.000000000000000000e+00	7.038806999999999903e+01	4.000000000000000000e+00	0.000000000000000000e+00	1.940300000000000080e-01	2.801899999999999946e-01
1.000000000000000000e+00	7.258329000000000519e+01	8.000000000000000000e+00	0.000000000000000000e+00	1.995599999999999874e-01	2.408800000000000108e-01
1.000000000000000000e+00	1.622956399999999917e+02	7.000000000000000000e+00	0.000000000000000000e+00	1.998800000000000021e-01	2.101899999999999880e-01
1.000000000000000000e+00	8.502064000000000021e+01	9.000000000000000000e+00	0.000000000000000000e+00	1.976499999999999924e-01	2.099100000000000132e-01
1.000000000000000000e+00	5.318733999999999895e+01	1.000000000000000000e+01	0.000000000000000000e+00	1.917800000000000060e-01	1.841599999999999904e-01
1.000000000000000000e+00	8.562881000000000142e+01	8.000000000000000000e+00	0.000000000000000000e+00	2.043500000000000039e-01	2.166899999999999937e-01
1.000000000000000000e+00	3.033515999999999835e+01	8.000000000000000000e+00	0.000000000000000000e+00	1.962099999999999955e-01	2.197900000000000131e-01
1.000000000000000000e+00	3.339929999999999666e+01	1.100000000000000000e+01	0.000000000000000000e+00	1.967399999999999982e-01	2.394900000000000084e-01
1.000000000000000000e+00	-4.009449999999999648e+01	5.000000000000000000e+00	0.000000000000000000e+00	1.929800000000000126e-01	2.576399999999999801e-01
1.000000000000000000e+00	-3.248429999999999751e+01	4.000000000000000000e+00	0.000000000000000000e+00	1.897899999999999865e-01	2.712100000000000066e-01
1.000000000000000000e+00	-7.342769999999999797e+00	4.000000000000000000e+00	0.000000000000000000e+00	1.830900000000000027e-01	2.524899999999999922e-01
1.000000000000000000e+00	-3.703650000000000109e+00	2.000000000000000000e+00	0.000000000000000000e+00	1.819000000000000061e-01	2.834499999999999797e-01
1.000000000000000000e+00	3.166440000000000055e+01	3.000000000000000000e+00	0.000000000000000000e+00	1.805200000000000138e-01	2.408599999999999908e-01
1.000000000000000000e+00	5.506772000000000133e+01	6.000000000000000000e+00	0.000000000000000000e+00	1.777100000000000068e-01	3.109799999999999787e-01
1.000000000000000000e+00	1.581885200000000111e+02	5.000000000000000000e+00	0.000000000000000000e+00	1.706999999999999906e-01	2.827000000000000068e-01
1.000000000000000000e+00	-7.942526999999999759e+01	6.000000000000000000e+00	0.000000000000000000e+00	1.731300000000000061e-01	3.061599999999999877e-01
1.000000000000000000e+00	5.745671000000000106e+01	5.000000000000000000e+00	0.000000000000000000e+00	1.667599999999999916e-01	3.071300000000000141e-01
1.000000000000000000e+00	-5.322950999999999766e+01	5.000000000000000000e+00	0.000000000000000000e+00	1.598199999999999898e-01	3.343700000000000006e-01
1.000000000000000000e+00	-2.513109000000000037e+01	5.000000000000000000e+00	0.000000000000000000e+00	1.580100000000000116e-01	3.323999999999999733e-01
1.000000000000000000e+00	-5.272459999999999702e+00	5.000000000000000000e+00	0.000000000000000000e+00	1.601100000000000023e-01	3.604399999999999826e-01
1.000000000000000000e+00	2.298838999999999899e+01	8.000000000000000000e+00	0.000000000000000000e+00	1.637699999999999989e-01	3.326999999999999957e-01
1.000000000000000000e+00	7.622785000000000366e+01	5.000000000000000000e+00	0.000000000000000000e+00	1.640199999999999991e-01	3.155399999999999872e-01
1.000000000000000000e+00	3.902230999999999739e+01	6.000000000000000000e+00	0.000000000000000000e+00	1.524600000000000122e-01	3.641099999999999892e-01
1.000000000000000000e+00	1.362419000000000047e+01	8.000000000000000000e+00	0.000000000000000000e+00	1.546800000000000119e-01	3.546099999999999808e-01
1.000000000000000000e+00	-4.864538999999999902e+01	6.000000000000000000e+00	0.000000000000000000e+00	1.460299999999999931e-01	3.856299999999999728e-01
1.000000000000000000e+00	7.390952000000000055e+01	7.000000000000000000e+00	0.000000000000000000e+00	1.348699999999999899e-01	4.030000000000000249e-01
1.000000000000000000e+00	-3.183424000000000120e+01	5.000000000000000000e+00	0.000000000000000000e+00	1.329299999999999926e-01	3.740399999999999836e-01
1.000000000000000000e+00	1.240045300000000026e+02	3.000000000000000000e+00	0.000000000000000000e+00	1.275999999999999912e-01	4.157199999999999784e-01
1.000000000000000000e+00	4.175592999999999932e+01	7.000000000000000000e+00	0.000000000000000000e+00	1.332200000000000051e-01	4.097000000000000086e-01
1.000000000000000000e+00	-3.644416999999999973e+01	9.000000000000000000e+00	0.000000000000000000e+00	1.270000000000000018e-01	3.681499999999999773e-01
1.000000000000000000e+00	1.396795999999999971e+01	6.000000000000000000e+00	0.000000000000000000e+00	1.222300000000000053e-01	4.072200000000000264e-01
1.000000000000000000e+00	-6.360660000000000203e+00	7.000000000000000000e+00	0.000000000000000000e+00	1.192499999999999949e-01	4.101600000000000246e-01
1.000000000000000000e+00	-2.650100000000000233e-01	4.000000000000000000e+00	0.000000000000000000e+00	1.256299999999999917e-01	4.105199999999999960e-01
1.000000000000000000e+00	9.719317999999999813e+01	6.000000000000000000e+00	0.000000000000000000e+00	1.235099999999999948e-01	4.227199999999999847e-01
1.000000000000000000e+00	1.497546100000000138e+02	3.000000000000000000e+00	0.000000000000000000e+00	1.219999999999999973e-01	4.022399999999999864e-01
1.000000000000000000e+00	7.445850000000000080e+01	3.000000000000000000e+00	0.000000000000000000e+00	1.227700000000000041e-01	3.858300000000000063e-01
1.000000000000000000e+00	1.794808899999999880e+02	3.000000000000000000e+00	0.000000000000000000e+00	1.201900000000000052e-01	3.960299999999999931e-01
1.000000000000000000e+00	1.242144700000000057e+02	1.000000000000000000e+00	0.000000000000000000e+00	1.133699999999999986e-01	4.296499999999999764e-01
1.000000000000000000e+00	4.812223999999999791e+01	1.000000000000000000e+00	0.000000000000000000e+00	1.091400000000000009e-01	4.919899999999999829e-01
1.000000000000000000e+00	7.280553000000000452e+01	1.000000000000000000e+00	0.000000000000000000e+00	1.011999999999999983e-01	4.559500000000000219e-01
1.000000000000000000e+00	1.412063400000000115e+02	3.000000000000000000e+00	0.000000000000000000e+00	9.722999999999999698e-02	4.395899999999999808e-01
1.000000000000000000e+00	9.915570000000000661e+00	2.000000000000000000e+00	0.000000000000000000e+00	1.088200000000000001e-01	4.887500000000000178e-01
1.000000000000000000e+00	6.571398999999999546e+01	2.000000000000000000e+00	0.000000000000000000e+00	1.036600000000000021e-01	5.065399999999999903e-01
1.000000000000000000e+00	1.821664499999999975e+02	4.000000000000000000e+00	0.000000000000000000e+00	9.948999999999999511e-02	4.250399999999999734e-01
1.000000000000000000e+00	2.615723800000000097e+02	4.000000000000000000e+00	0.000000000000000000e+00	1.015999999999999959e-01	4.843500000000000028e-01
1.000000000000000000e+00	2.566181000000000267e+02	2.000000000000000000e+00	0.000000000000000000e+00	1.053999999999999937e-01	4.834899999999999753e-01
1.000000000000000000e+00	7.585478000000000520e+01	3.000000000000000000e+00	0.000000000000000000e+00	1.007500000000000062e-01	4.368299999999999961e-01
1.000000000000000000e+00	1.991344699999999932e+02	5.000000000000000000e+00	0.000000000000000000e+00	8.914999999999999314e-02	4.073100000000000054e-01
1.000000000000000000e+00	2.002431899999999985e+02	6.000000000000000000e+00	0.000000000000000000e+00	9.646000000000000407e-02	4.773999999999999910e-01
1.000000000000000000e+00	7.948508999999999958e+01	4.000000000000000000e+00	0.000000000000000000e+00	9.261999999999999400e-02	4.469000000000000195e-01
1.000000000000000000e+00	8.936530000000000484e+01	4.000000000000000000e+00	0.000000000000000000e+00	9.357999999999999652e-02	4.980999999999999872e-01
1.000000000000000000e+00	1.600842499999999973e+02	5.000000000000000000e+00	0.000000000000000000e+00	8.550000000000000655e-02	5.214900000000000091e-01
1.000000000000000000e+00	1.423806700000000092e+02	3.000000000000000000e+00	0.000000000000000000e+00	8.390999999999999848e-02	5.294900000000000162e-01
1.000000000000000000e+00	1.522953300000000070e+02	8.000000000000000000e+00	0.000000000000000000e+00	7.852000000000000646e-02	5.632599999999999829e-01
1.000000000000000000e+00	-5.644055000000000177e+01	9.000000000000000000e+00	0.000000000000000000e+00	7.420999999999999819e-02	5.838200000000000056e-01
1.000000000000000000e+00	5.065156000000000347e+01	6.000000000000000000e+00	0.000000000000000000e+00	7.727000000000000535e-02	5.493999999999999995e-01
1.000000000000000000e+00	4.315982999999999947e+01	7.000000000000000000e+00	0.000000000000000000e+00	8.235000000000000653e-02	5.222599999999999465e-01
1.000000000000000000e+00	-4.318389999999999951e+00	7.000000000000000000e+00	0.000000000000000000e+00	8.019999999999999352e-02	5.754899999999999460e-01
1.000000000000000000e+00	8.362282999999999333e+01	9.000000000000000000e+00	0.000000000000000000e+00	9.275999999999999523e-02	5.247899999999999787e-01
1.000000000000000000e+00	-4.395030000000000214e+00	8.000000000000000000e+00	0.000000000000000000e+00	9.157999999999999474e-02	5.041400000000000325e-01
1.000000000000000000e+00	4.129511999999999716e+01	7.000000000000000000e+00	0.000000000000000000e+00	9.582999999999999852e-02	4.656899999999999928e-01
1.000000000000000000e+00	1.512389499999999884e+02	7.000000000000000000e+00	0.000000000000000000e+00	1.004099999999999993e-01	4.275399999999999756e-01
1.000000000000000000e+00	4.264182000000000272e+01	9.000000000000000000e+00	0.000000000000000000e+00	1.012399999999999967e-01	4.539500000000000202e-01
1.000000000000000000e+00	1.280947600000000079e+02	8.000000000000000000e+00	0.000000000000000000e+00	1.045299999999999979e-01	4.911400000000000210e-01
1.000000000000000000e+00	-1.444799000000000078e+01	5.000000000000000000e+00	0.000000000000000000e+00	1.102500000000000008e-01	4.621999999999999997e-01
1.000000000000000000e+00	3.729648999999999859e+01	5.000000000000000000e+00	0.000000000000000000e+00	1.072599999999999942e-01	4.531800000000000272e-01
1.000000000000000000e+00	1.555207800000000020e+02	4.000000000000000000e+00	0.000000000000000000e+00	1.056900000000000062e-01	4.544799999999999951e-01
1.000000000000000000e+00	1.435005500000000040e+02	3.000000000000000000e+00	0.000000000000000000e+00	1.052000000000000018e-01	4.559699999999999864e-01
1.000000000000000000e+00	2.027115499999999884e+02	5.000000000000000000e+00	0.000000000000000000e+00	1.054199999999999998e-01	4.630400000000000071e-01
1.000000000000000000e+00	1.721525499999999909e+02	8.000000000000000000e+00	0.000000000000000000e+00	1.106000000000000039e-01	4.681799999999999851e-01
1.000000000000000000e+00	5.009089000000000169e+01	7.000000000000000000e+00	0.000000000000000000e+00	1.163700000000000012e-01	4.358899999999999997e-01
1.000000000000000000e+00	8.182444999999999879e+01	8.000000000000000000e+00	0.000000000000000000e+00	1.100899999999999934e-01	4.621000000000000107e-01
1.000000000000000000e+00	7.957689000000000590e+01	9.000000000000000000e+00	0.000000000000000000e+00	1.137600000000000000e-01	4.441100000000000048e-01
1.000000000000000000e+00	2.082926600000000121e+02	7.000000000000000000e+00	0.000000000000000000e+00	1.329200000000000104e-01	4.233399999999999941e-01
1.000000000000000000e+00	1.016070899999999995e+02	7.000000000000000000e+00	0.000000000000000000e+00	1.246400000000000008e-01	4.014199999999999990e-01
1.000000000000000000e+00	1.270562299999999993e+02	9.000000000000000000e+00	0.000000000000000000e+00	1.168099999999999972e-01	4.416599999999999970e-01
1.000000000000000000e+00	1.267276399999999938e+02	1.100000000000000000e+01	0.000000000000000000e+00	1.175999999999999962e-01	3.821399999999999797e-01
1.000000000000000000e+00	8.038143999999999778e+01	1.000000000000000000e+01	0.000000000000000000e+00	1.106899999999999967e-01	4.270100000000000007e-01
1.000000000000000000e+00	1.546180000000000021e+01	1.100000000000000000e+01	0.000000000000000000e+00	1.169400000000000023e-01	4.484799999999999898e-01
1.000000000000000000e+00	2.507644000000000162e+01	9.000000000000000000e+00	0.000000000000000000e+00	1.212899999999999950e-01	4.645599999999999730e-01
1.000000000000000000e+00	6.811329000000000633e+01	9.000000000000000000e+00	0.000000000000000000e+00	1.111000000000000043e-01	4.101500000000000146e-01
1.000000000000000000e+00	-1.713889999999999958e+01	9.000000000000000000e+00	0.000000000000000000e+00	1.068999999999999950e-01	4.673100000000000032e-01
1.000000000000000000e+00	3.254026999999999958e+01	5.000000000000000000e+00	0.000000000000000000e+00	9.894000000000000017e-02	4.884299999999999753e-01
1.000000000000000000e+00	9.263350000000000861e+00	4.000000000000000000e+00	0.000000000000000000e+00	1.046699999999999992e-01	4.912799999999999945e-01
1.000000000000000000e+00	1.129545899999999961e+02	5.000000000000000000e+00	0.000000000000000000e+00	9.679999999999999716e-02	5.022299999999999542e-01
1.000000000000000000e+00	6.170369000000000170e+01	7.000000000000000000e+00	0.000000000000000000e+00	9.764000000000000457e-02	4.967699999999999894e-01
1.000000000000000000e+00	1.570684400000000096e+02	9.000000000000000000e+00	0.000000000000000000e+00	9.254999999999999338e-02	5.210299999999999931e-01
1.000000000000000000e+00	4.650966999999999985e+01	9.000000000000000000e+00	0.000000000000000000e+00	8.762000000000000344e-02	5.231400000000000494e-01
1.000000000000000000e+00	-1.486317000000000021e+01	8.000000000000000000e+00	0.000000000000000000e+00	8.959000000000000297e-02	5.099200000000000399e-01
1.000000000000000000e+00	2.315275699999999972e+02	6.000000000000000000e+00	0.000000000000000000e+00	8.298999999999999433e-02	5.620100000000000096e-01
1.000000000000000000e+00	1.085206299999999970e+02	6.000000000000000000e+00	0.000000000000000000e+00	7.878999999999999893e-02	4.976599999999999913e-01
1.000000000000000000e+00	1.425653599999999983e+02	7.000000000000000000e+00	0.000000000000000000e+00	6.611000000000000210e-02	5.196399999999999908e-01
1.000000000000000000e+00	1.277367299999999943e+02	1.000000000000000000e+01	0.000000000000000000e+00	6.768000000000000405e-02	5.903599999999999959e-01
1.000000000000000000e+00	2.187572399999999959e+02	1.100000000000000000e+01	0.000000000000000000e+00	6.840000000000000246e-02	6.078599999999999559e-01
1.000000000000000000e+00	1.664131299999999953e+02	1.100000000000000000e+01	0.000000000000000000e+00	6.557999999999999940e-02	6.013800000000000257e-01
1.000000000000000000e+00	2.423785200000000088e+02	1.200000000000000000e+01	0.000000000000000000e+00	6.468999999999999750e-02	6.014000000000000457e-01
1.000000000000000000e+00	1.615866599999999949e+02	1.600000000000000000e+01	0.000000000000000000e+00	6.671000000000000540e-02	5.785799999999999832e-01
1.000000000000000000e+00	2.390970800000000054e+02	1.500000000000000000e+01	0.000000000000000000e+00	7.660000000000000142e-02	5.815099999999999714e-01
1.000000000000000000e+00	1.805433700000000101e+02	1.400000000000000000e+01	0.000000000000000000e+00	7.507999999999999396e-02	5.726999999999999869e-01
1.000000000000000000e+00	8.187475000000000591e+01	1.100000000000000000e+01	0.000000000000000000e+00	7.978999999999999981e-02	5.380599999999999827e-01
1.000000000000000000e+00	1.930718999999999994e+02	8.000000000000000000e+00	0.000000000000000000e+00	7.402999999999999858e-02	5.589600000000000124e-01
1.000000000000000000e+00	1.518146199999999908e+02	1.300000000000000000e+01	0.000000000000000000e+00	6.862000000000000044e-02	5.535499999999999865e-01
1.000000000000000000e+00	1.025940800000000053e+02	1.100000000000000000e+01	0.000000000000000000e+00	7.169999999999999984e-02	5.596799999999999553e-01
1.000000000000000000e+00	2.075734999999999957e+02	1.100000000000000000e+01	0.000000000000000000e+00	6.696000000000000563e-02	5.822599999999999998e-01
1.000000000000000000e+00	2.272552999999999912e+01	9.000000000000000000e+00	0.000000000000000000e+00	6.382999999999999785e-02	6.289500000000000091e-01
1.000000000000000000e+00	6.900203000000000486e+01	7.000000000000000000e+00	0.000000000000000000e+00	7.140000000000000513e-02	5.976200000000000401e-01
1.000000000000000000e+00	1.999928700000000106e+02	9.000000000000000000e+00	0.000000000000000000e+00	7.381000000000000061e-02	5.787299999999999667e-01
1.000000000000000000e+00	3.301379000000000019e+02	8.000000000000000000e+00	0.000000000000000000e+00	7.259000000000000175e-02	5.848200000000000065e-01
1.000000000000000000e+00	1.473385100000000136e+02	9.000000000000000000e+00	0.000000000000000000e+00	7.489999999999999436e-02	5.619199999999999751e-01
1.000000000000000000e+00	1.917745400000000018e+02	5.000000000000000000e+00	0.000000000000000000e+00	7.059999999999999609e-02	5.955399999999999583e-01
1.000000000000000000e+00	2.314211699999999894e+02	3.000000000000000000e+00	0.000000000000000000e+00	6.873999999999999555e-02	6.007000000000000117e-01
1.000000000000000000e+00	1.301465699999999970e+02	3.000000000000000000e+00	0.000000000000000000e+00	6.969999999999999807e-02	5.536200000000000010e-01
1.000000000000000000e+00	1.748044000000000153e+01	2.000000000000000000e+00	0.000000000000000000e+00	6.940999999999999948e-02	5.676700000000000079e-01
1.000000000000000000e+00	9.306445999999999685e+01	2.000000000000000000e+00	0.000000000000000000e+00	8.530999999999999694e-02	5.726900000000000324e-01
1.000000000000000000e+00	1.319160599999999874e+02	4.000000000000000000e+00	0.000000000000000000e+00	9.225999999999999479e-02	5.417300000000000448e-01
1.000000000000000000e+00	1.271264800000000008e+02	3.000000000000000000e+00	0.000000000000000000e+00	9.085000000000000020e-02	5.172299999999999676e-01
1.000000000000000000e+00	7.424653000000000702e+01	4.000000000000000000e+00	0.000000000000000000e+00	9.084000000000000408e-02	5.254699999999999926e-01
1.000000000000000000e+00	-2.644478000000000151e+01	6.000000000000000000e+00	0.000000000000000000e+00	9.436999999999999555e-02	4.942599999999999771e-01
1.000000000000000000e+00	3.399022999999999683e+01	5.000000000000000000e+00	0.000000000000000000e+00	9.821000000000000563e-02	4.818999999999999950e-01
1.000000000000000000e+00	1.706709000000000032e+01	5.000000000000000000e+00	0.000000000000000000e+00	1.050900000000000029e-01	4.444799999999999862e-01
1.000000000000000000e+00	1.027822500000000048e+02	6.000000000000000000e+00	0.000000000000000000e+00	1.010000000000000064e-01	4.861599999999999810e-01
1.000000000000000000e+00	9.449809000000000481e+01	5.000000000000000000e+00	0.000000000000000000e+00	8.615000000000000435e-02	5.597400000000000153e-01
1.000000000000000000e+00	2.201590199999999982e+02	6.000000000000000000e+00	0.000000000000000000e+00	8.422999999999999932e-02	5.077500000000000346e-01
1.000000000000000000e+00	1.238266600000000039e+02	4.000000000000000000e+00	0.000000000000000000e+00	8.329999999999999905e-02	5.165699999999999736e-01
1.000000000000000000e+00	1.384796599999999955e+02	5.000000000000000000e+00	0.000000000000000000e+00	8.178000000000000547e-02	5.362900000000000444e-01
1.000000000000000000e+00	1.595479400000000112e+02	7.000000000000000000e+00	0.000000000000000000e+00	8.032000000000000250e-02	5.565900000000000292e-01
1.000000000000000000e+00	6.497065000000000623e+01	6.000000000000000000e+00	0.000000000000000000e+00	6.187000000000000138e-02	5.442900000000000515e-01
1.000000000000000000e+00	1.494489399999999932e+02	9.000000000000000000e+00	0.000000000000000000e+00	6.883000000000000229e-02	6.497800000000000242e-01
1.000000000000000000e+00	1.914360100000000102e+02	8.000000000000000000e+00	0.000000000000000000e+00	7.252000000000000113e-02	5.675700000000000189e-01
1.000000000000000000e+00	1.178116299999999939e+02	8.000000000000000000e+00	0.000000000000000000e+00	7.602000000000000424e-02	5.389199999999999546e-01
1.000000000000000000e+00	7.782536000000000342e+01	8.000000000000000000e+00	0.000000000000000000e+00	8.150999999999999912e-02	5.469399999999999817e-01
1.000000000000000000e+00	1.958087000000000089e+01	7.000000000000000000e+00	0.000000000000000000e+00	8.912000000000000477e-02	4.606899999999999884e-01
1.000000000000000000e+00	1.742233999999999838e+01	7.000000000000000000e+00	0.000000000000000000e+00	8.944000000000000561e-02	5.280599999999999739e-01
1.000000000000000000e+00	3.597214000000000311e+01	8.000000000000000000e+00	0.000000000000000000e+00	9.095000000000000306e-02	4.974299999999999833e-01
1.000000000000000000e+00	3.157114999999999938e+01	7.000000000000000000e+00	0.000000000000000000e+00	9.213999999999999968e-02	4.863899999999999890e-01
1.000000000000000000e+00	-3.281569999999999876e+00	7.000000000000000000e+00	0.000000000000000000e+00	9.726999999999999535e-02	5.093999999999999639e-01
1.000000000000000000e+00	6.914861999999999398e+01	1.200000000000000000e+01	0.000000000000000000e+00	9.808000000000000052e-02	4.759599999999999942e-01
1.000000000000000000e+00	1.627486600000000010e+02	1.200000000000000000e+01	0.000000000000000000e+00	9.471000000000000252e-02	5.202400000000000357e-01
1.000000000000000000e+00	3.181444000000000116e+01	1.100000000000000000e+01	0.000000000000000000e+00	8.451000000000000179e-02	5.108000000000000318e-01
1.000000000000000000e+00	-3.826928000000000196e+01	7.000000000000000000e+00	0.000000000000000000e+00	8.139000000000000401e-02	5.579899999999999860e-01
1.000000000000000000e+00	3.025300000000000100e+00	8.000000000000000000e+00	0.000000000000000000e+00	7.957999999999999796e-02	5.950999999999999623e-01
1.000000000000000000e+00	9.117892000000000507e+01	7.000000000000000000e+00	0.000000000000000000e+00	7.517000000000000071e-02	5.806499999999999995e-01
1.000000000000000000e+00	2.365504099999999994e+02	3.000000000000000000e+00	0.000000000000000000e+00	7.084999999999999631e-02	6.109099999999999531e-01
1.000000000000000000e+00	1.199338999999999942e+02	5.000000000000000000e+00	0.000000000000000000e+00	6.671000000000000540e-02	6.042600000000000193e-01
1.000000000000000000e+00	1.290425400000000025e+02	7.000000000000000000e+00	0.000000000000000000e+00	6.741999999999999382e-02	5.661599999999999966e-01
1.000000000000000000e+00	-2.884834000000000032e+01	6.000000000000000000e+00	0.000000000000000000e+00	7.399000000000000021e-02	6.125699999999999479e-01
1.000000000000000000e+00	8.286261000000000365e+01	5.000000000000000000e+00	0.000000000000000000e+00	7.724000000000000310e-02	5.714700000000000335e-01
1.000000000000000000e+00	8.174857000000000085e+01	7.000000000000000000e+00	0.000000000000000000e+00	7.341999999999999915e-02	5.093900000000000095e-01
1.000000000000000000e+00	-1.790762000000000143e+01	5.000000000000000000e+00	0.000000000000000000e+00	7.686999999999999389e-02	5.705400000000000471e-01
1.000000000000000000e+00	1.046897900000000021e+02	5.000000000000000000e+00	0.000000000000000000e+00	7.037000000000000199e-02	5.484999999999999876e-01
1.000000000000000000e+00	7.359040000000000248e+00	3.000000000000000000e+00	0.000000000000000000e+00	7.270000000000000073e-02	5.273499999999999854e-01
1.000000000000000000e+00	7.308422000000000196e+01	4.000000000000000000e+00	0.000000000000000000e+00	7.091999999999999693e-02	5.589100000000000179e-01
1.000000000000000000e+00	1.429776500000000112e+02	8.000000000000000000e+00	0.000000000000000000e+00	7.477000000000000313e-02	5.171900000000000386e-01
1.000000000000000000e+00	1.560161000000000087e+01	9.000000000000000000e+00	0.000000000000000000e+00	8.502999999999999448e-02	5.559899999999999842e-01
1.000000000000000000e+00	-1.445104000000000077e+01	9.000000000000000000e+00	0.000000000000000000e+00	8.062999999999999334e-02	5.232599999999999474e-01
1.000000000000000000e+00	-3.779422000000000281e+01	1.000000000000000000e+01	0.000000000000000000e+00	8.010000000000000453e-02	5.745599999999999596e-01
1.000000000000000000e+00	3.725249999999999950e+00	7.000000000000000000e+00	0.000000000000000000e+00	7.986000000000000043e-02	5.593500000000000139e-01
1.000000000000000000e+00	8.030107999999999890e+01	7.000000000000000000e+00	0.000000000000000000e+00	7.950999999999999734e-02	5.755500000000000060e-01
1.000000000000000000e+00	-1.200489400000000018e+02	8.000000000000000000e+00	0.000000000000000000e+00	8.236000000000000265e-02	5.637600000000000389e-01
1.000000000000000000e+00	-7.182045999999999708e+01	8.000000000000000000e+00	0.000000000000000000e+00	8.311999999999999944e-02	5.066000000000000503e-01
1.000000000000000000e+00	3.493422000000000338e+01	8.000000000000000000e+00	0.000000000000000000e+00	8.958000000000000684e-02	5.429100000000000037e-01
1.000000000000000000e+00	-3.007859999999999978e+00	9.000000000000000000e+00	0.000000000000000000e+00	9.711999999999999800e-02	5.147800000000000153e-01
1.000000000000000000e+00	7.204639000000000237e+01	5.000000000000000000e+00	0.000000000000000000e+00	9.707999999999999963e-02	5.196600000000000108e-01
1.000000000000000000e+00	1.242182999999999993e+02	7.000000000000000000e+00	0.000000000000000000e+00	1.047099999999999975e-01	4.282599999999999740e-01
1.000000000000000000e+00	2.506415000000000148e+01	3.000000000000000000e+00	0.000000000000000000e+00	9.747000000000000108e-02	4.866599999999999815e-01
1.000000000000000000e+00	3.976042999999999950e+01	2.000000000000000000e+00	0.000000000000000000e+00	9.685000000000000553e-02	4.726600000000000246e-01
1.000000000000000000e+00	-3.909347000000000349e+01	4.000000000000000000e+00	0.000000000000000000e+00	1.012300000000000005e-01	4.850800000000000112e-01
1.000000000000000000e+00	-5.279249999999999687e+01	5.000000000000000000e+00	0.000000000000000000e+00	1.024899999999999978e-01	4.675699999999999856e-01
1.000000000000000000e+00	-6.593249000000000137e+01	3.000000000000000000e+00	0.000000000000000000e+00	9.772999999999999743e-02	4.458500000000000241e-01
1.000000000000000000e+00	-1.301843499999999949e+02	5.000000000000000000e+00	0.000000000000000000e+00	1.116599999999999954e-01	4.963500000000000134e-01
1.000000000000000000e+00	-8.750822999999999752e+01	4.000000000000000000e+00	0.000000000000000000e+00	1.061499999999999944e-01	4.955399999999999805e-01
1.000000000000000000e+00	-7.450048999999999921e+01	3.000000000000000000e+00	0.000000000000000000e+00	1.441900000000000126e-01	4.022000000000000020e-01
1.000000000000000000e+00	9.130500000000000282e-01	2.000000000000000000e+00	0.000000000000000000e+00	1.481099999999999917e-01	3.669299999999999784e-01
1.000000000000000000e+00	-4.278475999999999857e+01	6.000000000000000000e+00	0.000000000000000000e+00	1.419499999999999929e-01	3.374300000000000077e-01
1.000000000000000000e+00	7.560057999999999367e+01	8.000000000000000000e+00	0.000000000000000000e+00	1.453099999999999947e-01	3.988700000000000023e-01
1.000000000000000000e+00	1.105958399999999955e+02	7.000000000000000000e+00	0.000000000000000000e+00	1.399299999999999988e-01	3.990699999999999803e-01
1.000000000000000000e+00	1.126765599999999949e+02	6.000000000000000000e+00	0.000000000000000000e+00	1.439799999999999969e-01	3.782699999999999951e-01
1.000000000000000000e+00	8.261559999999999349e+00	6.000000000000000000e+00	0.000000000000000000e+00	1.394100000000000061e-01	3.978099999999999969e-01
1.000000000000000000e+00	1.911748000000000047e+01	6.000000000000000000e+00	0.000000000000000000e+00	1.432900000000000007e-01	3.735299999999999732e-01
1.000000000000000000e+00	3.422240000000000038e+01	4.000000000000000000e+00	0.000000000000000000e+00	1.384799999999999920e-01	4.082799999999999763e-01
1.000000000000000000e+00	3.994926000000000244e+01	7.000000000000000000e+00	0.000000000000000000e+00	1.422299999999999953e-01	4.022999999999999909e-01
1.000000000000000000e+00	2.416762999999999906e+01	7.000000000000000000e+00	0.000000000000000000e+00	1.518200000000000105e-01	3.783900000000000041e-01
1.000000000000000000e+00	9.744818999999999676e+01	6.000000000000000000e+00	0.000000000000000000e+00	1.515600000000000003e-01	3.992800000000000238e-01
1.000000000000000000e+00	6.606757000000000346e+01	7.000000000000000000e+00	0.000000000000000000e+00	1.565699999999999870e-01	3.588899999999999868e-01
1.000000000000000000e+00	-1.821474999999999866e+01	5.000000000000000000e+00	0.000000000000000000e+00	1.501699999999999979e-01	3.450199999999999934e-01
1.000000000000000000e+00	1.768946699999999908e+02	5.000000000000000000e+00	0.000000000000000000e+00	1.464799999999999991e-01	3.841700000000000115e-01
1.000000000000000000e+00	1.753544500000000141e+02	6.000000000000000000e+00	0.000000000000000000e+00	1.479100000000000137e-01	3.849500000000000144e-01
1.000000000000000000e+00	1.750405599999999993e+02	7.000000000000000000e+00	0.000000000000000000e+00	1.602399999999999936e-01	3.462999999999999967e-01
1.000000000000000000e+00	3.984342999999999790e+01	6.000000000000000000e+00	0.000000000000000000e+00	1.647399999999999975e-01	3.366100000000000203e-01
1.000000000000000000e+00	7.750212999999999397e+01	3.000000000000000000e+00	0.000000000000000000e+00	1.523299999999999932e-01	3.063699999999999757e-01
1.000000000000000000e+00	3.183349000000000117e+01	6.000000000000000000e+00	0.000000000000000000e+00	1.531099999999999961e-01	3.632699999999999818e-01
1.000000000000000000e+00	8.424530000000000030e+01	6.000000000000000000e+00	0.000000000000000000e+00	1.562500000000000000e-01	3.429800000000000071e-01
1.000000000000000000e+00	6.200010000000000332e+01	4.000000000000000000e+00	0.000000000000000000e+00	1.565499999999999947e-01	3.432799999999999740e-01
1.000000000000000000e+00	5.225265000000000271e+01	5.000000000000000000e+00	0.000000000000000000e+00	1.666400000000000103e-01	3.381700000000000261e-01
1.000000000000000000e+00	9.380935999999999808e+01	9.000000000000000000e+00	0.000000000000000000e+00	1.593299999999999994e-01	3.542399999999999993e-01
1.000000000000000000e+00	8.391489999999999227e+00	4.000000000000000000e+00	0.000000000000000000e+00	1.644799999999999873e-01	3.660100000000000020e-01
1.000000000000000000e+00	6.586750000000000327e+00	4.000000000000000000e+00	0.000000000000000000e+00	1.720200000000000062e-01	3.120800000000000241e-01
1.000000000000000000e+00	-4.220683999999999969e+01	5.000000000000000000e+00	0.000000000000000000e+00	1.735200000000000076e-01	2.945900000000000185e-01
1.000000000000000000e+00	6.926023999999999603e+01	9.000000000000000000e+00	0.000000000000000000e+00	1.722700000000000065e-01	2.835400000000000142e-01
1.000000000000000000e+00	2.442860000000000031e+00	8.000000000000000000e+00	0.000000000000000000e+00	1.763699999999999990e-01	2.736199999999999743e-01
1.000000000000000000e+00	2.470384999999999920e+01	8.000000000000000000e+00	0.000000000000000000e+00	1.788200000000000067e-01	3.064299999999999802e-01
1.000000000000000000e+00	6.551860000000000639e+01	9.000000000000000000e+00	0.000000000000000000e+00	1.834600000000000120e-01	3.075399999999999801e-01
1.000000000000000000e+00	1.973484599999999887e+02	3.000000000000000000e+00	0.000000000000000000e+00	1.803200000000000081e-01	3.209600000000000231e-01
1.000000000000000000e+00	1.347212900000000104e+02	6.000000000000000000e+00	1.000000000000000000e+00	1.717599999999999960e-01	2.396199999999999997e-01
1.000000000000000000e+00	3.430883999999999645e+01	4.000000000000000000e+00	0.000000000000000000e+00	1.713600000000000123e-01	2.583599999999999786e-01
1.000000000000000000e+00	1.001933199999999999e+02	4.000000000000000000e+00	0.000000000000000000e+00	1.686999999999999889e-01	3.266600000000000059e-01
1.000000000000000000e+00	-3.734514000000000067e+01	6.000000000000000000e+00	1.000000000000000000e+00	1.574399999999999966e-01	3.333200000000000052e-01
1.000000000000000000e+00	4.033037999999999812e+01	6.000000000000000000e+00	1.000000000000000000e+00	1.568700000000000094e-01	3.313499999999999779e-01
1.000000000000000000e+00	7.206959000000000515e+01	5.000000000000000000e+00	1.000000000000000000e+00	1.644899999999999973e-01	3.813500000000000223e-01
1.000000000000000000e+00	1.982608000000000104e+01	5.000000000000000000e+00	1.000000000000000000e+00	1.728600000000000136e-01	3.200899999999999856e-01
1.000000000000000000e+00	6.656634999999999991e+01	5.000000000000000000e+00	1.000000000000000000e+00	1.619099999999999984e-01	3.373599999999999932e-01
1.000000000000000000e+00	-5.186153000000000191e+01	4.000000000000000000e+00	1.000000000000000000e+00	1.538299999999999945e-01	3.708600000000000230e-01
1.000000000000000000e+00	1.713338999999999857e+01	4.000000000000000000e+00	1.000000000000000000e+00	1.550400000000000111e-01	3.185299999999999798e-01
1.000000000000000000e+00	5.067844000000000193e+01	7.000000000000000000e+00	1.000000000000000000e+00	1.532300000000000051e-01	3.602799999999999891e-01
1.000000000000000000e+00	-4.326948000000000150e+01	7.000000000000000000e+00	0.000000000000000000e+00	1.538799999999999890e-01	3.889400000000000079e-01
1.000000000000000000e+00	6.417643999999999949e+01	7.000000000000000000e+00	0.000000000000000000e+00	1.459600000000000064e-01	3.958900000000000197e-01
1.000000000000000000e+00	4.931318999999999875e+01	9.000000000000000000e+00	0.000000000000000000e+00	1.411100000000000132e-01	4.022700000000000164e-01
1.000000000000000000e+00	7.350862999999999658e+01	8.000000000000000000e+00	0.000000000000000000e+00	1.370300000000000129e-01	3.893400000000000194e-01
1.000000000000000000e+00	1.408699100000000044e+02	8.000000000000000000e+00	0.000000000000000000e+00	1.267300000000000093e-01	4.272900000000000031e-01
1.000000000000000000e+00	2.750500999999999863e+01	7.000000000000000000e+00	0.000000000000000000e+00	1.168499999999999955e-01	4.534199999999999897e-01
1.000000000000000000e+00	-9.248100000000000209e-01	5.000000000000000000e+00	0.000000000000000000e+00	1.139600000000000057e-01	4.707999999999999963e-01
1.000000000000000000e+00	-7.505720999999999776e+01	8.000000000000000000e+00	1.000000000000000000e+00	1.170599999999999974e-01	4.584500000000000242e-01
1.000000000000000000e+00	7.506471999999999412e+01	8.000000000000000000e+00	1.000000000000000000e+00	1.185400000000000065e-01	4.588599999999999901e-01
1.000000000000000000e+00	-1.665957999999999828e+01	7.000000000000000000e+00	2.000000000000000000e+00	1.235799999999999954e-01	4.512900000000000245e-01
1.000000000000000000e+00	1.304268999999999892e+02	7.000000000000000000e+00	2.000000000000000000e+00	1.262600000000000111e-01	4.587999999999999856e-01
1.000000000000000000e+00	-3.141336000000000084e+01	8.000000000000000000e+00	2.000000000000000000e+00	1.332599999999999896e-01	4.076199999999999823e-01
1.000000000000000000e+00	-1.795808999999999855e+01	1.000000000000000000e+01	2.000000000000000000e+00	1.428399999999999948e-01	4.248600000000000154e-01
1.000000000000000000e+00	2.320747000000000071e+01	1.100000000000000000e+01	2.000000000000000000e+00	1.396100000000000119e-01	4.151699999999999835e-01
1.000000000000000000e+00	3.977374999999999972e+01	1.300000000000000000e+01	3.000000000000000000e+00	1.527499999999999969e-01	3.533600000000000074e-01
1.000000000000000000e+00	8.067732999999999777e+01	1.400000000000000000e+01	4.000000000000000000e+00	1.505499999999999894e-01	3.604399999999999826e-01
1.000000000000000000e+00	7.310156000000000631e+01	1.000000000000000000e+01	2.000000000000000000e+00	1.519999999999999962e-01	3.480699999999999905e-01
1.000000000000000000e+00	1.157558400000000063e+02	1.200000000000000000e+01	3.000000000000000000e+00	1.563900000000000012e-01	3.424699999999999966e-01
1.000000000000000000e+00	1.407094600000000071e+02	8.000000000000000000e+00	4.000000000000000000e+00	1.515100000000000058e-01	3.418499999999999872e-01
1.000000000000000000e+00	1.010343400000000003e+02	8.000000000000000000e+00	4.000000000000000000e+00	1.573299999999999976e-01	3.625999999999999779e-01
1.000000000000000000e+00	3.112329000000000079e+01	7.000000000000000000e+00	3.000000000000000000e+00	1.614400000000000002e-01	3.437899999999999845e-01
1.000000000000000000e+00	9.517510000000000048e+01	7.000000000000000000e+00	3.000000000000000000e+00	1.599200000000000066e-01	3.225799999999999779e-01
1.000000000000000000e+00	8.235089999999999577e+01	7.000000000000000000e+00	1.000000000000000000e+00	1.670500000000000040e-01	3.215100000000000180e-01
1.000000000000000000e+00	9.608777999999999508e+01	7.000000000000000000e+00	1.000000000000000000e+00	1.702200000000000102e-01	3.318599999999999883e-01
1.000000000000000000e+00	-3.684239999999999959e+00	8.000000000000000000e+00	4.000000000000000000e+00	1.715700000000000003e-01	2.692800000000000193e-01
1.000000000000000000e+00	3.134077999999999875e+01	5.000000000000000000e+00	3.000000000000000000e+00	1.695200000000000040e-01	2.939999999999999836e-01
1.000000000000000000e+00	1.125850700000000018e+02	6.000000000000000000e+00	4.000000000000000000e+00	1.634899999999999964e-01	3.147800000000000042e-01
1.000000000000000000e+00	1.539272000000000062e+01	5.000000000000000000e+00	4.000000000000000000e+00	1.807699999999999863e-01	2.993999999999999995e-01
1.000000000000000000e+00	7.010439999999999827e+01	6.000000000000000000e+00	5.000000000000000000e+00	1.846800000000000108e-01	2.882199999999999762e-01
1.000000000000000000e+00	-1.315665000000000084e+01	6.000000000000000000e+00	5.000000000000000000e+00	1.819600000000000106e-01	3.079999999999999960e-01
1.000000000000000000e+00	2.140250499999999931e+02	6.000000000000000000e+00	4.000000000000000000e+00	1.869899999999999896e-01	3.143099999999999783e-01
1.000000000000000000e+00	1.037392700000000048e+02	5.000000000000000000e+00	3.000000000000000000e+00	1.926900000000000002e-01	2.572999999999999732e-01
1.000000000000000000e+00	1.178580999999999968e+01	4.000000000000000000e+00	2.000000000000000000e+00	1.956700000000000106e-01	2.321199999999999930e-01
1.000000000000000000e+00	7.297881999999999891e+01	4.000000000000000000e+00	5.000000000000000000e+00	1.967000000000000137e-01	2.082600000000000007e-01
1.000000000000000000e+00	1.517291899999999885e+02	4.000000000000000000e+00	3.000000000000000000e+00	1.862099999999999866e-01	2.330299999999999871e-01
1.000000000000000000e+00	4.375842999999999705e+01	4.000000000000000000e+00	2.000000000000000000e+00	1.894599999999999895e-01	2.391500000000000015e-01
1.000000000000000000e+00	6.798132999999999981e+01	6.000000000000000000e+00	3.000000000000000000e+00	1.889099999999999946e-01	2.748399999999999732e-01
1.000000000000000000e+00	1.054427799999999991e+02	5.000000000000000000e+00	2.000000000000000000e+00	1.881500000000000117e-01	2.906299999999999994e-01
1.000000000000000000e+00	1.569252000000000002e+01	4.000000000000000000e+00	4.000000000000000000e+00	1.945999999999999952e-01	2.776100000000000234e-01
1.000000000000000000e+00	1.914563799999999958e+02	3.000000000000000000e+00	4.000000000000000000e+00	1.858700000000000074e-01	2.587300000000000155e-01
1.000000000000000000e+00	1.812063799999999958e+02	5.000000000000000000e+00	5.000000000000000000e+00	1.919599999999999917e-01	2.484399999999999942e-01
1.000000000000000000e+00	4.052069000000000187e+01	5.000000000000000000e+00	5.000000000000000000e+00	1.879300000000000137e-01	2.445400000000000074e-01
1.000000000000000000e+00	1.476512400000000014e+02	6.000000000000000000e+00	4.000000000000000000e+00	1.741800000000000015e-01	2.295599999999999863e-01
1.000000000000000000e+00	7.803207999999999345e+01	4.000000000000000000e+00	6.000000000000000000e+00	1.705899999999999916e-01	2.789300000000000113e-01
1.000000000000000000e+00	9.973375000000000057e+01	3.000000000000000000e+00	3.000000000000000000e+00	1.656299999999999994e-01	3.190899999999999848e-01
1.000000000000000000e+00	1.040529599999999988e+02	7.000000000000000000e+00	3.000000000000000000e+00	1.666700000000000126e-01	3.168900000000000050e-01
1.000000000000000000e+00	7.843840000000000146e+00	6.000000000000000000e+00	3.000000000000000000e+00	1.627399999999999958e-01	3.155399999999999872e-01
1.000000000000000000e+00	8.086074999999999591e+01	4.000000000000000000e+00	5.000000000000000000e+00	1.682899999999999952e-01	3.042099999999999804e-01
1.000000000000000000e+00	4.879787000000000319e+01	5.000000000000000000e+00	6.000000000000000000e+00	1.634599999999999942e-01	3.376899999999999902e-01
1.000000000000000000e+00	9.478771000000000413e+01	4.000000000000000000e+00	5.000000000000000000e+00	1.609599999999999920e-01	3.529399999999999760e-01
1.000000000000000000e+00	1.122937500000000028e+02	4.000000000000000000e+00	5.000000000000000000e+00	1.582999999999999963e-01	3.060200000000000142e-01
1.000000000000000000e+00	1.700800600000000031e+02	7.000000000000000000e+00	6.000000000000000000e+00	1.577600000000000113e-01	2.844599999999999906e-01
1.000000000000000000e+00	2.020087699999999984e+02	6.000000000000000000e+00	6.000000000000000000e+00	1.671600000000000030e-01	3.765100000000000113e-01
1.000000000000000000e+00	1.416360200000000020e+02	7.000000000000000000e+00	6.000000000000000000e+00	1.786899999999999877e-01	2.851899999999999991e-01
1.000000000000000000e+00	1.140347199999999930e+02	7.000000000000000000e+00	4.000000000000000000e+00	1.725500000000000089e-01	3.290899999999999936e-01
1.000000000000000000e+00	1.146269900000000064e+02	7.000000000000000000e+00	5.000000000000000000e+00	1.764999999999999902e-01	3.279500000000000193e-01
1.000000000000000000e+00	5.166870000000000118e+01	5.000000000000000000e+00	2.000000000000000000e+00	1.907500000000000029e-01	2.731199999999999739e-01
1.000000000000000000e+00	1.262510000000000021e+00	5.000000000000000000e+00	3.000000000000000000e+00	1.899399999999999977e-01	2.989200000000000190e-01
1.000000000000000000e+00	-2.842967000000000155e+01	9.000000000000000000e+00	4.000000000000000000e+00	1.932500000000000051e-01	2.691799999999999748e-01
1.000000000000000000e+00	-2.142712999999999823e+01	9.000000000000000000e+00	4.000000000000000000e+00	1.861299999999999899e-01	2.866099999999999759e-01
1.000000000000000000e+00	2.897136000000000067e+01	9.000000000000000000e+00	3.000000000000000000e+00	1.907999999999999974e-01	2.805400000000000116e-01
1.000000000000000000e+00	5.664325999999999794e+01	7.000000000000000000e+00	3.000000000000000000e+00	1.875600000000000045e-01	3.002799999999999914e-01
1.000000000000000000e+00	-3.668992999999999682e+01	8.000000000000000000e+00	4.000000000000000000e+00	1.971299999999999997e-01	2.990599999999999925e-01
1.000000000000000000e+00	6.761505999999999972e+01	9.000000000000000000e+00	3.000000000000000000e+00	1.917600000000000138e-01	2.790699999999999847e-01
1.000000000000000000e+00	3.659483999999999781e+01	9.000000000000000000e+00	2.000000000000000000e+00	1.881200000000000094e-01	2.923399999999999888e-01
1.000000000000000000e+00	-2.227189999999999870e+01	5.000000000000000000e+00	4.000000000000000000e+00	1.802300000000000013e-01	3.037799999999999945e-01
1.000000000000000000e+00	1.700973299999999995e+02	5.000000000000000000e+00	5.000000000000000000e+00	1.721900000000000097e-01	3.141100000000000003e-01
1.000000000000000000e+00	4.364227999999999952e+01	7.000000000000000000e+00	3.000000000000000000e+00	1.704499999999999904e-01	2.898600000000000065e-01
1.000000000000000000e+00	1.567143800000000056e+02	1.000000000000000000e+01	4.000000000000000000e+00	1.591799999999999882e-01	3.528299999999999770e-01
1.000000000000000000e+00	1.809561799999999891e+02	1.100000000000000000e+01	4.000000000000000000e+00	1.561599999999999933e-01	3.415500000000000203e-01
1.000000000000000000e+00	-3.517450000000000188e+01	9.000000000000000000e+00	5.000000000000000000e+00	1.633199999999999930e-01	3.309500000000000219e-01
1.000000000000000000e+00	6.991322999999999865e+01	1.000000000000000000e+01	3.000000000000000000e+00	1.711900000000000088e-01	3.278400000000000203e-01
1.000000000000000000e+00	6.528387999999999636e+01	1.000000000000000000e+01	3.000000000000000000e+00	1.698600000000000110e-01	3.174199999999999799e-01
1.000000000000000000e+00	-2.248008000000000095e+01	1.300000000000000000e+01	3.000000000000000000e+00	1.659499999999999864e-01	3.169600000000000195e-01
1.000000000000000000e+00	1.202035800000000023e+02	1.000000000000000000e+01	3.000000000000000000e+00	1.687599999999999933e-01	2.961400000000000143e-01
1.000000000000000000e+00	4.239399999999999835e+00	1.600000000000000000e+01	4.000000000000000000e+00	1.688399999999999901e-01	3.308200000000000029e-01
1.000000000000000000e+00	1.604141999999999868e+01	1.400000000000000000e+01	3.000000000000000000e+00	1.634500000000000119e-01	3.277999999999999803e-01
1.000000000000000000e+00	1.865497999999999834e+01	1.300000000000000000e+01	2.000000000000000000e+00	1.642500000000000071e-01	2.994299999999999740e-01
1.000000000000000000e+00	1.481911200000000122e+02	1.200000000000000000e+01	3.000000000000000000e+00	1.621700000000000086e-01	3.430199999999999916e-01
1.000000000000000000e+00	7.672158000000000300e+01	8.000000000000000000e+00	3.000000000000000000e+00	1.572000000000000064e-01	3.401500000000000079e-01
1.000000000000000000e+00	1.098294800000000038e+02	1.200000000000000000e+01	2.000000000000000000e+00	1.553200000000000136e-01	3.599899999999999767e-01
1.000000000000000000e+00	8.877080999999999733e+01	1.600000000000000000e+01	3.000000000000000000e+00	1.470799999999999885e-01	3.643000000000000127e-01
1.000000000000000000e+00	4.864399999999999835e-01	1.500000000000000000e+01	4.000000000000000000e+00	1.548100000000000032e-01	3.867099999999999982e-01
1.000000000000000000e+00	1.559596099999999979e+02	1.300000000000000000e+01	3.000000000000000000e+00	1.439799999999999969e-01	3.668100000000000249e-01
1.000000000000000000e+00	2.031655499999999961e+02	1.000000000000000000e+01	4.000000000000000000e+00	1.468700000000000006e-01	3.460300000000000042e-01
1.000000000000000000e+00	1.373543400000000076e+02	1.100000000000000000e+01	4.000000000000000000e+00	1.479399999999999882e-01	3.644100000000000117e-01
1.000000000000000000e+00	1.072449299999999965e+02	6.000000000000000000e+00	3.000000000000000000e+00	1.427799999999999903e-01	3.567799999999999860e-01
1.000000000000000000e+00	1.505669000000000040e+02	4.000000000000000000e+00	1.000000000000000000e+00	1.456899999999999862e-01	3.990500000000000158e-01
1.000000000000000000e+00	1.232924000000000007e+02	9.000000000000000000e+00	1.000000000000000000e+00	1.498400000000000010e-01	3.629600000000000048e-01
1.000000000000000000e+00	8.325124999999999886e+01	1.200000000000000000e+01	1.000000000000000000e+00	1.482400000000000106e-01	3.967300000000000271e-01
1.000000000000000000e+00	-8.268670000000000186e+00	1.300000000000000000e+01	2.000000000000000000e+00	1.562199999999999978e-01	3.680899999999999728e-01
1.000000000000000000e+00	4.397303000000000139e+01	1.000000000000000000e+01	5.000000000000000000e+00	1.484099999999999864e-01	3.680399999999999783e-01
1.000000000000000000e+00	8.244283000000000072e+01	1.300000000000000000e+01	6.000000000000000000e+00	1.432799999999999907e-01	3.569599999999999995e-01
1.000000000000000000e+00	9.190174000000000376e+01	1.100000000000000000e+01	5.000000000000000000e+00	1.470299999999999940e-01	3.438300000000000245e-01
1.000000000000000000e+00	9.602433000000000618e+01	7.000000000000000000e+00	5.000000000000000000e+00	1.423899999999999888e-01	3.608899999999999886e-01
1.000000000000000000e+00	8.854452000000000567e+01	6.000000000000000000e+00	5.000000000000000000e+00	1.355600000000000138e-01	3.837800000000000100e-01
1.000000000000000000e+00	1.487546999999999997e+01	5.000000000000000000e+00	5.000000000000000000e+00	1.395699999999999996e-01	4.105099999999999860e-01
1.000000000000000000e+00	6.384837999999999880e+01	5.000000000000000000e+00	3.000000000000000000e+00	1.371699999999999864e-01	3.999300000000000077e-01
1.000000000000000000e+00	1.227670700000000039e+02	1.000000000000000000e+00	5.000000000000000000e+00	1.388699999999999934e-01	3.786399999999999766e-01
1.000000000000000000e+00	1.631636300000000119e+02	0.000000000000000000e+00	5.000000000000000000e+00	1.438099999999999934e-01	3.944300000000000028e-01
1.000000000000000000e+00	9.080894999999999584e+01	2.000000000000000000e+00	3.000000000000000000e+00	1.451699999999999935e-01	3.492000000000000104e-01
1.000000000000000000e+00	2.114420800000000042e+02	2.000000000000000000e+00	5.000000000000000000e+00	1.422100000000000031e-01	3.649000000000000021e-01
1.000000000000000000e+00	3.806877000000000066e+01	1.000000000000000000e+00	4.000000000000000000e+00	1.368300000000000072e-01	3.460900000000000087e-01
1.000000000000000000e+00	1.667564099999999883e+02	1.000000000000000000e+00	4.000000000000000000e+00	1.388699999999999934e-01	3.610999999999999766e-01
1.000000000000000000e+00	1.262402100000000047e+02	3.000000000000000000e+00	4.000000000000000000e+00	1.339899999999999980e-01	4.034099999999999908e-01
1.000000000000000000e+00	1.670046299999999917e+02	4.000000000000000000e+00	3.000000000000000000e+00	1.287500000000000033e-01	3.808500000000000218e-01
1.000000000000000000e+00	8.476782000000000039e+01	5.000000000000000000e+00	2.000000000000000000e+00	1.254200000000000037e-01	4.143299999999999761e-01
1.000000000000000000e+00	1.545427099999999996e+02	3.000000000000000000e+00	3.000000000000000000e+00	1.217199999999999949e-01	3.918099999999999916e-01
1.000000000000000000e+00	1.325234999999999985e+01	3.000000000000000000e+00	3.000000000000000000e+00	1.335399999999999920e-01	4.191099999999999826e-01
1.000000000000000000e+00	-1.814911999999999992e+01	4.000000000000000000e+00	5.000000000000000000e+00	1.309899999999999953e-01	4.164300000000000224e-01
1.000000000000000000e+00	1.733205199999999877e+02	3.000000000000000000e+00	5.000000000000000000e+00	1.402100000000000013e-01	3.795700000000000185e-01
1.000000000000000000e+00	1.758729899999999873e+02	2.000000000000000000e+00	5.000000000000000000e+00	1.498400000000000010e-01	3.730700000000000127e-01
1.000000000000000000e+00	1.431082399999999950e+02	2.000000000000000000e+00	4.000000000000000000e+00	1.566599999999999937e-01	3.389900000000000135e-01
1.000000000000000000e+00	8.138127000000000066e+01	3.000000000000000000e+00	4.000000000000000000e+00	1.630500000000000005e-01	3.070200000000000151e-01
1.000000000000000000e+00	-5.110654000000000252e+01	2.000000000000000000e+00	4.000000000000000000e+00	1.637399999999999967e-01	2.829800000000000093e-01
1.000000000000000000e+00	-1.570458999999999961e+01	3.000000000000000000e+00	5.000000000000000000e+00	1.673099999999999865e-01	2.998799999999999799e-01
1.000000000000000000e+00	1.191824699999999950e+02	6.000000000000000000e+00	7.000000000000000000e+00	1.831299999999999872e-01	3.264199999999999879e-01
1.000000000000000000e+00	-1.371278000000000041e+01	4.000000000000000000e+00	5.000000000000000000e+00	1.930099999999999871e-01	2.767399999999999860e-01
1.000000000000000000e+00	4.865462999999999738e+01	3.000000000000000000e+00	6.000000000000000000e+00	1.926499999999999879e-01	2.743999999999999773e-01
1.000000000000000000e+00	-1.420039999999999969e+00	5.000000000000000000e+00	6.000000000000000000e+00	1.868299999999999961e-01	3.019299999999999762e-01
1.000000000000000000e+00	1.444918099999999868e+02	6.000000000000000000e+00	6.000000000000000000e+00	1.841299999999999881e-01	2.451200000000000045e-01
1.000000000000000000e+00	8.561539999999999395e+01	7.000000000000000000e+00	5.000000000000000000e+00	1.962700000000000000e-01	2.641600000000000059e-01
1.000000000000000000e+00	3.871009999999999707e+01	6.000000000000000000e+00	3.000000000000000000e+00	1.965699999999999947e-01	2.326400000000000134e-01
1.000000000000000000e+00	6.167027000000000214e+01	5.000000000000000000e+00	5.000000000000000000e+00	1.870600000000000041e-01	1.780799999999999883e-01
1.000000000000000000e+00	5.445322999999999780e+01	5.000000000000000000e+00	3.000000000000000000e+00	1.893900000000000028e-01	2.055700000000000027e-01
1.000000000000000000e+00	6.260647000000000162e+01	5.000000000000000000e+00	2.000000000000000000e+00	1.843899999999999983e-01	2.765699999999999825e-01
1.000000000000000000e+00	6.004668999999999812e+01	5.000000000000000000e+00	3.000000000000000000e+00	1.805200000000000138e-01	3.093099999999999739e-01
1.000000000000000000e+00	2.003489299999999957e+02	6.000000000000000000e+00	5.000000000000000000e+00	1.789900000000000102e-01	2.421800000000000064e-01
1.000000000000000000e+00	6.388313999999999737e+01	6.000000000000000000e+00	4.000000000000000000e+00	1.923300000000000010e-01	2.870800000000000018e-01
1.000000000000000000e+00	1.492602100000000007e+02	8.000000000000000000e+00	3.000000000000000000e+00	1.850600000000000023e-01	3.237900000000000222e-01
1.000000000000000000e+00	1.134717500000000001e+02	8.000000000000000000e+00	2.000000000000000000e+00	1.848200000000000121e-01	2.865699999999999914e-01
1.000000000000000000e+00	2.833166999999999902e+01	8.000000000000000000e+00	3.000000000000000000e+00	1.877800000000000025e-01	2.583400000000000141e-01
1.000000000000000000e+00	5.887077000000000027e+01	6.000000000000000000e+00	2.000000000000000000e+00	1.899800000000000100e-01	2.306699999999999862e-01
1.000000000000000000e+00	2.099839999999999929e+00	1.000000000000000000e+01	3.000000000000000000e+00	1.925999999999999934e-01	2.204899999999999916e-01
1.000000000000000000e+00	4.808799999999999741e-01	9.000000000000000000e+00	4.000000000000000000e+00	1.879699999999999982e-01	2.463100000000000012e-01
1.000000000000000000e+00	1.094938400000000058e+02	7.000000000000000000e+00	3.000000000000000000e+00	1.827699999999999880e-01	2.738800000000000123e-01
1.000000000000000000e+00	4.010842999999999847e+01	5.000000000000000000e+00	2.000000000000000000e+00	1.793800000000000117e-01	3.001599999999999824e-01
1.000000000000000000e+00	6.617392999999999859e+01	6.000000000000000000e+00	2.000000000000000000e+00	1.878499999999999892e-01	2.878100000000000103e-01
1.000000000000000000e+00	1.357280900000000088e+02	1.000000000000000000e+01	4.000000000000000000e+00	1.880300000000000027e-01	2.710699999999999776e-01
1.000000000000000000e+00	-2.771129999999999871e+00	3.000000000000000000e+00	3.000000000000000000e+00	1.826399999999999968e-01	2.897399999999999975e-01
1.000000000000000000e+00	4.369518999999999664e+01	4.000000000000000000e+00	2.000000000000000000e+00	1.816699999999999982e-01	2.968000000000000083e-01
1.000000000000000000e+00	1.410783500000000004e+02	7.000000000000000000e+00	3.000000000000000000e+00	1.813599999999999934e-01	3.170700000000000185e-01
1.000000000000000000e+00	2.187208000000000041e+01	9.000000000000000000e+00	3.000000000000000000e+00	1.756099999999999883e-01	3.277100000000000013e-01
1.000000000000000000e+00	3.804673999999999978e+01	9.000000000000000000e+00	4.000000000000000000e+00	1.797499999999999931e-01	2.997699999999999809e-01
1.000000000000000000e+00	-1.361988699999999994e+02	6.000000000000000000e+00	3.000000000000000000e+00	1.812999999999999889e-01	2.334700000000000109e-01
1.000000000000000000e+00	3.954849999999999710e+01	4.000000000000000000e+00	2.000000000000000000e+00	1.825299999999999978e-01	2.939399999999999791e-01
1.000000000000000000e+00	-4.287569999999999659e+00	5.000000000000000000e+00	5.000000000000000000e+00	1.805200000000000138e-01	2.902100000000000235e-01
1.000000000000000000e+00	7.435667999999999722e+01	6.000000000000000000e+00	5.000000000000000000e+00	1.752900000000000014e-01	3.119399999999999951e-01
1.000000000000000000e+00	5.374056999999999817e+01	9.000000000000000000e+00	4.000000000000000000e+00	1.741900000000000115e-01	3.052099999999999813e-01
1.000000000000000000e+00	-5.308270000000000266e+01	9.000000000000000000e+00	3.000000000000000000e+00	1.712899999999999978e-01	2.877799999999999803e-01
1.000000000000000000e+00	4.445776999999999646e+01	6.000000000000000000e+00	3.000000000000000000e+00	1.745599999999999929e-01	2.806799999999999851e-01
1.000000000000000000e+00	7.768919999999999604e+00	7.000000000000000000e+00	1.000000000000000000e+00	1.589899999999999924e-01	3.500099999999999878e-01
1.000000000000000000e+00	-4.553556999999999988e+01	3.000000000000000000e+00	4.000000000000000000e+00	1.585600000000000065e-01	3.755499999999999949e-01
1.000000000000000000e+00	8.150249999999999773e+00	2.000000000000000000e+00	4.000000000000000000e+00	1.535100000000000076e-01	3.342300000000000271e-01
1.000000000000000000e+00	8.020577000000000112e+01	3.000000000000000000e+00	2.000000000000000000e+00	1.535299999999999998e-01	3.554599999999999982e-01
1.000000000000000000e+00	1.180527000000000015e+01	4.000000000000000000e+00	3.000000000000000000e+00	1.623300000000000021e-01	3.791300000000000225e-01
1.000000000000000000e+00	1.287848700000000122e+02	3.000000000000000000e+00	3.000000000000000000e+00	1.626799999999999913e-01	3.429699999999999971e-01
1.000000000000000000e+00	1.309950900000000047e+02	2.000000000000000000e+00	2.000000000000000000e+00	1.605800000000000005e-01	2.824800000000000089e-01
1.000000000000000000e+00	2.757194000000000145e+01	0.000000000000000000e+00	3.000000000000000000e+00	1.586200000000000110e-01	3.760499999999999954e-01
1.000000000000000000e+00	-4.764768999999999721e+01	4.000000000000000000e+00	3.000000000000000000e+00	1.511699999999999988e-01	3.568200000000000260e-01
1.000000000000000000e+00	-1.904831000000000074e+01	4.000000000000000000e+00	5.000000000000000000e+00	1.557900000000000118e-01	3.200600000000000112e-01
1.000000000000000000e+00	3.517701999999999884e+01	6.000000000000000000e+00	4.000000000000000000e+00	1.514500000000000013e-01	3.700999999999999845e-01
1.000000000000000000e+00	-1.143288000000000082e+01	5.000000000000000000e+00	3.000000000000000000e+00	1.471300000000000108e-01	3.455099999999999838e-01
1.000000000000000000e+00	4.348861000000000132e+01	9.000000000000000000e+00	5.000000000000000000e+00	1.438599999999999879e-01	3.847800000000000109e-01
1.000000000000000000e+00	1.196629099999999966e+02	6.000000000000000000e+00	5.000000000000000000e+00	1.390800000000000092e-01	3.311999999999999944e-01
1.000000000000000000e+00	1.453640100000000075e+02	7.000000000000000000e+00	3.000000000000000000e+00	1.337500000000000078e-01	3.655300000000000216e-01
1.000000000000000000e+00	1.612417999999999907e+01	6.000000000000000000e+00	4.000000000000000000e+00	1.313900000000000068e-01	3.933400000000000230e-01
1.000000000000000000e+00	1.104830999999999932e+02	7.000000000000000000e+00	6.000000000000000000e+00	1.274200000000000055e-01	3.888800000000000034e-01
1.000000000000000000e+00	7.456220999999999322e+01	6.000000000000000000e+00	5.000000000000000000e+00	1.201099999999999945e-01	4.308199999999999807e-01
1.000000000000000000e+00	8.486378000000000554e+01	4.000000000000000000e+00	7.000000000000000000e+00	1.217700000000000032e-01	4.311599999999999877e-01
1.000000000000000000e+00	1.464693499999999915e+02	4.000000000000000000e+00	6.000000000000000000e+00	1.304299999999999904e-01	4.257400000000000073e-01
1.000000000000000000e+00	7.554698999999999387e+01	2.000000000000000000e+00	5.000000000000000000e+00	1.270900000000000085e-01	4.373299999999999965e-01
1.000000000000000000e+00	2.295402200000000050e+02	1.000000000000000000e+00	6.000000000000000000e+00	1.347500000000000087e-01	4.629499999999999726e-01
1.000000000000000000e+00	9.918240000000000123e+01	4.000000000000000000e+00	4.000000000000000000e+00	1.281400000000000039e-01	4.561899999999999844e-01
1.000000000000000000e+00	3.609738000000000113e+01	1.000000000000000000e+00	7.000000000000000000e+00	1.265300000000000036e-01	4.157199999999999784e-01
1.000000000000000000e+00	9.523908000000000129e+01	2.000000000000000000e+00	6.000000000000000000e+00	1.296599999999999975e-01	3.975299999999999945e-01
1.000000000000000000e+00	2.193084499999999935e+02	2.000000000000000000e+00	4.000000000000000000e+00	1.316299999999999970e-01	3.968599999999999905e-01
1.000000000000000000e+00	7.802994999999999948e+01	3.000000000000000000e+00	6.000000000000000000e+00	1.361999999999999877e-01	3.715800000000000214e-01
1.000000000000000000e+00	3.586426000000000158e+01	2.000000000000000000e+00	5.000000000000000000e+00	1.343000000000000027e-01	3.978300000000000169e-01
1.000000000000000000e+00	9.312152000000000385e+01	2.000000000000000000e+00	5.000000000000000000e+00	1.253900000000000015e-01	3.911800000000000277e-01
1.000000000000000000e+00	1.772343400000000031e+02	2.000000000000000000e+00	5.000000000000000000e+00	1.326299999999999979e-01	3.905399999999999983e-01
1.000000000000000000e+00	2.003734100000000069e+02	2.000000000000000000e+00	7.000000000000000000e+00	1.277899999999999869e-01	4.142700000000000271e-01
1.000000000000000000e+00	1.871605399999999975e+02	1.000000000000000000e+00	7.000000000000000000e+00	1.312899999999999900e-01	3.801700000000000079e-01
1.000000000000000000e+00	7.733225000000000193e+01	1.000000000000000000e+00	6.000000000000000000e+00	1.228000000000000064e-01	4.017299999999999760e-01
1.000000000000000000e+00	2.205006799999999885e+02	2.000000000000000000e+00	5.000000000000000000e+00	1.205200000000000021e-01	4.141900000000000026e-01
1.000000000000000000e+00	6.228175000000000239e+01	1.000000000000000000e+00	5.000000000000000000e+00	1.198199999999999960e-01	4.314600000000000102e-01
1.000000000000000000e+00	2.688687300000000278e+02	4.000000000000000000e+00	5.000000000000000000e+00	1.248200000000000004e-01	4.032899999999999818e-01
1.000000000000000000e+00	9.781234999999999502e+01	4.000000000000000000e+00	6.000000000000000000e+00	1.177900000000000058e-01	4.266099999999999892e-01
1.000000000000000000e+00	9.350229000000000212e+01	5.000000000000000000e+00	5.000000000000000000e+00	1.177399999999999974e-01	4.084900000000000198e-01
1.000000000000000000e+00	9.790957000000000221e+01	6.000000000000000000e+00	4.000000000000000000e+00	1.120400000000000007e-01	4.406499999999999861e-01
1.000000000000000000e+00	2.512116200000000106e+02	7.000000000000000000e+00	5.000000000000000000e+00	1.044800000000000034e-01	4.813000000000000056e-01
1.000000000000000000e+00	2.251025799999999890e+02	3.000000000000000000e+00	6.000000000000000000e+00	1.092599999999999960e-01	5.017700000000000493e-01
1.000000000000000000e+00	7.529479999999999507e+01	4.000000000000000000e+00	6.000000000000000000e+00	1.032700000000000007e-01	4.986700000000000021e-01
1.000000000000000000e+00	2.912947000000000131e+01	4.000000000000000000e+00	4.000000000000000000e+00	1.070799999999999946e-01	4.786199999999999899e-01
1.000000000000000000e+00	7.745426999999999396e+01	5.000000000000000000e+00	6.000000000000000000e+00	1.005100000000000021e-01	4.604699999999999904e-01
1.000000000000000000e+00	1.200721800000000030e+02	5.000000000000000000e+00	6.000000000000000000e+00	1.017099999999999949e-01	5.173699999999999966e-01
1.000000000000000000e+00	1.821489100000000008e+02	4.000000000000000000e+00	6.000000000000000000e+00	1.068999999999999950e-01	4.726500000000000146e-01
1.000000000000000000e+00	1.071505200000000002e+02	7.000000000000000000e+00	6.000000000000000000e+00	1.047899999999999943e-01	4.662700000000000178e-01
1.000000000000000000e+00	9.289216000000000406e+01	3.000000000000000000e+00	4.000000000000000000e+00	1.009499999999999981e-01	4.513699999999999934e-01
1.000000000000000000e+00	6.904279999999999973e+01	3.000000000000000000e+00	4.000000000000000000e+00	9.823999999999999400e-02	4.813299999999999801e-01
1.000000000000000000e+00	8.114799999999999613e+01	2.000000000000000000e+00	4.000000000000000000e+00	9.711000000000000187e-02	4.867199999999999860e-01
1.000000000000000000e+00	9.413554000000000599e+01	4.000000000000000000e+00	6.000000000000000000e+00	1.065500000000000058e-01	4.945700000000000096e-01
1.000000000000000000e+00	1.126008700000000005e+02	6.000000000000000000e+00	6.000000000000000000e+00	1.087299999999999933e-01	4.922199999999999909e-01
1.000000000000000000e+00	1.802746400000000051e+02	5.000000000000000000e+00	5.000000000000000000e+00	1.043300000000000061e-01	5.093800000000000550e-01
1.000000000000000000e+00	1.508301400000000001e+02	4.000000000000000000e+00	7.000000000000000000e+00	1.069200000000000012e-01	4.959799999999999764e-01
1.000000000000000000e+00	8.152146999999999366e+01	5.000000000000000000e+00	3.000000000000000000e+00	1.066399999999999987e-01	4.280599999999999961e-01
1.000000000000000000e+00	1.106682899999999989e+02	5.000000000000000000e+00	3.000000000000000000e+00	1.092899999999999983e-01	4.818100000000000160e-01
1.000000000000000000e+00	1.017306899999999956e+02	6.000000000000000000e+00	3.000000000000000000e+00	1.040800000000000058e-01	4.628599999999999937e-01
1.000000000000000000e+00	6.677599999999999625e+01	3.000000000000000000e+00	4.000000000000000000e+00	9.637999999999999345e-02	4.765599999999999836e-01
1.000000000000000000e+00	1.480705600000000004e+02	4.000000000000000000e+00	4.000000000000000000e+00	9.196000000000000008e-02	5.329700000000000548e-01
1.000000000000000000e+00	7.775047000000000708e+01	4.000000000000000000e+00	7.000000000000000000e+00	9.030000000000000526e-02	5.182099999999999485e-01
1.000000000000000000e+00	5.858245000000000147e+01	4.000000000000000000e+00	7.000000000000000000e+00	1.036099999999999938e-01	5.237399999999999833e-01
1.000000000000000000e+00	3.609548999999999808e+01	4.000000000000000000e+00	6.000000000000000000e+00	1.044800000000000034e-01	4.891300000000000092e-01
1.000000000000000000e+00	4.535262999999999778e+01	5.000000000000000000e+00	5.000000000000000000e+00	9.658999999999999531e-02	5.198500000000000343e-01
1.000000000000000000e+00	1.370299999999999940e+01	4.000000000000000000e+00	5.000000000000000000e+00	9.554999999999999605e-02	5.078200000000000491e-01
1.000000000000000000e+00	1.502985700000000122e+02	3.000000000000000000e+00	7.000000000000000000e+00	1.014899999999999969e-01	5.022799999999999487e-01
1.000000000000000000e+00	4.016373000000000104e+01	3.000000000000000000e+00	7.000000000000000000e+00	1.064999999999999974e-01	4.970899999999999763e-01
1.000000000000000000e+00	3.659047000000000338e+01	3.000000000000000000e+00	6.000000000000000000e+00	1.090399999999999980e-01	4.683899999999999730e-01
1.000000000000000000e+00	3.755689999999999973e+00	4.000000000000000000e+00	6.000000000000000000e+00	1.045100000000000057e-01	4.971999999999999753e-01
1.000000000000000000e+00	2.598935000000000173e+01	4.000000000000000000e+00	3.000000000000000000e+00	1.197000000000000008e-01	4.581500000000000017e-01
1.000000000000000000e+00	1.928620999999999981e+02	4.000000000000000000e+00	4.000000000000000000e+00	1.219100000000000045e-01	4.506499999999999950e-01
1.000000000000000000e+00	8.209946999999999662e+01	4.000000000000000000e+00	3.000000000000000000e+00	1.188199999999999951e-01	4.242900000000000005e-01
1.000000000000000000e+00	6.516158000000000072e+01	8.000000000000000000e+00	4.000000000000000000e+00	1.213499999999999995e-01	4.016100000000000225e-01
1.000000000000000000e+00	1.387434499999999957e+02	9.000000000000000000e+00	4.000000000000000000e+00	1.298999999999999877e-01	4.214399999999999813e-01
1.000000000000000000e+00	5.132007000000000119e+01	9.000000000000000000e+00	5.000000000000000000e+00	1.269399999999999973e-01	4.128200000000000203e-01
1.000000000000000000e+00	6.768891999999999598e+01	1.200000000000000000e+01	6.000000000000000000e+00	1.202399999999999997e-01	4.167600000000000193e-01
1.000000000000000000e+00	1.269813900000000046e+02	7.000000000000000000e+00	3.000000000000000000e+00	1.154400000000000009e-01	4.215400000000000258e-01
1.000000000000000000e+00	1.316646100000000104e+02	8.000000000000000000e+00	5.000000000000000000e+00	1.151500000000000024e-01	4.506700000000000150e-01
1.000000000000000000e+00	1.435388900000000092e+02	8.000000000000000000e+00	7.000000000000000000e+00	1.138900000000000051e-01	4.595199999999999840e-01
1.000000000000000000e+00	2.468524800000000141e+02	9.000000000000000000e+00	6.000000000000000000e+00	1.085099999999999953e-01	4.434299999999999908e-01
1.000000000000000000e+00	1.789721099999999865e+02	7.000000000000000000e+00	5.000000000000000000e+00	1.116700000000000054e-01	4.501899999999999791e-01
1.000000000000000000e+00	3.076136099999999942e+02	5.000000000000000000e+00	5.000000000000000000e+00	1.045999999999999985e-01	4.786000000000000254e-01
1.000000000000000000e+00	1.548918500000000051e+02	5.000000000000000000e+00	5.000000000000000000e+00	1.016200000000000020e-01	4.434400000000000008e-01
1.000000000000000000e+00	7.864038999999999646e+01	5.000000000000000000e+00	6.000000000000000000e+00	9.707000000000000350e-02	4.585199999999999831e-01
1.000000000000000000e+00	-8.140399999999999858e-01	4.000000000000000000e+00	5.000000000000000000e+00	9.458999999999999353e-02	5.054400000000000004e-01
1.000000000000000000e+00	4.229504000000000019e+01	4.000000000000000000e+00	4.000000000000000000e+00	1.030500000000000027e-01	4.929200000000000248e-01
1.000000000000000000e+00	1.784695800000000077e+02	4.000000000000000000e+00	2.000000000000000000e+00	1.194999999999999951e-01	4.361499999999999821e-01
1.000000000000000000e+00	1.262414500000000004e+02	6.000000000000000000e+00	2.000000000000000000e+00	1.116000000000000048e-01	4.374199999999999755e-01
1.000000000000000000e+00	5.462084000000000117e+01	2.000000000000000000e+00	4.000000000000000000e+00	1.107599999999999973e-01	4.485999999999999988e-01
1.000000000000000000e+00	1.632880000000000109e+02	4.000000000000000000e+00	6.000000000000000000e+00	1.228999999999999954e-01	4.124499999999999833e-01
1.000000000000000000e+00	9.628905000000000314e+01	3.000000000000000000e+00	6.000000000000000000e+00	1.303600000000000037e-01	3.933099999999999929e-01
1.000000000000000000e+00	-3.669946000000000197e+01	2.000000000000000000e+00	7.000000000000000000e+00	1.289099999999999968e-01	4.130599999999999827e-01
1.000000000000000000e+00	1.112853599999999972e+02	4.000000000000000000e+00	7.000000000000000000e+00	1.453800000000000092e-01	3.972100000000000075e-01
1.000000000000000000e+00	9.716821000000000197e+01	3.000000000000000000e+00	6.000000000000000000e+00	1.304299999999999904e-01	4.067999999999999949e-01
1.000000000000000000e+00	1.108288399999999996e+02	3.000000000000000000e+00	5.000000000000000000e+00	1.358199999999999963e-01	3.753799999999999915e-01
1.000000000000000000e+00	1.865311900000000094e+02	3.000000000000000000e+00	2.000000000000000000e+00	1.322599999999999887e-01	4.287300000000000000e-01
1.000000000000000000e+00	1.050428500000000014e+02	3.000000000000000000e+00	6.000000000000000000e+00	1.364900000000000002e-01	4.361099999999999977e-01
1.000000000000000000e+00	5.332341999999999871e+01	1.000000000000000000e+00	2.000000000000000000e+00	1.371999999999999886e-01	4.413500000000000201e-01
1.000000000000000000e+00	-4.328571999999999775e+01	4.000000000000000000e+00	4.000000000000000000e+00	1.279700000000000004e-01	3.962600000000000011e-01
1.000000000000000000e+00	9.230773999999999546e+01	3.000000000000000000e+00	6.000000000000000000e+00	1.352399999999999991e-01	4.061600000000000210e-01
1.000000000000000000e+00	3.455863999999999692e+01	3.000000000000000000e+00	6.000000000000000000e+00	1.346600000000000019e-01	4.154900000000000260e-01
1.000000000000000000e+00	-4.900173000000000201e+01	5.000000000000000000e+00	4.000000000000000000e+00	1.407499999999999862e-01	4.041199999999999792e-01
1.000000000000000000e+00	-4.970445999999999742e+01	4.000000000000000000e+00	6.000000000000000000e+00	1.452700000000000102e-01	3.876800000000000246e-01
1.000000000000000000e+00	1.227032999999999952e+01	4.000000000000000000e+00	6.000000000000000000e+00	1.441800000000000026e-01	3.900699999999999723e-01
1.000000000000000000e+00	5.887306999999999846e+01	7.000000000000000000e+00	7.000000000000000000e+00	1.529000000000000081e-01	3.881499999999999950e-01
1.000000000000000000e+00	-4.582759999999999678e+01	4.000000000000000000e+00	6.000000000000000000e+00	1.486800000000000066e-01	3.670999999999999819e-01
1.000000000000000000e+00	1.448649999999999993e+00	4.000000000000000000e+00	5.000000000000000000e+00	1.441500000000000004e-01	3.923499999999999766e-01
1.000000000000000000e+00	2.906199999999999894e-01	4.000000000000000000e+00	7.000000000000000000e+00	1.439199999999999924e-01	3.750499999999999945e-01
1.000000000000000000e+00	1.229288999999999987e+02	4.000000000000000000e+00	7.000000000000000000e+00	1.362800000000000122e-01	4.025699999999999834e-01
1.000000000000000000e+00	4.925280999999999665e+01	5.000000000000000000e+00	7.000000000000000000e+00	1.330600000000000116e-01	3.967499999999999916e-01
1.000000000000000000e+00	1.004976199999999977e+02	7.000000000000000000e+00	5.000000000000000000e+00	1.240799999999999959e-01	4.004800000000000026e-01
1.000000000000000000e+00	8.685150000000000148e+01	5.000000000000000000e+00	6.000000000000000000e+00	1.217700000000000032e-01	4.232600000000000251e-01
1.000000000000000000e+00	6.648470000000000368e+01	8.000000000000000000e+00	5.000000000000000000e+00	1.183799999999999991e-01	4.251499999999999724e-01
1.000000000000000000e+00	1.180890799999999956e+02	5.000000000000000000e+00	4.000000000000000000e+00	1.196300000000000002e-01	4.568999999999999728e-01
1.000000000000000000e+00	2.818493000000000137e+01	7.000000000000000000e+00	5.000000000000000000e+00	1.178300000000000042e-01	4.577499999999999902e-01
1.000000000000000000e+00	7.885841999999999530e+01	5.000000000000000000e+00	6.000000000000000000e+00	1.157399999999999957e-01	4.707399999999999918e-01
1.000000000000000000e+00	1.307839400000000012e+02	8.000000000000000000e+00	5.000000000000000000e+00	1.120700000000000029e-01	4.414100000000000246e-01
1.000000000000000000e+00	1.097004699999999957e+02	6.000000000000000000e+00	3.000000000000000000e+00	1.143900000000000056e-01	4.245599999999999929e-01
1.000000000000000000e+00	1.316703400000000101e+02	7.000000000000000000e+00	4.000000000000000000e+00	1.095300000000000024e-01	4.722299999999999831e-01
1.000000000000000000e+00	2.014945600000000070e+02	4.000000000000000000e+00	3.000000000000000000e+00	1.019999999999999934e-01	4.846199999999999952e-01
1.000000000000000000e+00	1.859181399999999940e+02	5.000000000000000000e+00	4.000000000000000000e+00	1.012699999999999989e-01	4.912300000000000000e-01
1.000000000000000000e+00	2.043000600000000020e+02	5.000000000000000000e+00	6.000000000000000000e+00	1.074200000000000016e-01	4.828899999999999859e-01
1.000000000000000000e+00	1.417809100000000058e+02	2.000000000000000000e+00	4.000000000000000000e+00	8.967999999999999583e-02	4.972400000000000153e-01
1.000000000000000000e+00	1.269411699999999996e+02	4.000000000000000000e+00	4.000000000000000000e+00	1.030999999999999972e-01	4.890499999999999847e-01
1.000000000000000000e+00	2.035286700000000053e+02	4.000000000000000000e+00	5.000000000000000000e+00	9.571999999999999953e-02	5.251000000000000112e-01
1.000000000000000000e+00	6.592486999999999853e+01	6.000000000000000000e+00	3.000000000000000000e+00	9.518999999999999684e-02	5.271400000000000530e-01
1.000000000000000000e+00	6.836283000000000243e+01	5.000000000000000000e+00	4.000000000000000000e+00	8.225999999999999979e-02	5.386100000000000332e-01
1.000000000000000000e+00	1.643540900000000136e+02	3.000000000000000000e+00	5.000000000000000000e+00	7.467000000000000026e-02	5.708900000000000086e-01
1.000000000000000000e+00	1.222543699999999944e+02	4.000000000000000000e+00	3.000000000000000000e+00	7.049999999999999323e-02	5.904099999999999904e-01
1.000000000000000000e+00	1.199715599999999966e+02	5.000000000000000000e+00	5.000000000000000000e+00	6.913999999999999313e-02	5.880499999999999616e-01
1.000000000000000000e+00	1.175651000000000010e+02	7.000000000000000000e+00	4.000000000000000000e+00	7.317999999999999505e-02	6.048799999999999732e-01
1.000000000000000000e+00	1.204477799999999945e+02	6.000000000000000000e+00	6.000000000000000000e+00	6.705999999999999461e-02	6.397100000000000009e-01
1.000000000000000000e+00	1.216125600000000020e+02	6.000000000000000000e+00	5.000000000000000000e+00	6.655999999999999417e-02	6.186599999999999877e-01
1.000000000000000000e+00	7.891835000000000377e+01	7.000000000000000000e+00	5.000000000000000000e+00	7.277999999999999747e-02	6.037500000000000089e-01
1.000000000000000000e+00	4.683382000000000289e+01	5.000000000000000000e+00	6.000000000000000000e+00	6.965000000000000357e-02	6.204100000000000170e-01
1.000000000000000000e+00	-9.808715999999999724e+01	7.000000000000000000e+00	3.000000000000000000e+00	7.069000000000000283e-02	6.056799999999999962e-01
1.000000000000000000e+00	1.157611399999999975e+02	6.000000000000000000e+00	7.000000000000000000e+00	7.070999999999999508e-02	6.037500000000000089e-01
1.000000000000000000e+00	2.314145499999999913e+02	1.000000000000000000e+00	5.000000000000000000e+00	7.108000000000000429e-02	6.005599999999999827e-01
1.000000000000000000e+00	2.212294500000000141e+02	3.000000000000000000e+00	4.000000000000000000e+00	8.541999999999999593e-02	5.558899999999999952e-01
1.000000000000000000e+00	1.700863300000000038e+02	4.000000000000000000e+00	3.000000000000000000e+00	8.527999999999999470e-02	5.302099999999999591e-01
1.000000000000000000e+00	1.957373200000000111e+02	2.000000000000000000e+00	4.000000000000000000e+00	9.281999999999999973e-02	5.289399999999999658e-01
1.000000000000000000e+00	1.953137299999999925e+02	4.000000000000000000e+00	4.000000000000000000e+00	8.644000000000000294e-02	5.502200000000000424e-01
1.000000000000000000e+00	6.898742000000000019e+01	4.000000000000000000e+00	5.000000000000000000e+00	9.465999999999999415e-02	5.041799999999999615e-01
1.000000000000000000e+00	1.907029799999999966e+02	2.000000000000000000e+00	6.000000000000000000e+00	8.414000000000000645e-02	5.261000000000000121e-01
1.000000000000000000e+00	1.740543999999999869e+02	3.000000000000000000e+00	3.000000000000000000e+00	8.541999999999999593e-02	5.328500000000000458e-01
1.000000000000000000e+00	1.290974400000000060e+02	6.000000000000000000e+00	6.000000000000000000e+00	7.969999999999999307e-02	5.424900000000000277e-01
1.000000000000000000e+00	2.664669599999999718e+02	3.000000000000000000e+00	5.000000000000000000e+00	7.428999999999999493e-02	5.733099999999999863e-01
1.000000000000000000e+00	2.285126199999999983e+02	4.000000000000000000e+00	4.000000000000000000e+00	7.119999999999999940e-02	6.184899999999999842e-01
1.000000000000000000e+00	2.104106800000000135e+02	2.000000000000000000e+00	3.000000000000000000e+00	6.807000000000000550e-02	5.940400000000000125e-01
1.000000000000000000e+00	1.965800199999999904e+02	1.000000000000000000e+00	5.000000000000000000e+00	5.970999999999999919e-02	6.132499999999999618e-01
1.000000000000000000e+00	3.442665299999999888e+02	1.000000000000000000e+00	5.000000000000000000e+00	6.940999999999999948e-02	5.939799999999999525e-01
1.000000000000000000e+00	2.166505400000000066e+02	4.000000000000000000e+00	5.000000000000000000e+00	6.226999999999999896e-02	6.004699999999999482e-01
1.000000000000000000e+00	1.592842699999999923e+02	6.000000000000000000e+00	5.000000000000000000e+00	6.900000000000000577e-02	5.738900000000000112e-01
1.000000000000000000e+00	2.124590200000000095e+02	5.000000000000000000e+00	5.000000000000000000e+00	6.864000000000000656e-02	5.886299999999999866e-01
1.000000000000000000e+00	1.216750300000000067e+02	8.000000000000000000e+00	6.000000000000000000e+00	6.818000000000000449e-02	6.040799999999999503e-01
1.000000000000000000e+00	3.948481000000000307e+01	9.000000000000000000e+00	6.000000000000000000e+00	6.848999999999999533e-02	5.946000000000000174e-01
1.000000000000000000e+00	1.471880800000000136e+02	6.000000000000000000e+00	6.000000000000000000e+00	6.894000000000000128e-02	6.074199999999999600e-01
1.000000000000000000e+00	1.339872400000000141e+02	4.000000000000000000e+00	5.000000000000000000e+00	6.962999999999999745e-02	5.995500000000000274e-01
1.000000000000000000e+00	2.975280000000000058e+01	5.000000000000000000e+00	6.000000000000000000e+00	7.428999999999999493e-02	5.655400000000000427e-01
1.000000000000000000e+00	-2.814556999999999931e+01	6.000000000000000000e+00	7.000000000000000000e+00	7.380000000000000449e-02	5.497100000000000319e-01
1.000000000000000000e+00	5.675849999999999618e+00	6.000000000000000000e+00	6.000000000000000000e+00	8.658000000000000418e-02	5.174400000000000110e-01
1.000000000000000000e+00	2.048843200000000024e+02	1.100000000000000000e+01	5.000000000000000000e+00	8.566999999999999615e-02	5.201000000000000068e-01
1.000000000000000000e+00	3.353667999999999694e+01	8.000000000000000000e+00	5.000000000000000000e+00	8.483999999999999875e-02	5.446400000000000130e-01
1.000000000000000000e+00	8.093084000000000344e+01	9.000000000000000000e+00	5.000000000000000000e+00	8.354999999999999927e-02	5.450399999999999689e-01
1.000000000000000000e+00	2.095901200000000131e+02	1.000000000000000000e+01	4.000000000000000000e+00	8.641000000000000070e-02	5.021200000000000108e-01
1.000000000000000000e+00	4.292201000000000022e+01	7.000000000000000000e+00	5.000000000000000000e+00	8.150999999999999912e-02	5.975300000000000056e-01
1.000000000000000000e+00	1.565832499999999925e+02	4.000000000000000000e+00	6.000000000000000000e+00	8.637999999999999845e-02	5.770499999999999519e-01
1.000000000000000000e+00	7.448380000000000223e+01	6.000000000000000000e+00	3.000000000000000000e+00	7.389999999999999347e-02	6.371099999999999541e-01
1.000000000000000000e+00	2.142014499999999941e+02	3.000000000000000000e+00	5.000000000000000000e+00	6.861000000000000432e-02	6.225800000000000223e-01
1.000000000000000000e+00	2.350820600000000127e+02	4.000000000000000000e+00	4.000000000000000000e+00	7.581999999999999851e-02	5.973699999999999566e-01
1.000000000000000000e+00	6.992730000000000246e+01	3.000000000000000000e+00	5.000000000000000000e+00	7.811999999999999500e-02	5.878400000000000292e-01
1.000000000000000000e+00	2.441674199999999928e+02	5.000000000000000000e+00	5.000000000000000000e+00	7.953000000000000347e-02	5.080999999999999961e-01
1.000000000000000000e+00	6.329381999999999664e+01	5.000000000000000000e+00	5.000000000000000000e+00	8.572000000000000453e-02	5.164800000000000502e-01
1.000000000000000000e+00	1.451743700000000104e+02	4.000000000000000000e+00	5.000000000000000000e+00	9.307999999999999607e-02	5.032600000000000406e-01
1.000000000000000000e+00	2.280966999999999985e+02	2.000000000000000000e+00	4.000000000000000000e+00	9.235999999999999766e-02	5.065600000000000103e-01
1.000000000000000000e+00	1.266567900000000009e+02	1.000000000000000000e+00	4.000000000000000000e+00	9.600999999999999812e-02	5.084699999999999775e-01
1.000000000000000000e+00	6.040142999999999773e+01	1.000000000000000000e+00	6.000000000000000000e+00	1.000599999999999962e-01	4.934999999999999942e-01
1.000000000000000000e+00	9.061715999999999838e+01	0.000000000000000000e+00	6.000000000000000000e+00	9.220000000000000417e-02	4.907599999999999740e-01
1.000000000000000000e+00	9.416226000000000340e+01	2.000000000000000000e+00	5.000000000000000000e+00	9.753000000000000558e-02	5.024100000000000232e-01
1.000000000000000000e+00	1.710413499999999942e+02	2.000000000000000000e+00	5.000000000000000000e+00	9.543000000000000094e-02	5.221200000000000285e-01
1.000000000000000000e+00	3.562348999999999677e+01	6.000000000000000000e+00	5.000000000000000000e+00	9.396000000000000185e-02	4.376999999999999780e-01
1.000000000000000000e+00	2.733624699999999734e+02	3.000000000000000000e+00	6.000000000000000000e+00	9.496999999999999886e-02	4.366200000000000081e-01
1.000000000000000000e+00	2.224431800000000123e+02	3.000000000000000000e+00	4.000000000000000000e+00	9.346999999999999753e-02	4.566100000000000159e-01
1.000000000000000000e+00	3.666723400000000197e+02	4.000000000000000000e+00	5.000000000000000000e+00	9.299999999999999933e-02	4.957099999999999840e-01
1.000000000000000000e+00	3.302962499999999864e+02	5.000000000000000000e+00	5.000000000000000000e+00	8.504000000000000448e-02	5.182999999999999829e-01
1.000000000000000000e+00	1.436955199999999877e+02	3.000000000000000000e+00	5.000000000000000000e+00	8.537000000000000144e-02	5.199000000000000288e-01
1.000000000000000000e+00	7.728082999999999458e+01	5.000000000000000000e+00	5.000000000000000000e+00	7.646000000000000019e-02	5.255600000000000271e-01
1.000000000000000000e+00	1.118486400000000032e+02	5.000000000000000000e+00	5.000000000000000000e+00	7.241000000000000214e-02	5.796400000000000441e-01
1.000000000000000000e+00	8.091979000000000610e+01	4.000000000000000000e+00	4.000000000000000000e+00	6.797000000000000264e-02	6.051100000000000367e-01
1.000000000000000000e+00	1.130220400000000041e+02	2.000000000000000000e+00	3.000000000000000000e+00	6.951000000000000234e-02	5.920400000000000107e-01
1.000000000000000000e+00	5.863598000000000354e+01	1.000000000000000000e+00	3.000000000000000000e+00	7.137999999999999901e-02	5.772199999999999553e-01
1.000000000000000000e+00	-5.292779999999999596e+00	2.000000000000000000e+00	3.000000000000000000e+00	6.880999999999999617e-02	6.041199999999999903e-01
1.000000000000000000e+00	1.218474800000000045e+02	2.000000000000000000e+00	5.000000000000000000e+00	6.633000000000000007e-02	5.558400000000000007e-01
1.000000000000000000e+00	-4.781000000000000227e+01	5.000000000000000000e+00	2.000000000000000000e+00	7.432999999999999330e-02	5.989299999999999624e-01
1.000000000000000000e+00	6.312505999999999773e+01	5.000000000000000000e+00	5.000000000000000000e+00	7.817000000000000337e-02	5.086100000000000065e-01
1.000000000000000000e+00	-5.106322000000000116e+01	4.000000000000000000e+00	3.000000000000000000e+00	7.019000000000000239e-02	5.403999999999999915e-01
1.000000000000000000e+00	3.281519999999999726e+01	4.000000000000000000e+00	4.000000000000000000e+00	7.174999999999999434e-02	5.700199999999999712e-01
1.000000000000000000e+00	5.362884999999999991e+01	2.000000000000000000e+00	4.000000000000000000e+00	8.415000000000000258e-02	5.697799999999999532e-01
1.000000000000000000e+00	2.306383999999999901e+01	2.000000000000000000e+00	4.000000000000000000e+00	8.089000000000000357e-02	5.636100000000000554e-01
1.000000000000000000e+00	-1.170382999999999996e+01	4.000000000000000000e+00	3.000000000000000000e+00	8.187999999999999445e-02	5.706299999999999706e-01
1.000000000000000000e+00	-4.560749999999999638e+00	7.000000000000000000e+00	6.000000000000000000e+00	8.566999999999999615e-02	5.437899999999999956e-01
1.000000000000000000e+00	1.451658400000000029e+02	3.000000000000000000e+00	6.000000000000000000e+00	7.983999999999999431e-02	5.559899999999999842e-01
1.000000000000000000e+00	7.758831999999999596e+01	6.000000000000000000e+00	5.000000000000000000e+00	8.168999999999999873e-02	5.448800000000000310e-01
1.000000000000000000e+00	1.137254999999999967e+02	4.000000000000000000e+00	3.000000000000000000e+00	8.830000000000000349e-02	5.656499999999999861e-01
1.000000000000000000e+00	5.175377999999999901e+01	7.000000000000000000e+00	2.000000000000000000e+00	8.013000000000000678e-02	5.477499999999999591e-01
1.000000000000000000e+00	1.284705700000000093e+02	4.000000000000000000e+00	1.000000000000000000e+00	8.172000000000000097e-02	5.652399999999999647e-01
1.000000000000000000e+00	1.077627000000000024e+01	6.000000000000000000e+00	2.000000000000000000e+00	8.393000000000000460e-02	5.310599999999999765e-01
1.000000000000000000e+00	9.416895999999999844e+01	7.000000000000000000e+00	1.000000000000000000e+00	8.573000000000000065e-02	5.131000000000000005e-01
1.000000000000000000e+00	8.708000000000000185e+00	9.000000000000000000e+00	1.000000000000000000e+00	8.447000000000000342e-02	5.714799999999999880e-01
1.000000000000000000e+00	1.523884099999999933e+02	7.000000000000000000e+00	1.000000000000000000e+00	7.935000000000000386e-02	5.504099999999999548e-01
1.000000000000000000e+00	1.396356700000000046e+02	8.000000000000000000e+00	2.000000000000000000e+00	8.480000000000000038e-02	5.261299999999999866e-01
1.000000000000000000e+00	7.243158999999999992e+01	6.000000000000000000e+00	3.000000000000000000e+00	8.075999999999999845e-02	5.369300000000000184e-01
1.000000000000000000e+00	3.379907000000000039e+01	5.000000000000000000e+00	3.000000000000000000e+00	8.462999999999999690e-02	5.464700000000000113e-01
1.000000000000000000e+00	1.119744799999999998e+02	5.000000000000000000e+00	3.000000000000000000e+00	8.223999999999999366e-02	5.251000000000000112e-01
1.000000000000000000e+00	2.660848100000000045e+02	5.000000000000000000e+00	5.000000000000000000e+00	7.825000000000000011e-02	5.953899999999999748e-01
1.000000000000000000e+00	2.106353000000000009e+01	3.000000000000000000e+00	3.000000000000000000e+00	8.573999999999999677e-02	5.511399999999999633e-01
1.000000000000000000e+00	1.628855299999999886e+02	2.000000000000000000e+00	2.000000000000000000e+00	8.271000000000000574e-02	5.743399999999999617e-01
1.000000000000000000e+00	1.470953199999999867e+02	3.000000000000000000e+00	2.000000000000000000e+00	9.125999999999999390e-02	5.616499999999999826e-01
1.000000000000000000e+00	-2.127155000000000129e+01	5.000000000000000000e+00	2.000000000000000000e+00	8.892999999999999516e-02	5.406600000000000295e-01
1.000000000000000000e+00	1.548046000000000078e+01	3.000000000000000000e+00	3.000000000000000000e+00	8.826000000000000512e-02	5.232099999999999529e-01
1.000000000000000000e+00	9.824269999999999925e+01	5.000000000000000000e+00	5.000000000000000000e+00	8.995000000000000218e-02	5.059000000000000163e-01
1.000000000000000000e+00	-2.351118999999999915e+01	4.000000000000000000e+00	4.000000000000000000e+00	8.643000000000000682e-02	5.320099999999999829e-01
1.000000000000000000e+00	1.053127800000000036e+02	3.000000000000000000e+00	6.000000000000000000e+00	8.612999999999999823e-02	5.124900000000000011e-01
1.000000000000000000e+00	2.894198000000000093e+01	2.000000000000000000e+00	5.000000000000000000e+00	9.400999999999999635e-02	4.867400000000000060e-01
1.000000000000000000e+00	1.587969000000000008e+01	3.000000000000000000e+00	5.000000000000000000e+00	8.611000000000000598e-02	5.222299999999999720e-01
1.000000000000000000e+00	6.139582000000000050e+01	3.000000000000000000e+00	4.000000000000000000e+00	8.465999999999999914e-02	5.306999999999999496e-01
1.000000000000000000e+00	1.007970399999999955e+02	2.000000000000000000e+00	3.000000000000000000e+00	8.731999999999999484e-02	5.257600000000000051e-01
1.000000000000000000e+00	1.274828700000000055e+02	4.000000000000000000e+00	3.000000000000000000e+00	7.836999999999999522e-02	5.454999999999999849e-01
1.000000000000000000e+00	1.203513999999999982e+02	5.000000000000000000e+00	2.000000000000000000e+00	8.071000000000000396e-02	5.757600000000000495e-01
1.000000000000000000e+00	1.144680500000000052e+02	5.000000000000000000e+00	5.000000000000000000e+00	7.488000000000000211e-02	5.682599999999999874e-01
1.000000000000000000e+00	2.128808199999999999e+02	5.000000000000000000e+00	4.000000000000000000e+00	7.956000000000000572e-02	5.738100000000000422e-01
1.000000000000000000e+00	9.478273000000000081e+01	7.000000000000000000e+00	4.000000000000000000e+00	8.287999999999999534e-02	5.711100000000000065e-01
1.000000000000000000e+00	-5.239768000000000114e+01	4.000000000000000000e+00	5.000000000000000000e+00	7.871999999999999831e-02	4.757399999999999962e-01
1.000000000000000000e+00	3.597988000000000142e+01	4.000000000000000000e+00	5.000000000000000000e+00	7.004000000000000503e-02	6.039999999999999813e-01
1.000000000000000000e+00	2.690880199999999718e+02	7.000000000000000000e+00	6.000000000000000000e+00	7.177000000000000046e-02	5.575400000000000356e-01
1.000000000000000000e+00	1.491543299999999874e+02	1.000000000000000000e+01	7.000000000000000000e+00	6.822000000000000286e-02	6.011499999999999622e-01
1.000000000000000000e+00	1.596130799999999965e+02	9.000000000000000000e+00	6.000000000000000000e+00	6.300000000000000044e-02	6.392700000000000049e-01
1.000000000000000000e+00	8.948140999999999678e+01	8.000000000000000000e+00	5.000000000000000000e+00	7.290000000000000646e-02	6.043399999999999883e-01
1.000000000000000000e+00	1.185258299999999991e+02	7.000000000000000000e+00	6.000000000000000000e+00	7.158000000000000473e-02	6.181299999999999573e-01
1.000000000000000000e+00	3.559156999999999726e+01	7.000000000000000000e+00	5.000000000000000000e+00	5.804000000000000131e-02	5.832199999999999607e-01
1.000000000000000000e+00	9.111999000000000137e+01	7.000000000000000000e+00	7.000000000000000000e+00	5.888000000000000178e-02	5.888499999999999845e-01
1.000000000000000000e+00	1.122066599999999994e+02	5.000000000000000000e+00	4.000000000000000000e+00	6.001000000000000084e-02	6.023600000000000065e-01
1.000000000000000000e+00	1.436607300000000009e+02	8.000000000000000000e+00	5.000000000000000000e+00	5.927999999999999936e-02	6.246000000000000441e-01
1.000000000000000000e+00	2.761299999999999955e+02	6.000000000000000000e+00	6.000000000000000000e+00	5.469999999999999862e-02	6.346899999999999764e-01
1.000000000000000000e+00	9.068191000000000201e+01	8.000000000000000000e+00	5.000000000000000000e+00	5.471000000000000169e-02	6.623200000000000198e-01
1.000000000000000000e+00	2.457508500000000140e+02	1.000000000000000000e+01	3.000000000000000000e+00	5.392999999999999877e-02	6.804000000000000048e-01
1.000000000000000000e+00	2.212288200000000131e+02	1.100000000000000000e+01	4.000000000000000000e+00	4.995000000000000134e-02	7.345500000000000362e-01
1.000000000000000000e+00	3.208014499999999884e+02	8.000000000000000000e+00	3.000000000000000000e+00	5.032999999999999974e-02	6.754799999999999693e-01
1.000000000000000000e+00	2.893763799999999833e+02	5.000000000000000000e+00	5.000000000000000000e+00	5.335999999999999771e-02	6.973399999999999599e-01
1.000000000000000000e+00	3.032134800000000041e+02	5.000000000000000000e+00	6.000000000000000000e+00	5.322999999999999954e-02	6.664499999999999869e-01
1.000000000000000000e+00	2.295565799999999967e+02	5.000000000000000000e+00	5.000000000000000000e+00	5.050999999999999934e-02	6.912399999999999656e-01
1.000000000000000000e+00	2.308793100000000038e+02	1.000000000000000000e+01	6.000000000000000000e+00	5.333000000000000240e-02	6.802099999999999813e-01
1.000000000000000000e+00	1.843340200000000095e+02	7.000000000000000000e+00	3.000000000000000000e+00	5.462999999999999801e-02	6.203999999999999515e-01
1.000000000000000000e+00	2.622230900000000133e+02	1.000000000000000000e+01	4.000000000000000000e+00	5.346999999999999670e-02	6.532700000000000173e-01
1.000000000000000000e+00	2.116315199999999948e+02	1.000000000000000000e+01	6.000000000000000000e+00	5.535999999999999949e-02	6.339599999999999680e-01
1.000000000000000000e+00	1.624931300000000078e+02	1.200000000000000000e+01	5.000000000000000000e+00	5.875999999999999973e-02	6.094600000000000017e-01
1.000000000000000000e+00	4.983574999999999733e+01	1.100000000000000000e+01	4.000000000000000000e+00	5.414999999999999675e-02	6.454999999999999627e-01
1.000000000000000000e+00	1.066248199999999997e+02	1.100000000000000000e+01	3.000000000000000000e+00	5.664999999999999897e-02	6.399200000000000443e-01
1.000000000000000000e+00	1.188016499999999951e+02	1.000000000000000000e+01	5.000000000000000000e+00	5.791000000000000314e-02	6.265300000000000313e-01
1.000000000000000000e+00	2.891978599999999915e+02	9.000000000000000000e+00	7.000000000000000000e+00	5.834000000000000297e-02	6.376199999999999646e-01
1.000000000000000000e+00	5.520452999999999832e+01	1.000000000000000000e+01	7.000000000000000000e+00	5.838999999999999746e-02	6.208099999999999730e-01
1.000000000000000000e+00	1.490981400000000008e+02	8.000000000000000000e+00	6.000000000000000000e+00	6.142000000000000237e-02	5.997599999999999598e-01
1.000000000000000000e+00	8.273103000000000407e+01	1.200000000000000000e+01	5.000000000000000000e+00	5.401999999999999857e-02	6.125699999999999479e-01
1.000000000000000000e+00	1.422535900000000026e+02	1.100000000000000000e+01	3.000000000000000000e+00	5.496999999999999803e-02	6.632599999999999607e-01
1.000000000000000000e+00	9.921863999999999351e+01	9.000000000000000000e+00	6.000000000000000000e+00	6.008999999999999758e-02	6.129200000000000204e-01
1.000000000000000000e+00	5.627642999999999773e+01	1.300000000000000000e+01	5.000000000000000000e+00	6.746000000000000607e-02	6.391599999999999504e-01
1.000000000000000000e+00	1.048304300000000069e+02	9.000000000000000000e+00	6.000000000000000000e+00	6.439000000000000279e-02	6.258500000000000174e-01
1.000000000000000000e+00	1.452385099999999909e+02	9.000000000000000000e+00	5.000000000000000000e+00	6.708999999999999686e-02	6.232900000000000107e-01
1.000000000000000000e+00	6.221114000000000033e+01	7.000000000000000000e+00	5.000000000000000000e+00	6.503000000000000447e-02	5.933699999999999530e-01
1.000000000000000000e+00	6.656504999999999939e+01	8.000000000000000000e+00	4.000000000000000000e+00	6.413000000000000644e-02	5.975700000000000456e-01
1.000000000000000000e+00	9.757400000000000517e+00	4.000000000000000000e+00	5.000000000000000000e+00	6.539000000000000368e-02	6.128000000000000114e-01
1.000000000000000000e+00	6.119330999999999676e+01	7.000000000000000000e+00	3.000000000000000000e+00	6.697000000000000175e-02	5.797099999999999476e-01
1.000000000000000000e+00	-8.216299999999999715e-01	1.100000000000000000e+01	2.000000000000000000e+00	6.347999999999999476e-02	6.520200000000000440e-01
1.000000000000000000e+00	3.714898999999999774e+01	8.000000000000000000e+00	2.000000000000000000e+00	7.088999999999999468e-02	6.297399999999999665e-01
1.000000000000000000e+00	1.634349999999999969e+00	4.000000000000000000e+00	3.000000000000000000e+00	6.607999999999999985e-02	5.823199999999999488e-01
1.000000000000000000e+00	4.428074999999999761e+01	7.000000000000000000e+00	3.000000000000000000e+00	6.832000000000000572e-02	6.314100000000000268e-01
1.000000000000000000e+00	1.968125300000000095e+02	1.200000000000000000e+01	3.000000000000000000e+00	6.864000000000000656e-02	6.270200000000000218e-01
1.000000000000000000e+00	1.172088999999999999e+02	1.300000000000000000e+01	3.000000000000000000e+00	6.587999999999999412e-02	6.460299999999999931e-01
1.000000000000000000e+00	1.324043900000000065e+02	7.000000000000000000e+00	3.000000000000000000e+00	6.418999999999999706e-02	6.535999999999999588e-01
1.000000000000000000e+00	1.945050099999999986e+02	1.200000000000000000e+01	4.000000000000000000e+00	6.292999999999999983e-02	6.692299999999999915e-01
1.000000000000000000e+00	1.437776800000000037e+02	1.300000000000000000e+01	4.000000000000000000e+00	6.796000000000000651e-02	6.188799999999999857e-01
1.000000000000000000e+00	5.480586000000000269e+01	1.200000000000000000e+01	6.000000000000000000e+00	6.468000000000000138e-02	6.175500000000000433e-01
1.000000000000000000e+00	1.175041400000000067e+02	1.000000000000000000e+01	5.000000000000000000e+00	6.001000000000000084e-02	6.773700000000000276e-01
1.000000000000000000e+00	1.975946700000000078e+02	1.200000000000000000e+01	6.000000000000000000e+00	6.192999999999999894e-02	6.546600000000000197e-01
1.000000000000000000e+00	1.651666600000000074e+02	8.000000000000000000e+00	5.000000000000000000e+00	5.884000000000000341e-02	6.420299999999999896e-01
1.000000000000000000e+00	9.374935000000000684e+01	9.000000000000000000e+00	5.000000000000000000e+00	5.713000000000000023e-02	6.360799999999999788e-01
1.000000000000000000e+00	1.461978200000000072e+02	7.000000000000000000e+00	6.000000000000000000e+00	6.137999999999999706e-02	6.751000000000000334e-01
1.000000000000000000e+00	2.385523100000000056e+02	9.000000000000000000e+00	5.000000000000000000e+00	5.480000000000000149e-02	7.256299999999999972e-01
1.000000000000000000e+00	1.512230700000000070e+02	9.000000000000000000e+00	5.000000000000000000e+00	6.142000000000000237e-02	6.472599999999999465e-01
1.000000000000000000e+00	1.019228899999999953e+02	7.000000000000000000e+00	5.000000000000000000e+00	6.181999999999999995e-02	6.755600000000000493e-01
1.000000000000000000e+00	2.074321700000000135e+02	8.000000000000000000e+00	4.000000000000000000e+00	5.364000000000000018e-02	6.038000000000000034e-01
1.000000000000000000e+00	2.934334400000000187e+02	1.400000000000000000e+01	3.000000000000000000e+00	4.789999999999999813e-02	7.402199999999999891e-01
1.000000000000000000e+00	2.633142500000000155e+02	1.300000000000000000e+01	3.000000000000000000e+00	4.841000000000000164e-02	6.185000000000000497e-01
1.000000000000000000e+00	7.672581999999999880e+01	9.000000000000000000e+00	4.000000000000000000e+00	5.394999999999999796e-02	6.734400000000000386e-01
1.000000000000000000e+00	1.541133299999999906e+02	7.000000000000000000e+00	6.000000000000000000e+00	5.346000000000000058e-02	7.022500000000000409e-01
1.000000000000000000e+00	9.024787000000000603e+01	1.200000000000000000e+01	5.000000000000000000e+00	5.106000000000000122e-02	6.815999999999999837e-01
1.000000000000000000e+00	7.669902000000000442e+01	1.100000000000000000e+01	7.000000000000000000e+00	4.975999999999999868e-02	6.602099999999999635e-01
1.000000000000000000e+00	1.115652099999999933e+02	1.200000000000000000e+01	5.000000000000000000e+00	4.732000000000000095e-02	6.858100000000000307e-01
1.000000000000000000e+00	1.417261000000000024e+02	1.700000000000000000e+01	6.000000000000000000e+00	4.905999999999999944e-02	7.032699999999999507e-01
1.000000000000000000e+00	1.410177400000000034e+02	1.500000000000000000e+01	7.000000000000000000e+00	4.873000000000000248e-02	6.957100000000000506e-01
1.000000000000000000e+00	9.137588999999999828e+01	1.100000000000000000e+01	4.000000000000000000e+00	4.864999999999999880e-02	6.623099999999999543e-01
1.000000000000000000e+00	7.267963000000000306e+01	8.000000000000000000e+00	5.000000000000000000e+00	5.437000000000000166e-02	6.600599999999999801e-01
1.000000000000000000e+00	2.964185000000000159e+01	1.000000000000000000e+01	5.000000000000000000e+00	5.333999999999999853e-02	6.370599999999999596e-01
1.000000000000000000e+00	4.344136999999999915e+01	1.100000000000000000e+01	5.000000000000000000e+00	5.435000000000000248e-02	6.444999999999999618e-01
1.000000000000000000e+00	8.938383000000000322e+01	1.200000000000000000e+01	4.000000000000000000e+00	5.433000000000000329e-02	6.537300000000000333e-01
1.000000000000000000e+00	2.957610000000000028e+01	9.000000000000000000e+00	5.000000000000000000e+00	5.099999999999999672e-02	6.546699999999999742e-01
1.000000000000000000e+00	-1.072840000000000016e+00	8.000000000000000000e+00	5.000000000000000000e+00	5.473999999999999699e-02	6.507399999999999851e-01
1.000000000000000000e+00	1.415648199999999974e+02	8.000000000000000000e+00	6.000000000000000000e+00	5.304999999999999993e-02	6.662400000000000544e-01
1.000000000000000000e+00	1.157290500000000009e+02	9.000000000000000000e+00	5.000000000000000000e+00	5.630000000000000282e-02	6.760899999999999688e-01
1.000000000000000000e+00	1.453042599999999993e+02	6.000000000000000000e+00	4.000000000000000000e+00	5.319999999999999729e-02	6.639199999999999546e-01
1.000000000000000000e+00	-3.126583000000000112e+01	6.000000000000000000e+00	5.000000000000000000e+00	6.250000000000000000e-02	6.452099999999999502e-01
1.000000000000000000e+00	1.191249700000000047e+02	5.000000000000000000e+00	6.000000000000000000e+00	6.083000000000000212e-02	6.264800000000000368e-01
1.000000000000000000e+00	5.738530999999999693e+01	5.000000000000000000e+00	4.000000000000000000e+00	6.472999999999999587e-02	6.581099999999999728e-01
1.000000000000000000e+00	9.452532999999999674e+01	7.000000000000000000e+00	5.000000000000000000e+00	6.185999999999999832e-02	6.218200000000000394e-01
1.000000000000000000e+00	4.026292999999999722e+01	6.000000000000000000e+00	5.000000000000000000e+00	6.952999999999999459e-02	5.795400000000000551e-01
1.000000000000000000e+00	1.507000000000000006e-01	5.000000000000000000e+00	5.000000000000000000e+00	7.842999999999999972e-02	5.228199999999999514e-01
1.000000000000000000e+00	3.455599999999999783e-01	6.000000000000000000e+00	6.000000000000000000e+00	8.665000000000000480e-02	5.680800000000000294e-01
1.000000000000000000e+00	6.671215999999999724e+01	7.000000000000000000e+00	5.000000000000000000e+00	8.681999999999999440e-02	5.277500000000000524e-01
1.000000000000000000e+00	8.059120000000000061e+01	4.000000000000000000e+00	3.000000000000000000e+00	8.618000000000000660e-02	5.706999999999999851e-01
1.000000000000000000e+00	-2.224652999999999992e+01	2.000000000000000000e+00	5.000000000000000000e+00	8.133999999999999564e-02	5.458199999999999719e-01
1.000000000000000000e+00	1.201961199999999934e+02	3.000000000000000000e+00	4.000000000000000000e+00	7.482999999999999374e-02	5.779999999999999583e-01
1.000000000000000000e+00	8.297810000000000130e+00	5.000000000000000000e+00	4.000000000000000000e+00	6.668000000000000316e-02	5.248599999999999932e-01
1.000000000000000000e+00	1.004298000000000002e+02	6.000000000000000000e+00	4.000000000000000000e+00	6.666999999999999316e-02	6.103600000000000136e-01
1.000000000000000000e+00	4.875263000000000346e+01	4.000000000000000000e+00	5.000000000000000000e+00	6.549000000000000654e-02	6.402799999999999603e-01
1.000000000000000000e+00	8.843120000000000758e+00	4.000000000000000000e+00	3.000000000000000000e+00	6.208000000000000324e-02	6.527500000000000524e-01
1.000000000000000000e+00	1.474061499999999967e+02	8.000000000000000000e+00	5.000000000000000000e+00	6.224999999999999978e-02	6.242199999999999971e-01
1.000000000000000000e+00	9.199894999999999357e+01	7.000000000000000000e+00	4.000000000000000000e+00	5.596000000000000280e-02	5.921600000000000197e-01
1.000000000000000000e+00	7.211393999999999949e+01	5.000000000000000000e+00	4.000000000000000000e+00	6.454000000000000015e-02	6.340799999999999770e-01
1.000000000000000000e+00	7.381789999999999452e+01	1.000000000000000000e+01	5.000000000000000000e+00	5.757999999999999924e-02	6.531500000000000083e-01
1.000000000000000000e+00	3.379406999999999783e+01	6.000000000000000000e+00	3.000000000000000000e+00	5.403999999999999776e-02	6.991699999999999582e-01
1.000000000000000000e+00	1.399302000000000135e+02	7.000000000000000000e+00	5.000000000000000000e+00	5.449999999999999983e-02	7.120900000000000007e-01
1.000000000000000000e+00	1.333782300000000021e+02	8.000000000000000000e+00	3.000000000000000000e+00	5.709999999999999798e-02	6.675699999999999967e-01
1.000000000000000000e+00	7.879876000000000147e+01	7.000000000000000000e+00	4.000000000000000000e+00	5.208000000000000129e-02	7.154199999999999449e-01
1.000000000000000000e+00	8.323414999999999964e+01	3.000000000000000000e+00	3.000000000000000000e+00	5.210999999999999660e-02	6.834400000000000475e-01
1.000000000000000000e+00	2.132776399999999910e+02	6.000000000000000000e+00	5.000000000000000000e+00	4.658000000000000335e-02	7.265700000000000491e-01
1.000000000000000000e+00	1.243978199999999958e+02	2.000000000000000000e+00	6.000000000000000000e+00	4.902000000000000107e-02	6.925700000000000189e-01
1.000000000000000000e+00	-1.091536999999999935e+01	1.000000000000000000e+00	4.000000000000000000e+00	4.796999999999999875e-02	7.196099999999999719e-01
1.000000000000000000e+00	-5.264808000000000021e+01	1.000000000000000000e+00	4.000000000000000000e+00	5.099000000000000060e-02	6.898999999999999577e-01
1.000000000000000000e+00	5.874830999999999648e+01	2.000000000000000000e+00	5.000000000000000000e+00	5.598000000000000198e-02	6.922700000000000520e-01
1.000000000000000000e+00	-7.665960000000000107e+00	4.000000000000000000e+00	6.000000000000000000e+00	6.153000000000000136e-02	6.587800000000000322e-01
1.000000000000000000e+00	7.653216999999999359e+01	4.000000000000000000e+00	4.000000000000000000e+00	5.927000000000000324e-02	6.220900000000000318e-01
1.000000000000000000e+00	2.159765000000000157e+01	2.000000000000000000e+00	6.000000000000000000e+00	5.847999999999999726e-02	6.998499999999999721e-01
1.000000000000000000e+00	-3.755044000000000182e+01	5.000000000000000000e+00	4.000000000000000000e+00	5.802999999999999825e-02	6.561700000000000310e-01
1.000000000000000000e+00	1.125776599999999945e+02	5.000000000000000000e+00	4.000000000000000000e+00	4.918999999999999762e-02	6.986400000000000388e-01
1.000000000000000000e+00	1.293631399999999871e+02	6.000000000000000000e+00	3.000000000000000000e+00	4.207999999999999935e-02	7.520499999999999963e-01
1.000000000000000000e+00	3.959172000000000224e+01	4.000000000000000000e+00	3.000000000000000000e+00	4.562999999999999695e-02	7.551400000000000334e-01
1.000000000000000000e+00	5.608024000000000342e+01	3.000000000000000000e+00	5.000000000000000000e+00	4.102999999999999703e-02	7.540200000000000236e-01
1.000000000000000000e+00	1.344187200000000075e+02	3.000000000000000000e+00	3.000000000000000000e+00	4.415999999999999787e-02	7.317900000000000515e-01
1.000000000000000000e+00	1.236992000000000047e+01	5.000000000000000000e+00	5.000000000000000000e+00	4.472000000000000280e-02	7.690200000000000369e-01
1.000000000000000000e+00	3.771894999999999953e+01	1.100000000000000000e+01	4.000000000000000000e+00	4.698000000000000093e-02	7.451900000000000190e-01
1.000000000000000000e+00	5.956450999999999851e+01	6.000000000000000000e+00	5.000000000000000000e+00	4.943000000000000171e-02	7.661799999999999722e-01
1.000000000000000000e+00	3.251209000000000060e+01	3.000000000000000000e+00	4.000000000000000000e+00	4.390000000000000152e-02	7.231699999999999795e-01
1.000000000000000000e+00	1.129459399999999931e+02	4.000000000000000000e+00	3.000000000000000000e+00	4.474999999999999811e-02	8.043599999999999639e-01
1.000000000000000000e+00	1.097339099999999945e+02	5.000000000000000000e+00	3.000000000000000000e+00	4.497000000000000303e-02	8.076499999999999790e-01
1.000000000000000000e+00	6.636485000000000412e+01	5.000000000000000000e+00	5.000000000000000000e+00	4.682000000000000051e-02	7.732499999999999929e-01
1.000000000000000000e+00	1.922371000000000052e+01	5.000000000000000000e+00	4.000000000000000000e+00	5.201000000000000068e-02	7.069400000000000128e-01
1.000000000000000000e+00	1.089718699999999956e+02	5.000000000000000000e+00	5.000000000000000000e+00	5.281000000000000277e-02	7.038299999999999557e-01
1.000000000000000000e+00	9.389370999999999867e+01	6.000000000000000000e+00	5.000000000000000000e+00	5.181999999999999801e-02	6.766100000000000447e-01
1.000000000000000000e+00	-2.260759999999999881e+00	8.000000000000000000e+00	6.000000000000000000e+00	5.301000000000000156e-02	7.066299999999999804e-01
1.000000000000000000e+00	1.012219199999999972e+02	8.000000000000000000e+00	2.000000000000000000e+00	6.482000000000000262e-02	6.838800000000000434e-01
1.000000000000000000e+00	9.711925999999999704e+01	9.000000000000000000e+00	3.000000000000000000e+00	7.047000000000000486e-02	6.582200000000000273e-01
1.000000000000000000e+00	1.559600399999999922e+02	1.100000000000000000e+01	6.000000000000000000e+00	6.789000000000000590e-02	6.553999999999999826e-01
1.000000000000000000e+00	1.197304900000000032e+02	6.000000000000000000e+00	4.000000000000000000e+00	6.930999999999999661e-02	6.119200000000000195e-01
1.000000000000000000e+00	7.308693999999999846e+01	6.000000000000000000e+00	3.000000000000000000e+00	6.560000000000000553e-02	6.440099999999999714e-01
1.000000000000000000e+00	1.155467900000000014e+02	8.000000000000000000e+00	4.000000000000000000e+00	5.818000000000000255e-02	6.110400000000000276e-01
1.000000000000000000e+00	1.123082999999999920e+01	1.200000000000000000e+01	6.000000000000000000e+00	5.852999999999999869e-02	6.599099999999999966e-01
1.000000000000000000e+00	1.302722500000000139e+02	9.000000000000000000e+00	5.000000000000000000e+00	5.961999999999999938e-02	6.406500000000000528e-01
1.000000000000000000e+00	1.564972400000000050e+02	8.000000000000000000e+00	5.000000000000000000e+00	5.625000000000000139e-02	7.030800000000000383e-01
1.000000000000000000e+00	2.419257000000000062e+02	7.000000000000000000e+00	6.000000000000000000e+00	5.287000000000000033e-02	7.188900000000000290e-01
1.000000000000000000e+00	1.361109399999999994e+02	7.000000000000000000e+00	5.000000000000000000e+00	6.076999999999999763e-02	6.551000000000000156e-01
1.000000000000000000e+00	1.731370300000000100e+02	5.000000000000000000e+00	4.000000000000000000e+00	6.525999999999999857e-02	6.792899999999999494e-01
1.000000000000000000e+00	1.630187500000000114e+02	5.000000000000000000e+00	4.000000000000000000e+00	6.664000000000000479e-02	6.260299999999999754e-01
1.000000000000000000e+00	3.572869999999999990e+00	3.000000000000000000e+00	4.000000000000000000e+00	6.180000000000000077e-02	5.884000000000000341e-01
1.000000000000000000e+00	1.157828499999999963e+02	2.000000000000000000e+00	5.000000000000000000e+00	5.548999999999999766e-02	6.504499999999999726e-01
1.000000000000000000e+00	6.583605000000000018e+01	5.000000000000000000e+00	2.000000000000000000e+00	6.022000000000000269e-02	6.604799999999999560e-01
1.000000000000000000e+00	6.477622999999999820e+01	7.000000000000000000e+00	4.000000000000000000e+00	5.802000000000000213e-02	6.725299999999999612e-01
1.000000000000000000e+00	9.646222000000000207e+01	5.000000000000000000e+00	1.000000000000000000e+00	5.711000000000000104e-02	6.668300000000000338e-01
1.000000000000000000e+00	1.763680099999999982e+02	4.000000000000000000e+00	4.000000000000000000e+00	5.664000000000000284e-02	6.848100000000000298e-01
1.000000000000000000e+00	1.917888700000000028e+02	4.000000000000000000e+00	4.000000000000000000e+00	5.294000000000000095e-02	7.080499999999999572e-01
1.000000000000000000e+00	2.224984300000000133e+02	5.000000000000000000e+00	4.000000000000000000e+00	5.263999999999999929e-02	6.893099999999999783e-01
1.000000000000000000e+00	2.042673399999999901e+02	5.000000000000000000e+00	4.000000000000000000e+00	5.763999999999999679e-02	6.549500000000000322e-01
1.000000000000000000e+00	2.889451700000000187e+02	4.000000000000000000e+00	3.000000000000000000e+00	4.413000000000000256e-02	7.930099999999999927e-01
1.000000000000000000e+00	8.274156999999999584e+01	6.000000000000000000e+00	3.000000000000000000e+00	4.682000000000000051e-02	7.050100000000000255e-01
1.000000000000000000e+00	1.603291099999999858e+02	7.000000000000000000e+00	6.000000000000000000e+00	5.258999999999999786e-02	6.781399999999999650e-01
1.000000000000000000e+00	1.631545399999999972e+02	8.000000000000000000e+00	5.000000000000000000e+00	5.473999999999999699e-02	6.739399999999999835e-01
1.000000000000000000e+00	2.534105000000000132e+02	6.000000000000000000e+00	5.000000000000000000e+00	5.537999999999999867e-02	6.474299999999999500e-01
1.000000000000000000e+00	2.545390700000000095e+02	4.000000000000000000e+00	4.000000000000000000e+00	5.426999999999999880e-02	6.655499999999999750e-01
1.000000000000000000e+00	1.938240099999999870e+02	6.000000000000000000e+00	5.000000000000000000e+00	7.366000000000000325e-02	6.250200000000000200e-01
1.000000000000000000e+00	2.164414299999999969e+02	8.000000000000000000e+00	5.000000000000000000e+00	6.194000000000000200e-02	6.745100000000000540e-01
1.000000000000000000e+00	3.428898399999999924e+02	4.000000000000000000e+00	6.000000000000000000e+00	6.719999999999999585e-02	6.461500000000000021e-01
1.000000000000000000e+00	1.977445099999999911e+02	3.000000000000000000e+00	4.000000000000000000e+00	6.782000000000000528e-02	6.215000000000000524e-01
1.000000000000000000e+00	3.861005499999999984e+02	4.000000000000000000e+00	5.000000000000000000e+00	7.185999999999999333e-02	5.927700000000000191e-01
1.000000000000000000e+00	2.550550700000000006e+02	6.000000000000000000e+00	4.000000000000000000e+00	6.805999999999999550e-02	5.982899999999999885e-01
1.000000000000000000e+00	2.612718800000000101e+02	2.000000000000000000e+00	6.000000000000000000e+00	6.388000000000000622e-02	6.330900000000000416e-01
1.000000000000000000e+00	1.445851900000000114e+02	4.000000000000000000e+00	4.000000000000000000e+00	5.727999999999999758e-02	6.568199999999999594e-01
1.000000000000000000e+00	3.198217399999999770e+02	4.000000000000000000e+00	5.000000000000000000e+00	5.800000000000000294e-02	6.857499999999999707e-01
1.000000000000000000e+00	2.363224400000000003e+02	4.000000000000000000e+00	5.000000000000000000e+00	5.335999999999999771e-02	6.742799999999999905e-01
1.000000000000000000e+00	2.005336900000000071e+02	3.000000000000000000e+00	5.000000000000000000e+00	5.741999999999999882e-02	6.828600000000000225e-01
1.000000000000000000e+00	3.770892999999999802e+02	4.000000000000000000e+00	4.000000000000000000e+00	5.444999999999999840e-02	6.609000000000000430e-01
1.000000000000000000e+00	3.525122799999999756e+02	3.000000000000000000e+00	3.000000000000000000e+00	4.952000000000000152e-02	6.722399999999999487e-01
1.000000000000000000e+00	3.110652099999999791e+02	4.000000000000000000e+00	1.000000000000000000e+00	5.002999999999999808e-02	6.965000000000000080e-01
1.000000000000000000e+00	3.461243900000000053e+02	5.000000000000000000e+00	4.000000000000000000e+00	6.597000000000000086e-02	6.568100000000000049e-01
1.000000000000000000e+00	2.619551099999999906e+02	5.000000000000000000e+00	5.000000000000000000e+00	5.834999999999999909e-02	6.673999999999999932e-01
1.000000000000000000e+00	2.805731700000000046e+02	5.000000000000000000e+00	4.000000000000000000e+00	5.315999999999999892e-02	6.440799999999999859e-01
1.000000000000000000e+00	2.840364900000000148e+02	4.000000000000000000e+00	5.000000000000000000e+00	4.692000000000000337e-02	6.536600000000000188e-01
1.000000000000000000e+00	2.603518100000000004e+02	7.000000000000000000e+00	4.000000000000000000e+00	4.884000000000000147e-02	6.936499999999999888e-01
1.000000000000000000e+00	2.215063000000000102e+02	4.000000000000000000e+00	3.000000000000000000e+00	4.479999999999999954e-02	7.465199999999999614e-01
1.000000000000000000e+00	2.774733699999999885e+02	3.000000000000000000e+00	3.000000000000000000e+00	4.458999999999999769e-02	7.819800000000000084e-01
1.000000000000000000e+00	3.440802600000000098e+02	5.000000000000000000e+00	4.000000000000000000e+00	3.729999999999999982e-02	8.521999999999999575e-01
1.000000000000000000e+00	4.399664500000000089e+02	4.000000000000000000e+00	5.000000000000000000e+00	5.691000000000000225e-02	6.915200000000000236e-01
1.000000000000000000e+00	2.211061699999999917e+02	3.000000000000000000e+00	4.000000000000000000e+00	6.119000000000000133e-02	6.581799999999999873e-01
1.000000000000000000e+00	2.455593399999999917e+02	6.000000000000000000e+00	5.000000000000000000e+00	5.204999999999999905e-02	6.653700000000000170e-01
1.000000000000000000e+00	4.256412900000000263e+02	7.000000000000000000e+00	5.000000000000000000e+00	5.684000000000000163e-02	6.847400000000000153e-01
1.000000000000000000e+00	3.734995400000000245e+02	5.000000000000000000e+00	5.000000000000000000e+00	5.739999999999999963e-02	6.870899999999999785e-01
1.000000000000000000e+00	3.394104600000000005e+02	4.000000000000000000e+00	4.000000000000000000e+00	6.210999999999999854e-02	6.282200000000000006e-01
1.000000000000000000e+00	3.198663199999999733e+02	6.000000000000000000e+00	3.000000000000000000e+00	6.285999999999999921e-02	6.309900000000000508e-01
1.000000000000000000e+00	1.108018000000000001e+02	7.000000000000000000e+00	2.000000000000000000e+00	5.278000000000000053e-02	6.324699999999999767e-01
1.000000000000000000e+00	3.673306699999999978e+02	9.000000000000000000e+00	1.000000000000000000e+00	6.998000000000000054e-02	6.823799999999999866e-01
1.000000000000000000e+00	2.987955600000000231e+02	2.000000000000000000e+00	1.000000000000000000e+00	6.819999999999999674e-02	6.002699999999999703e-01
1.000000000000000000e+00	2.834372399999999743e+02	2.000000000000000000e+00	2.000000000000000000e+00	6.933999999999999886e-02	6.108599999999999586e-01
1.000000000000000000e+00	2.697323000000000093e+02	3.000000000000000000e+00	3.000000000000000000e+00	6.815000000000000224e-02	6.262100000000000444e-01
1.000000000000000000e+00	2.106960699999999918e+02	5.000000000000000000e+00	2.000000000000000000e+00	6.963999999999999357e-02	6.157599999999999740e-01
1.000000000000000000e+00	3.253381299999999783e+02	5.000000000000000000e+00	2.000000000000000000e+00	6.259000000000000674e-02	6.466800000000000326e-01
1.000000000000000000e+00	3.340576300000000174e+02	6.000000000000000000e+00	2.000000000000000000e+00	5.505000000000000171e-02	6.773599999999999621e-01
1.000000000000000000e+00	2.842956500000000233e+02	9.000000000000000000e+00	3.000000000000000000e+00	5.154999999999999860e-02	7.287400000000000544e-01
1.000000000000000000e+00	4.240821900000000255e+02	1.300000000000000000e+01	4.000000000000000000e+00	5.544000000000000317e-02	6.714099999999999513e-01
1.000000000000000000e+00	3.791389800000000037e+02	9.000000000000000000e+00	4.000000000000000000e+00	5.152999999999999942e-02	7.032300000000000217e-01
1.000000000000000000e+00	3.578538699999999722e+02	7.000000000000000000e+00	5.000000000000000000e+00	5.942999999999999672e-02	6.820500000000000451e-01
1.000000000000000000e+00	3.878530499999999961e+02	6.000000000000000000e+00	5.000000000000000000e+00	6.629000000000000170e-02	6.613799999999999679e-01
1.000000000000000000e+00	2.107102299999999957e+02	7.000000000000000000e+00	2.000000000000000000e+00	5.535999999999999949e-02	6.942899999999999627e-01
1.000000000000000000e+00	2.735406699999999773e+02	8.000000000000000000e+00	7.000000000000000000e+00	5.091999999999999998e-02	6.811099999999999932e-01
1.000000000000000000e+00	2.333999399999999866e+02	8.000000000000000000e+00	7.000000000000000000e+00	5.446999999999999759e-02	7.173000000000000487e-01
1.000000000000000000e+00	1.059566800000000057e+02	9.000000000000000000e+00	4.000000000000000000e+00	6.010000000000000064e-02	6.964099999999999735e-01
1.000000000000000000e+00	1.202913499999999942e+02	7.000000000000000000e+00	5.000000000000000000e+00	5.856999999999999706e-02	6.702099999999999724e-01
1.000000000000000000e+00	2.318841600000000085e+02	5.000000000000000000e+00	5.000000000000000000e+00	5.335000000000000159e-02	7.447599999999999776e-01
1.000000000000000000e+00	2.338881499999999960e+02	5.000000000000000000e+00	7.000000000000000000e+00	5.109000000000000347e-02	7.116000000000000103e-01
1.000000000000000000e+00	3.680269700000000057e+02	4.000000000000000000e+00	7.000000000000000000e+00	5.824000000000000010e-02	7.149799999999999489e-01
1.000000000000000000e+00	4.368423300000000040e+02	4.000000000000000000e+00	7.000000000000000000e+00	5.349999999999999895e-02	7.399900000000000366e-01
1.000000000000000000e+00	5.025527399999999716e+02	4.000000000000000000e+00	4.000000000000000000e+00	4.866999999999999799e-02	7.544699999999999740e-01
1.000000000000000000e+00	3.043195699999999988e+02	9.000000000000000000e+00	5.000000000000000000e+00	5.217000000000000109e-02	7.519799999999999818e-01
1.000000000000000000e+00	3.628673800000000256e+02	6.000000000000000000e+00	5.000000000000000000e+00	4.963000000000000050e-02	7.384600000000000053e-01
1.000000000000000000e+00	3.923747799999999870e+02	8.000000000000000000e+00	6.000000000000000000e+00	5.111000000000000265e-02	7.454699999999999660e-01
1.000000000000000000e+00	4.327809399999999869e+02	4.000000000000000000e+00	6.000000000000000000e+00	5.183999999999999719e-02	7.185500000000000220e-01
1.000000000000000000e+00	2.822679899999999975e+02	5.000000000000000000e+00	6.000000000000000000e+00	5.220000000000000334e-02	7.090100000000000291e-01
1.000000000000000000e+00	2.716096400000000131e+02	5.000000000000000000e+00	5.000000000000000000e+00	4.995000000000000134e-02	7.422900000000000054e-01
1.000000000000000000e+00	2.684693399999999883e+02	6.000000000000000000e+00	5.000000000000000000e+00	4.535000000000000142e-02	7.584800000000000431e-01
1.000000000000000000e+00	3.174560399999999731e+02	7.000000000000000000e+00	4.000000000000000000e+00	4.426999999999999685e-02	7.429099999999999593e-01
1.000000000000000000e+00	2.290072600000000023e+02	8.000000000000000000e+00	5.000000000000000000e+00	4.313999999999999779e-02	7.579900000000000526e-01
1.000000000000000000e+00	2.135160999999999945e+02	7.000000000000000000e+00	4.000000000000000000e+00	5.167999999999999677e-02	6.823099999999999721e-01
1.000000000000000000e+00	1.503202799999999968e+02	7.000000000000000000e+00	5.000000000000000000e+00	5.176999999999999658e-02	6.971899999999999764e-01
1.000000000000000000e+00	3.849026900000000069e+02	6.000000000000000000e+00	3.000000000000000000e+00	5.784000000000000252e-02	6.499700000000000477e-01
1.000000000000000000e+00	2.518561100000000010e+02	5.000000000000000000e+00	5.000000000000000000e+00	5.705999999999999961e-02	6.932099999999999929e-01
1.000000000000000000e+00	3.187236100000000079e+02	4.000000000000000000e+00	5.000000000000000000e+00	5.433999999999999941e-02	6.676100000000000367e-01
1.000000000000000000e+00	2.057431300000000078e+02	3.000000000000000000e+00	4.000000000000000000e+00	6.106000000000000316e-02	6.516499999999999515e-01
1.000000000000000000e+00	3.093425799999999981e+02	5.000000000000000000e+00	2.000000000000000000e+00	7.316000000000000281e-02	6.542299999999999782e-01
1.000000000000000000e+00	1.735531000000000006e+02	4.000000000000000000e+00	3.000000000000000000e+00	6.633000000000000007e-02	5.958400000000000363e-01
1.000000000000000000e+00	2.615207700000000273e+02	7.000000000000000000e+00	4.000000000000000000e+00	6.847999999999999921e-02	6.166099999999999914e-01
1.000000000000000000e+00	2.886619000000000028e+02	8.000000000000000000e+00	3.000000000000000000e+00	6.296999999999999820e-02	6.397399999999999753e-01
1.000000000000000000e+00	1.779344800000000077e+02	6.000000000000000000e+00	6.000000000000000000e+00	6.115999999999999909e-02	5.949299999999999589e-01
1.000000000000000000e+00	3.369066900000000260e+02	6.000000000000000000e+00	5.000000000000000000e+00	5.596000000000000280e-02	6.813900000000000512e-01
1.000000000000000000e+00	3.625112500000000182e+02	4.000000000000000000e+00	6.000000000000000000e+00	5.772999999999999660e-02	6.665699999999999958e-01
1.000000000000000000e+00	2.335645900000000097e+02	6.000000000000000000e+00	7.000000000000000000e+00	5.929999999999999855e-02	7.127400000000000402e-01
1.000000000000000000e+00	1.359436200000000099e+02	6.000000000000000000e+00	4.000000000000000000e+00	6.121000000000000052e-02	6.425800000000000400e-01
1.000000000000000000e+00	1.080977500000000049e+02	5.000000000000000000e+00	4.000000000000000000e+00	5.704000000000000042e-02	6.342999999999999750e-01
1.000000000000000000e+00	8.139606000000000563e+01	5.000000000000000000e+00	4.000000000000000000e+00	5.023999999999999994e-02	7.412100000000000355e-01
1.000000000000000000e+00	1.722850500000000125e+02	4.000000000000000000e+00	4.000000000000000000e+00	5.634000000000000119e-02	6.991100000000000092e-01
1.000000000000000000e+00	7.475526000000000693e+01	6.000000000000000000e+00	3.000000000000000000e+00	5.294999999999999707e-02	6.714599999999999458e-01
1.000000000000000000e+00	1.394984100000000069e+02	5.000000000000000000e+00	5.000000000000000000e+00	5.961999999999999938e-02	6.866900000000000226e-01
1.000000000000000000e+00	2.397196099999999888e+02	4.000000000000000000e+00	4.000000000000000000e+00	5.852000000000000257e-02	6.788800000000000390e-01
1.000000000000000000e+00	7.750791999999999859e+01	7.000000000000000000e+00	2.000000000000000000e+00	6.325000000000000067e-02	6.520500000000000185e-01
1.000000000000000000e+00	1.920631999999999948e+02	9.000000000000000000e+00	4.000000000000000000e+00	5.648000000000000242e-02	6.951300000000000257e-01
1.000000000000000000e+00	2.346358600000000081e+02	8.000000000000000000e+00	2.000000000000000000e+00	5.292000000000000176e-02	7.004200000000000426e-01
1.000000000000000000e+00	1.980398800000000108e+02	6.000000000000000000e+00	3.000000000000000000e+00	5.786000000000000171e-02	6.953899999999999526e-01
1.000000000000000000e+00	1.812137199999999950e+02	6.000000000000000000e+00	4.000000000000000000e+00	4.809999999999999692e-02	7.439099999999999602e-01
1.000000000000000000e+00	1.722698200000000099e+02	7.000000000000000000e+00	2.000000000000000000e+00	4.954999999999999682e-02	7.338700000000000223e-01
1.000000000000000000e+00	2.302585599999999886e+02	8.000000000000000000e+00	3.000000000000000000e+00	4.617000000000000270e-02	7.201600000000000223e-01
1.000000000000000000e+00	1.609470699999999965e+02	7.000000000000000000e+00	3.000000000000000000e+00	4.254999999999999755e-02	7.397599999999999731e-01
1.000000000000000000e+00	3.210894999999999868e+02	5.000000000000000000e+00	5.000000000000000000e+00	4.168000000000000177e-02	7.631099999999999550e-01
1.000000000000000000e+00	1.936123100000000079e+02	7.000000000000000000e+00	4.000000000000000000e+00	4.304999999999999799e-02	7.777300000000000324e-01
1.000000000000000000e+00	1.096434899999999999e+02	5.000000000000000000e+00	3.000000000000000000e+00	4.116000000000000214e-02	7.797199999999999687e-01
1.000000000000000000e+00	2.342545900000000074e+02	5.000000000000000000e+00	4.000000000000000000e+00	4.329999999999999821e-02	8.036699999999999955e-01
1.000000000000000000e+00	2.756624899999999911e+02	3.000000000000000000e+00	4.000000000000000000e+00	5.256999999999999867e-02	7.371400000000000174e-01
1.000000000000000000e+00	2.431809299999999894e+02	3.000000000000000000e+00	5.000000000000000000e+00	5.253000000000000030e-02	7.009100000000000330e-01
1.000000000000000000e+00	2.788254800000000273e+02	4.000000000000000000e+00	4.000000000000000000e+00	5.219000000000000028e-02	7.275800000000000045e-01
1.000000000000000000e+00	2.304253600000000120e+02	4.000000000000000000e+00	6.000000000000000000e+00	5.145999999999999880e-02	6.917100000000000470e-01
1.000000000000000000e+00	1.774378100000000131e+02	2.000000000000000000e+00	6.000000000000000000e+00	4.923000000000000292e-02	7.137400000000000411e-01
1.000000000000000000e+00	1.069586500000000058e+02	6.000000000000000000e+00	6.000000000000000000e+00	4.794999999999999957e-02	6.765299999999999647e-01
1.000000000000000000e+00	1.815766000000000133e+02	5.000000000000000000e+00	7.000000000000000000e+00	4.102000000000000091e-02	8.217499999999999805e-01
1.000000000000000000e+00	2.691421599999999899e+02	8.000000000000000000e+00	5.000000000000000000e+00	5.469000000000000250e-02	7.341800000000000548e-01
1.000000000000000000e+00	2.068123899999999935e+02	6.000000000000000000e+00	5.000000000000000000e+00	5.410999999999999838e-02	6.979899999999999993e-01
1.000000000000000000e+00	1.346311800000000005e+02	5.000000000000000000e+00	4.000000000000000000e+00	5.696999999999999981e-02	6.489899999999999558e-01
1.000000000000000000e+00	8.243532999999999333e+01	2.000000000000000000e+00	5.000000000000000000e+00	5.714999999999999941e-02	6.404300000000000548e-01
1.000000000000000000e+00	1.438157999999999959e+02	1.000000000000000000e+00	6.000000000000000000e+00	5.768999999999999823e-02	6.931300000000000239e-01
1.000000000000000000e+00	7.500802000000000191e+01	6.000000000000000000e+00	5.000000000000000000e+00	6.562999999999999390e-02	6.695499999999999785e-01
1.000000000000000000e+00	7.491458000000000084e+01	4.000000000000000000e+00	5.000000000000000000e+00	6.790999999999999814e-02	6.106500000000000261e-01
1.000000000000000000e+00	1.863307999999999964e+01	7.000000000000000000e+00	7.000000000000000000e+00	6.880999999999999617e-02	6.598100000000000076e-01
1.000000000000000000e+00	1.208386500000000012e+02	5.000000000000000000e+00	6.000000000000000000e+00	8.498999999999999611e-02	5.629600000000000160e-01
1.000000000000000000e+00	1.412621100000000069e+02	4.000000000000000000e+00	7.000000000000000000e+00	1.010800000000000032e-01	5.522599999999999731e-01
1.000000000000000000e+00	2.444530499999999904e+02	6.000000000000000000e+00	7.000000000000000000e+00	1.038499999999999979e-01	5.327100000000000168e-01
1.000000000000000000e+00	2.821160100000000170e+02	8.000000000000000000e+00	6.000000000000000000e+00	1.068000000000000060e-01	5.303400000000000336e-01
1.000000000000000000e+00	2.099331799999999930e+02	7.000000000000000000e+00	5.000000000000000000e+00	1.098999999999999977e-01	4.979100000000000192e-01
1.000000000000000000e+00	1.936616600000000119e+02	1.000000000000000000e+01	4.000000000000000000e+00	1.092100000000000015e-01	5.195999999999999508e-01
1.000000000000000000e+00	3.709797100000000114e+02	1.100000000000000000e+01	6.000000000000000000e+00	1.147900000000000031e-01	5.331299999999999928e-01
1.000000000000000000e+00	3.831657799999999838e+02	6.000000000000000000e+00	5.000000000000000000e+00	1.082999999999999935e-01	5.093900000000000095e-01
1.000000000000000000e+00	2.233272599999999954e+02	5.000000000000000000e+00	5.000000000000000000e+00	1.209500000000000020e-01	4.574300000000000033e-01
1.000000000000000000e+00	2.532159699999999987e+02	6.000000000000000000e+00	5.000000000000000000e+00	1.026399999999999951e-01	5.083100000000000396e-01
1.000000000000000000e+00	1.719356200000000001e+02	7.000000000000000000e+00	4.000000000000000000e+00	9.693999999999999839e-02	4.930300000000000238e-01
1.000000000000000000e+00	3.087307099999999878e+02	6.000000000000000000e+00	5.000000000000000000e+00	9.105000000000000593e-02	5.338100000000000067e-01
1.000000000000000000e+00	2.510581699999999898e+02	5.000000000000000000e+00	3.000000000000000000e+00	9.532999999999999807e-02	5.246399999999999952e-01
1.000000000000000000e+00	3.811734299999999962e+02	5.000000000000000000e+00	4.000000000000000000e+00	8.461000000000000465e-02	5.863300000000000178e-01
1.000000000000000000e+00	2.768069899999999848e+02	7.000000000000000000e+00	4.000000000000000000e+00	7.802000000000000601e-02	5.701500000000000457e-01
1.000000000000000000e+00	2.690216899999999782e+02	8.000000000000000000e+00	4.000000000000000000e+00	7.245000000000000051e-02	5.794000000000000261e-01
1.000000000000000000e+00	2.369861400000000060e+02	3.000000000000000000e+00	3.000000000000000000e+00	7.850000000000000033e-02	5.806000000000000050e-01
1.000000000000000000e+00	4.134445999999999799e+01	4.000000000000000000e+00	5.000000000000000000e+00	7.602000000000000424e-02	5.500800000000000134e-01
1.000000000000000000e+00	1.476209000000000060e+01	8.000000000000000000e+00	5.000000000000000000e+00	7.624000000000000221e-02	5.951699999999999768e-01
1.000000000000000000e+00	1.546380499999999927e+02	1.100000000000000000e+01	4.000000000000000000e+00	8.981000000000000094e-02	5.579100000000000170e-01
1.000000000000000000e+00	8.684250000000000114e+01	8.000000000000000000e+00	3.000000000000000000e+00	9.138999999999999901e-02	5.378800000000000248e-01
1.000000000000000000e+00	1.042092800000000068e+02	7.000000000000000000e+00	4.000000000000000000e+00	9.167000000000000148e-02	5.089000000000000190e-01
1.000000000000000000e+00	1.850774600000000021e+02	5.000000000000000000e+00	5.000000000000000000e+00	9.246000000000000052e-02	5.172700000000000076e-01
1.000000000000000000e+00	1.945077200000000062e+02	6.000000000000000000e+00	5.000000000000000000e+00	8.683000000000000440e-02	5.349199999999999511e-01
1.000000000000000000e+00	2.245775700000000086e+02	6.000000000000000000e+00	5.000000000000000000e+00	7.517000000000000071e-02	4.873299999999999854e-01
1.000000000000000000e+00	2.614729800000000068e+02	8.000000000000000000e+00	5.000000000000000000e+00	7.338000000000000078e-02	5.887799999999999701e-01
1.000000000000000000e+00	2.790177100000000223e+02	5.000000000000000000e+00	4.000000000000000000e+00	6.690000000000000113e-02	6.142100000000000337e-01
1.000000000000000000e+00	2.520687800000000038e+02	6.000000000000000000e+00	5.000000000000000000e+00	6.555999999999999328e-02	6.910500000000000531e-01
1.000000000000000000e+00	3.193109000000000037e+02	7.000000000000000000e+00	5.000000000000000000e+00	6.411999999999999644e-02	5.937799999999999745e-01
1.000000000000000000e+00	2.376993799999999908e+02	7.000000000000000000e+00	4.000000000000000000e+00	5.861999999999999850e-02	6.449700000000000433e-01
1.000000000000000000e+00	1.376140100000000075e+02	9.000000000000000000e+00	6.000000000000000000e+00	5.437000000000000166e-02	6.759100000000000108e-01
1.000000000000000000e+00	2.502365299999999877e+02	6.000000000000000000e+00	5.000000000000000000e+00	5.707999999999999879e-02	6.252100000000000435e-01
1.000000000000000000e+00	2.377930900000000065e+02	4.000000000000000000e+00	4.000000000000000000e+00	5.757000000000000312e-02	6.469099999999999850e-01
1.000000000000000000e+00	3.618060399999999959e+02	4.000000000000000000e+00	3.000000000000000000e+00	5.734000000000000208e-02	6.729100000000000081e-01
1.000000000000000000e+00	3.149603200000000243e+02	5.000000000000000000e+00	2.000000000000000000e+00	5.546000000000000235e-02	6.249299999999999855e-01
1.000000000000000000e+00	2.983212199999999825e+02	2.000000000000000000e+00	3.000000000000000000e+00	5.936999999999999916e-02	6.579199999999999493e-01
1.000000000000000000e+00	1.991033999999999935e+02	2.000000000000000000e+00	3.000000000000000000e+00	5.453999999999999820e-02	7.317900000000000515e-01
1.000000000000000000e+00	3.241213200000000256e+02	4.000000000000000000e+00	2.000000000000000000e+00	6.281000000000000472e-02	6.767499999999999627e-01
1.000000000000000000e+00	3.517956899999999791e+02	5.000000000000000000e+00	2.000000000000000000e+00	5.859000000000000319e-02	6.698499999999999455e-01
1.000000000000000000e+00	2.349433099999999968e+02	6.000000000000000000e+00	2.000000000000000000e+00	5.675000000000000183e-02	6.705299999999999594e-01
1.000000000000000000e+00	4.286666000000000167e+02	8.000000000000000000e+00	6.000000000000000000e+00	5.417999999999999899e-02	6.917999999999999705e-01
1.000000000000000000e+00	3.385049000000000206e+02	7.000000000000000000e+00	5.000000000000000000e+00	5.467000000000000332e-02	6.806100000000000483e-01
1.000000000000000000e+00	4.082525099999999725e+02	8.000000000000000000e+00	6.000000000000000000e+00	5.414000000000000062e-02	6.917799999999999505e-01
1.000000000000000000e+00	2.646852600000000280e+02	7.000000000000000000e+00	6.000000000000000000e+00	5.412000000000000144e-02	7.157000000000000028e-01
1.000000000000000000e+00	2.302460100000000125e+02	9.000000000000000000e+00	7.000000000000000000e+00	5.611000000000000015e-02	6.544200000000000017e-01
1.000000000000000000e+00	2.452203599999999994e+02	7.000000000000000000e+00	7.000000000000000000e+00	5.269000000000000072e-02	6.324800000000000422e-01
1.000000000000000000e+00	1.805938099999999906e+02	9.000000000000000000e+00	7.000000000000000000e+00	5.437000000000000166e-02	7.122899999999999787e-01
1.000000000000000000e+00	1.791053200000000061e+02	9.000000000000000000e+00	7.000000000000000000e+00	6.463000000000000689e-02	6.425300000000000455e-01
1.000000000000000000e+00	3.193066699999999969e+02	7.000000000000000000e+00	6.000000000000000000e+00	6.400999999999999746e-02	6.390099999999999669e-01
1.000000000000000000e+00	3.602922300000000178e+02	7.000000000000000000e+00	6.000000000000000000e+00	6.248999999999999694e-02	6.364499999999999602e-01
1.000000000000000000e+00	2.151796400000000062e+02	7.000000000000000000e+00	6.000000000000000000e+00	6.650999999999999968e-02	6.385199999999999765e-01
1.000000000000000000e+00	3.442878900000000044e+02	6.000000000000000000e+00	5.000000000000000000e+00	6.819000000000000061e-02	6.468699999999999450e-01
1.000000000000000000e+00	2.608098600000000147e+02	7.000000000000000000e+00	5.000000000000000000e+00	6.343999999999999639e-02	6.149700000000000166e-01
1.000000000000000000e+00	3.806699600000000032e+02	1.100000000000000000e+01	6.000000000000000000e+00	5.317999999999999811e-02	6.656300000000000550e-01
1.000000000000000000e+00	3.021356799999999794e+02	1.300000000000000000e+01	5.000000000000000000e+00	5.247999999999999887e-02	6.658800000000000274e-01
1.000000000000000000e+00	3.100531300000000101e+02	1.200000000000000000e+01	7.000000000000000000e+00	4.805999999999999855e-02	6.624600000000000488e-01
1.000000000000000000e+00	5.114120700000000284e+02	1.100000000000000000e+01	7.000000000000000000e+00	4.614999999999999658e-02	7.014899999999999469e-01
1.000000000000000000e+00	5.318588300000000118e+02	1.000000000000000000e+01	7.000000000000000000e+00	4.587000000000000105e-02	7.100899999999999990e-01
1.000000000000000000e+00	5.173355500000000120e+02	9.000000000000000000e+00	5.000000000000000000e+00	4.732999999999999707e-02	6.949800000000000422e-01
1.000000000000000000e+00	2.693187399999999911e+02	9.000000000000000000e+00	5.000000000000000000e+00	4.564000000000000001e-02	7.127999999999999892e-01
1.000000000000000000e+00	3.169877000000000180e+02	9.000000000000000000e+00	4.000000000000000000e+00	4.508000000000000201e-02	7.057900000000000285e-01
1.000000000000000000e+00	3.601820900000000165e+02	1.100000000000000000e+01	2.000000000000000000e+00	4.046000000000000291e-02	7.100499999999999590e-01
1.000000000000000000e+00	4.185902699999999754e+02	1.000000000000000000e+01	3.000000000000000000e+00	4.621000000000000107e-02	7.489500000000000046e-01
1.000000000000000000e+00	4.270445300000000088e+02	8.000000000000000000e+00	5.000000000000000000e+00	4.615999999999999964e-02	7.020199999999999774e-01
1.000000000000000000e+00	3.364759300000000053e+02	1.200000000000000000e+01	7.000000000000000000e+00	4.404999999999999888e-02	6.840300000000000269e-01
1.000000000000000000e+00	3.542181800000000180e+02	1.500000000000000000e+01	6.000000000000000000e+00	4.419000000000000011e-02	7.233699999999999575e-01
1.000000000000000000e+00	3.612792900000000031e+02	1.400000000000000000e+01	6.000000000000000000e+00	4.315000000000000085e-02	7.223500000000000476e-01
1.000000000000000000e+00	3.918352800000000116e+02	1.600000000000000000e+01	5.000000000000000000e+00	4.202000000000000179e-02	7.033899999999999597e-01
1.000000000000000000e+00	2.307726499999999987e+02	1.500000000000000000e+01	3.000000000000000000e+00	4.281999999999999695e-02	7.267599999999999616e-01
1.000000000000000000e+00	3.960663900000000126e+02	1.100000000000000000e+01	4.000000000000000000e+00	4.465999999999999831e-02	6.932199999999999473e-01
1.000000000000000000e+00	2.833894199999999728e+02	6.000000000000000000e+00	4.000000000000000000e+00	7.012999999999999790e-02	6.090299999999999603e-01
1.000000000000000000e+00	3.574744800000000282e+02	3.000000000000000000e+00	4.000000000000000000e+00	6.812999999999999612e-02	5.979700000000000015e-01
1.000000000000000000e+00	2.636118099999999913e+02	5.000000000000000000e+00	4.000000000000000000e+00	6.908000000000000251e-02	6.002800000000000358e-01
1.000000000000000000e+00	3.965397300000000200e+02	5.000000000000000000e+00	3.000000000000000000e+00	7.154000000000000636e-02	5.988299999999999734e-01
1.000000000000000000e+00	3.496147599999999898e+02	6.000000000000000000e+00	4.000000000000000000e+00	6.635000000000000620e-02	5.600100000000000078e-01
1.000000000000000000e+00	3.299557599999999979e+02	1.100000000000000000e+01	7.000000000000000000e+00	7.152000000000000024e-02	5.896900000000000475e-01
1.000000000000000000e+00	3.113418899999999780e+02	9.000000000000000000e+00	3.000000000000000000e+00	7.520000000000000295e-02	5.868600000000000483e-01
1.000000000000000000e+00	3.359783800000000156e+02	8.000000000000000000e+00	3.000000000000000000e+00	7.716000000000000636e-02	6.414999999999999591e-01
1.000000000000000000e+00	2.365102200000000039e+02	8.000000000000000000e+00	3.000000000000000000e+00	8.397999999999999909e-02	5.980499999999999705e-01
1.000000000000000000e+00	2.227248600000000067e+02	1.000000000000000000e+01	1.000000000000000000e+00	7.333000000000000629e-02	6.028700000000000170e-01
1.000000000000000000e+00	2.893439500000000066e+02	7.000000000000000000e+00	4.000000000000000000e+00	6.868000000000000493e-02	6.045899999999999608e-01
1.000000000000000000e+00	3.318264699999999721e+02	7.000000000000000000e+00	6.000000000000000000e+00	6.311999999999999555e-02	6.395399999999999974e-01
1.000000000000000000e+00	2.168690899999999999e+02	7.000000000000000000e+00	7.000000000000000000e+00	6.451999999999999402e-02	6.379099999999999770e-01
1.000000000000000000e+00	3.104487599999999929e+02	6.000000000000000000e+00	6.000000000000000000e+00	6.248999999999999694e-02	6.840600000000000014e-01
1.000000000000000000e+00	4.608180500000000279e+02	6.000000000000000000e+00	6.000000000000000000e+00	7.265000000000000624e-02	6.401200000000000223e-01
1.000000000000000000e+00	3.044000599999999963e+02	8.000000000000000000e+00	7.000000000000000000e+00	7.026999999999999913e-02	6.658100000000000129e-01
1.000000000000000000e+00	2.329991899999999987e+02	7.000000000000000000e+00	7.000000000000000000e+00	6.619999999999999496e-02	7.408900000000000485e-01
1.000000000000000000e+00	1.691515100000000018e+02	9.000000000000000000e+00	5.000000000000000000e+00	6.378000000000000336e-02	6.565800000000000525e-01
1.000000000000000000e+00	3.892526100000000042e+02	7.000000000000000000e+00	7.000000000000000000e+00	5.902000000000000302e-02	6.746299999999999519e-01
1.000000000000000000e+00	2.879146499999999946e+02	8.000000000000000000e+00	6.000000000000000000e+00	5.657000000000000223e-02	6.830000000000000515e-01
1.000000000000000000e+00	2.531502199999999903e+02	9.000000000000000000e+00	4.000000000000000000e+00	5.471999999999999781e-02	6.892200000000000548e-01
1.000000000000000000e+00	3.627282099999999900e+02	1.300000000000000000e+01	5.000000000000000000e+00	4.791999999999999732e-02	6.848100000000000298e-01
1.000000000000000000e+00	2.961679100000000062e+02	9.000000000000000000e+00	3.000000000000000000e+00	4.803000000000000325e-02	7.144300000000000095e-01
1.000000000000000000e+00	2.696194899999999848e+02	7.000000000000000000e+00	5.000000000000000000e+00	5.736000000000000126e-02	6.713700000000000223e-01
1.000000000000000000e+00	2.757050500000000284e+02	7.000000000000000000e+00	6.000000000000000000e+00	5.924999999999999711e-02	6.760500000000000398e-01
1.000000000000000000e+00	2.304657799999999952e+02	6.000000000000000000e+00	6.000000000000000000e+00	6.183999999999999914e-02	6.829399999999999915e-01
1.000000000000000000e+00	1.748203100000000063e+02	4.000000000000000000e+00	6.000000000000000000e+00	5.702000000000000124e-02	6.863700000000000356e-01
1.000000000000000000e+00	3.424741700000000151e+02	7.000000000000000000e+00	3.000000000000000000e+00	5.000999999999999890e-02	7.144500000000000295e-01
1.000000000000000000e+00	2.245073099999999897e+02	5.000000000000000000e+00	4.000000000000000000e+00	5.383000000000000285e-02	6.598699999999999566e-01
1.000000000000000000e+00	2.187719099999999912e+02	6.000000000000000000e+00	6.000000000000000000e+00	5.940999999999999753e-02	6.759699999999999598e-01
1.000000000000000000e+00	2.963227499999999850e+02	9.000000000000000000e+00	6.000000000000000000e+00	6.400000000000000133e-02	6.139200000000000212e-01
1.000000000000000000e+00	3.001905800000000113e+02	1.000000000000000000e+01	4.000000000000000000e+00	6.094999999999999724e-02	6.775999999999999801e-01
1.000000000000000000e+00	3.843501499999999851e+02	1.000000000000000000e+01	6.000000000000000000e+00	5.414999999999999675e-02	7.236900000000000555e-01
1.000000000000000000e+00	3.681220500000000015e+02	1.100000000000000000e+01	7.000000000000000000e+00	5.797000000000000069e-02	6.886400000000000299e-01
1.000000000000000000e+00	2.439496399999999880e+02	6.000000000000000000e+00	7.000000000000000000e+00	5.652000000000000079e-02	6.844000000000000083e-01
1.000000000000000000e+00	2.112900699999999858e+02	7.000000000000000000e+00	4.000000000000000000e+00	5.918000000000000344e-02	6.249500000000000055e-01
1.000000000000000000e+00	2.583557599999999752e+02	7.000000000000000000e+00	4.000000000000000000e+00	5.548999999999999766e-02	6.863799999999999901e-01
1.000000000000000000e+00	3.417339499999999930e+02	1.100000000000000000e+01	6.000000000000000000e+00	5.258999999999999786e-02	6.922300000000000120e-01
1.000000000000000000e+00	3.634828499999999849e+02	1.100000000000000000e+01	6.000000000000000000e+00	5.011999999999999789e-02	7.010600000000000165e-01
1.000000000000000000e+00	3.298677599999999757e+02	8.000000000000000000e+00	6.000000000000000000e+00	5.143999999999999961e-02	6.699000000000000510e-01
1.000000000000000000e+00	3.739318400000000224e+02	1.200000000000000000e+01	7.000000000000000000e+00	5.321000000000000035e-02	6.715400000000000258e-01
1.000000000000000000e+00	3.551028800000000274e+02	1.000000000000000000e+01	6.000000000000000000e+00	5.840000000000000052e-02	6.741700000000000470e-01
1.000000000000000000e+00	1.825414000000000101e+02	9.000000000000000000e+00	7.000000000000000000e+00	6.015000000000000208e-02	6.535300000000000553e-01
1.000000000000000000e+00	2.123528000000000020e+02	1.100000000000000000e+01	6.000000000000000000e+00	6.765999999999999792e-02	6.316100000000000048e-01
1.000000000000000000e+00	2.825675800000000208e+02	1.000000000000000000e+01	5.000000000000000000e+00	5.827999999999999847e-02	6.636400000000000077e-01
1.000000000000000000e+00	1.993287300000000073e+02	7.000000000000000000e+00	6.000000000000000000e+00	5.322000000000000342e-02	7.162399999999999878e-01
1.000000000000000000e+00	2.810457900000000109e+02	8.000000000000000000e+00	6.000000000000000000e+00	6.233000000000000346e-02	6.749300000000000299e-01
1.000000000000000000e+00	3.360654000000000110e+02	7.000000000000000000e+00	6.000000000000000000e+00	6.217000000000000304e-02	6.766799999999999482e-01
1.000000000000000000e+00	3.360526300000000219e+02	8.000000000000000000e+00	5.000000000000000000e+00	6.648999999999999355e-02	6.701099999999999834e-01
1.000000000000000000e+00	2.199718599999999924e+02	1.100000000000000000e+01	4.000000000000000000e+00	6.169000000000000178e-02	6.521000000000000130e-01
1.000000000000000000e+00	3.133411199999999894e+02	8.000000000000000000e+00	4.000000000000000000e+00	5.543000000000000010e-02	6.782299999999999995e-01
1.000000000000000000e+00	1.859959200000000124e+02	1.000000000000000000e+01	5.000000000000000000e+00	5.756000000000000005e-02	6.715200000000000058e-01
1.000000000000000000e+00	4.501246699999999805e+02	1.000000000000000000e+01	2.000000000000000000e+00	5.628999999999999976e-02	7.238099999999999534e-01
1.000000000000000000e+00	3.408965299999999843e+02	1.000000000000000000e+01	3.000000000000000000e+00	5.408999999999999919e-02	7.174599999999999866e-01
1.000000000000000000e+00	3.065097099999999841e+02	7.000000000000000000e+00	3.000000000000000000e+00	5.578000000000000319e-02	7.127200000000000202e-01
1.000000000000000000e+00	3.296407699999999750e+02	1.200000000000000000e+01	3.000000000000000000e+00	4.664999999999999702e-02	6.730500000000000371e-01
1.000000000000000000e+00	3.170087399999999889e+02	1.400000000000000000e+01	3.000000000000000000e+00	5.011000000000000176e-02	7.247000000000000108e-01
1.000000000000000000e+00	3.659093899999999735e+02	1.500000000000000000e+01	5.000000000000000000e+00	4.929000000000000048e-02	6.962199999999999500e-01
1.000000000000000000e+00	3.816376700000000142e+02	1.300000000000000000e+01	4.000000000000000000e+00	5.138999999999999818e-02	7.072399999999999798e-01
1.000000000000000000e+00	4.934755900000000111e+02	1.600000000000000000e+01	4.000000000000000000e+00	5.025999999999999912e-02	7.217999999999999972e-01
1.000000000000000000e+00	4.023653800000000160e+02	1.500000000000000000e+01	3.000000000000000000e+00	5.199000000000000149e-02	6.593499999999999917e-01
1.000000000000000000e+00	2.713662100000000237e+02	1.500000000000000000e+01	4.000000000000000000e+00	4.914999999999999925e-02	6.813000000000000167e-01
1.000000000000000000e+00	2.163861599999999896e+02	1.400000000000000000e+01	4.000000000000000000e+00	6.363000000000000600e-02	6.935999999999999943e-01
1.000000000000000000e+00	3.131709500000000048e+02	1.700000000000000000e+01	3.000000000000000000e+00	7.117999999999999328e-02	6.197799999999999976e-01
1.000000000000000000e+00	3.591348399999999970e+02	1.500000000000000000e+01	1.000000000000000000e+00	5.943999999999999978e-02	6.727400000000000047e-01
1.000000000000000000e+00	3.747047099999999773e+02	1.300000000000000000e+01	3.000000000000000000e+00	6.321999999999999842e-02	6.792799999999999949e-01
1.000000000000000000e+00	2.906720199999999750e+02	1.300000000000000000e+01	3.000000000000000000e+00	8.182999999999999996e-02	6.129200000000000204e-01
1.000000000000000000e+00	3.401996300000000133e+02	1.400000000000000000e+01	3.000000000000000000e+00	7.093000000000000693e-02	5.899699999999999944e-01
1.000000000000000000e+00	3.549438000000000102e+02	1.200000000000000000e+01	2.000000000000000000e+00	7.706000000000000349e-02	6.200700000000000101e-01
1.000000000000000000e+00	1.876088399999999865e+02	1.200000000000000000e+01	2.000000000000000000e+00	6.934999999999999498e-02	5.871499999999999497e-01
1.000000000000000000e+00	2.830394099999999753e+02	1.200000000000000000e+01	2.000000000000000000e+00	6.762999999999999567e-02	6.006200000000000427e-01
1.000000000000000000e+00	1.296066800000000114e+02	1.200000000000000000e+01	3.000000000000000000e+00	6.375000000000000111e-02	6.626800000000000468e-01
1.000000000000000000e+00	2.595717799999999897e+02	9.000000000000000000e+00	3.000000000000000000e+00	6.443000000000000116e-02	6.402799999999999603e-01
1.000000000000000000e+00	3.340914000000000215e+02	1.000000000000000000e+01	4.000000000000000000e+00	5.879999999999999810e-02	6.709399999999999809e-01
1.000000000000000000e+00	2.294997099999999932e+02	1.000000000000000000e+01	4.000000000000000000e+00	5.931000000000000161e-02	6.589099999999999957e-01
1.000000000000000000e+00	3.986050700000000120e+02	1.100000000000000000e+01	3.000000000000000000e+00	5.684000000000000163e-02	6.270900000000000363e-01
1.000000000000000000e+00	2.907286599999999908e+02	1.200000000000000000e+01	2.000000000000000000e+00	5.625000000000000139e-02	6.729899999999999771e-01
1.000000000000000000e+00	3.280113699999999994e+02	1.100000000000000000e+01	3.000000000000000000e+00	4.832000000000000184e-02	6.768199999999999772e-01
1.000000000000000000e+00	3.885742999999999938e+02	1.200000000000000000e+01	4.000000000000000000e+00	4.388999999999999846e-02	7.878100000000000103e-01
1.000000000000000000e+00	2.520907599999999888e+02	1.400000000000000000e+01	3.000000000000000000e+00	4.318999999999999923e-02	8.031300000000000106e-01
1.000000000000000000e+00	2.266763100000000009e+02	1.400000000000000000e+01	2.000000000000000000e+00	6.173000000000000015e-02	6.930500000000000549e-01
1.000000000000000000e+00	2.344491999999999905e+02	1.400000000000000000e+01	3.000000000000000000e+00	5.849000000000000032e-02	7.228599999999999470e-01
1.000000000000000000e+00	4.500428800000000251e+02	1.300000000000000000e+01	4.000000000000000000e+00	5.704999999999999655e-02	6.640200000000000546e-01
1.000000000000000000e+00	2.272632199999999898e+02	1.300000000000000000e+01	4.000000000000000000e+00	5.741999999999999882e-02	6.837400000000000144e-01
1.000000000000000000e+00	1.310904500000000041e+02	1.100000000000000000e+01	3.000000000000000000e+00	6.478000000000000425e-02	6.916299999999999670e-01
1.000000000000000000e+00	2.128226999999999975e+02	1.500000000000000000e+01	4.000000000000000000e+00	6.851000000000000145e-02	6.581700000000000328e-01
1.000000000000000000e+00	2.003175500000000113e+02	1.200000000000000000e+01	4.000000000000000000e+00	6.822999999999999898e-02	6.280400000000000427e-01
1.000000000000000000e+00	1.938301700000000096e+02	9.000000000000000000e+00	5.000000000000000000e+00	5.877000000000000279e-02	6.468899999999999650e-01
1.000000000000000000e+00	4.033500799999999913e+02	9.000000000000000000e+00	4.000000000000000000e+00	6.156999999999999973e-02	6.464199999999999946e-01
1.000000000000000000e+00	4.943152400000000171e+02	8.000000000000000000e+00	4.000000000000000000e+00	5.612000000000000322e-02	6.270599999999999508e-01
1.000000000000000000e+00	2.258203100000000063e+02	1.000000000000000000e+01	3.000000000000000000e+00	6.071000000000000008e-02	6.637999999999999456e-01
1.000000000000000000e+00	3.474317899999999781e+02	1.200000000000000000e+01	1.000000000000000000e+00	5.460000000000000270e-02	6.688899999999999846e-01
1.000000000000000000e+00	2.054485400000000084e+02	8.000000000000000000e+00	3.000000000000000000e+00	6.058999999999999803e-02	6.673900000000000388e-01
1.000000000000000000e+00	1.641282799999999895e+02	1.000000000000000000e+01	1.000000000000000000e+00	5.906999999999999751e-02	7.102800000000000225e-01
1.000000000000000000e+00	1.461267100000000028e+02	1.200000000000000000e+01	1.000000000000000000e+00	5.562999999999999889e-02	6.678199999999999692e-01
1.000000000000000000e+00	2.006289500000000032e+02	1.300000000000000000e+01	1.000000000000000000e+00	6.970999999999999419e-02	6.290799999999999725e-01
1.000000000000000000e+00	3.256855499999999779e+02	1.000000000000000000e+01	2.000000000000000000e+00	6.413000000000000644e-02	6.094300000000000272e-01
1.000000000000000000e+00	2.530798499999999933e+02	1.200000000000000000e+01	2.000000000000000000e+00	5.419999999999999818e-02	5.905899999999999483e-01
1.000000000000000000e+00	2.853735399999999913e+02	1.100000000000000000e+01	2.000000000000000000e+00	5.380999999999999672e-02	7.006700000000000150e-01
1.000000000000000000e+00	2.534791400000000010e+02	7.000000000000000000e+00	1.000000000000000000e+00	6.042000000000000148e-02	6.566300000000000470e-01
1.000000000000000000e+00	2.926705999999999790e+02	8.000000000000000000e+00	1.000000000000000000e+00	4.322999999999999760e-02	6.930899999999999839e-01
1.000000000000000000e+00	3.445556799999999953e+02	8.000000000000000000e+00	0.000000000000000000e+00	5.206999999999999823e-02	6.913200000000000456e-01
1.000000000000000000e+00	2.747189300000000003e+02	1.200000000000000000e+01	0.000000000000000000e+00	4.401000000000000051e-02	6.957100000000000506e-01
1.000000000000000000e+00	1.777303200000000061e+02	1.000000000000000000e+01	1.000000000000000000e+00	4.556000000000000327e-02	7.079100000000000392e-01
1.000000000000000000e+00	1.413414500000000089e+02	7.000000000000000000e+00	0.000000000000000000e+00	4.433999999999999747e-02	7.675199999999999800e-01
1.000000000000000000e+00	7.986254999999999882e+01	5.000000000000000000e+00	0.000000000000000000e+00	4.472000000000000280e-02	7.180499999999999661e-01
1.000000000000000000e+00	2.230511999999999944e+02	5.000000000000000000e+00	1.000000000000000000e+00	4.501000000000000140e-02	7.407799999999999940e-01
1.000000000000000000e+00	1.858281200000000126e+02	5.000000000000000000e+00	1.000000000000000000e+00	4.617999999999999883e-02	7.702999999999999847e-01
1.000000000000000000e+00	2.071113799999999969e+02	5.000000000000000000e+00	1.000000000000000000e+00	4.490000000000000241e-02	7.785300000000000553e-01
1.000000000000000000e+00	1.604570999999999970e+02	4.000000000000000000e+00	0.000000000000000000e+00	4.454999999999999932e-02	7.371199999999999974e-01
1.000000000000000000e+00	-1.736553999999999931e+01	3.000000000000000000e+00	1.000000000000000000e+00	5.199999999999999761e-02	7.403399999999999981e-01
1.000000000000000000e+00	9.882352000000000203e+01	5.000000000000000000e+00	1.000000000000000000e+00	5.435999999999999860e-02	6.898900000000000032e-01
1.000000000000000000e+00	2.330328399999999931e+02	7.000000000000000000e+00	2.000000000000000000e+00	5.666999999999999815e-02	6.939899999999999958e-01
1.000000000000000000e+00	2.534305999999999983e+02	8.000000000000000000e+00	2.000000000000000000e+00	5.140000000000000124e-02	6.965599999999999570e-01
1.000000000000000000e+00	2.613661999999999921e+02	6.000000000000000000e+00	2.000000000000000000e+00	4.984000000000000236e-02	7.227700000000000236e-01
1.000000000000000000e+00	1.463842500000000086e+02	8.000000000000000000e+00	2.000000000000000000e+00	4.402999999999999969e-02	7.048299999999999566e-01
1.000000000000000000e+00	1.332038699999999949e+02	8.000000000000000000e+00	2.000000000000000000e+00	4.487000000000000016e-02	6.829499999999999460e-01
1.000000000000000000e+00	1.945563600000000122e+02	9.000000000000000000e+00	3.000000000000000000e+00	4.329999999999999821e-02	7.303100000000000147e-01
1.000000000000000000e+00	2.426312200000000132e+02	1.000000000000000000e+01	3.000000000000000000e+00	4.141000000000000236e-02	7.788699999999999513e-01
1.000000000000000000e+00	2.379421199999999885e+02	1.000000000000000000e+01	2.000000000000000000e+00	4.526000000000000162e-02	7.943299999999999805e-01
1.000000000000000000e+00	2.688183000000000220e+02	8.000000000000000000e+00	2.000000000000000000e+00	4.288999999999999757e-02	8.167400000000000215e-01
1.000000000000000000e+00	3.309107500000000073e+02	4.000000000000000000e+00	4.000000000000000000e+00	3.842999999999999888e-02	8.542199999999999793e-01
1.000000000000000000e+00	1.431497699999999895e+02	3.000000000000000000e+00	2.000000000000000000e+00	3.980999999999999817e-02	8.329400000000000137e-01
1.000000000000000000e+00	1.529472900000000095e+02	4.000000000000000000e+00	3.000000000000000000e+00	3.737999999999999656e-02	8.564199999999999591e-01
1.000000000000000000e+00	2.379155100000000118e+02	5.000000000000000000e+00	3.000000000000000000e+00	3.767000000000000209e-02	8.533800000000000274e-01
1.000000000000000000e+00	2.714871099999999728e+02	7.000000000000000000e+00	3.000000000000000000e+00	3.948999999999999733e-02	8.077699999999999880e-01
1.000000000000000000e+00	2.280954999999999870e+02	6.000000000000000000e+00	4.000000000000000000e+00	3.914000000000000118e-02	8.400400000000000089e-01
1.000000000000000000e+00	3.928727600000000280e+02	5.000000000000000000e+00	5.000000000000000000e+00	4.780999999999999833e-02	7.421600000000000419e-01
1.000000000000000000e+00	2.925082600000000070e+02	2.000000000000000000e+00	4.000000000000000000e+00	5.054000000000000159e-02	7.389799999999999702e-01
1.000000000000000000e+00	3.324423600000000079e+02	4.000000000000000000e+00	4.000000000000000000e+00	4.590000000000000330e-02	7.908600000000000074e-01
1.000000000000000000e+00	2.290209900000000118e+02	8.000000000000000000e+00	4.000000000000000000e+00	4.639000000000000068e-02	7.883700000000000152e-01
1.000000000000000000e+00	1.322633700000000090e+02	7.000000000000000000e+00	2.000000000000000000e+00	5.389000000000000040e-02	7.098600000000000465e-01
1.000000000000000000e+00	1.965991400000000056e+02	6.000000000000000000e+00	2.000000000000000000e+00	5.007000000000000339e-02	7.196900000000000519e-01
1.000000000000000000e+00	3.157825700000000211e+02	7.000000000000000000e+00	1.000000000000000000e+00	5.016999999999999932e-02	7.254599999999999937e-01
1.000000000000000000e+00	2.741057099999999878e+02	4.000000000000000000e+00	1.000000000000000000e+00	5.054000000000000159e-02	7.421100000000000474e-01
1.000000000000000000e+00	1.926088900000000024e+02	4.000000000000000000e+00	0.000000000000000000e+00	5.800000000000000294e-02	6.878999999999999559e-01
1.000000000000000000e+00	2.219470200000000091e+02	1.100000000000000000e+01	0.000000000000000000e+00	6.514000000000000346e-02	7.092300000000000271e-01
1.000000000000000000e+00	1.938132300000000043e+02	6.000000000000000000e+00	0.000000000000000000e+00	5.160000000000000003e-02	7.088400000000000256e-01
1.000000000000000000e+00	2.473260099999999966e+02	6.000000000000000000e+00	0.000000000000000000e+00	5.247999999999999887e-02	6.952700000000000546e-01
1.000000000000000000e+00	4.299993299999999863e+02	1.000000000000000000e+01	0.000000000000000000e+00	5.543000000000000010e-02	7.183300000000000241e-01
1.000000000000000000e+00	3.554446699999999737e+02	9.000000000000000000e+00	0.000000000000000000e+00	5.516000000000000070e-02	7.004299999999999971e-01
1.000000000000000000e+00	2.081555999999999926e+02	1.200000000000000000e+01	1.000000000000000000e+00	5.580000000000000238e-02	7.109999999999999654e-01
1.000000000000000000e+00	2.872447700000000168e+02	1.000000000000000000e+01	1.000000000000000000e+00	4.619000000000000189e-02	7.971899999999999542e-01
1.000000000000000000e+00	3.157331100000000106e+02	9.000000000000000000e+00	1.000000000000000000e+00	4.238999999999999713e-02	7.351100000000000412e-01
1.000000000000000000e+00	1.751349099999999908e+02	7.000000000000000000e+00	1.000000000000000000e+00	3.978000000000000286e-02	7.863900000000000334e-01
1.000000000000000000e+00	2.191578000000000088e+02	9.000000000000000000e+00	1.000000000000000000e+00	4.522999999999999937e-02	7.715600000000000236e-01
1.000000000000000000e+00	2.063593600000000094e+02	1.100000000000000000e+01	1.000000000000000000e+00	4.802000000000000018e-02	7.624699999999999811e-01
1.000000000000000000e+00	6.321211999999999875e+01	1.200000000000000000e+01	1.000000000000000000e+00	4.497999999999999915e-02	7.817199999999999704e-01
1.000000000000000000e+00	1.617848400000000026e+02	1.000000000000000000e+01	1.000000000000000000e+00	4.784000000000000058e-02	7.636199999999999655e-01
1.000000000000000000e+00	1.602520700000000033e+02	7.000000000000000000e+00	1.000000000000000000e+00	5.371999999999999692e-02	7.237000000000000099e-01
1.000000000000000000e+00	1.664648500000000126e+02	1.000000000000000000e+01	1.000000000000000000e+00	5.569000000000000339e-02	6.846600000000000463e-01
1.000000000000000000e+00	1.096975199999999973e+02	1.000000000000000000e+01	1.000000000000000000e+00	5.492999999999999966e-02	7.040999999999999481e-01
1.000000000000000000e+00	6.933777999999999508e+01	8.000000000000000000e+00	0.000000000000000000e+00	5.043999999999999873e-02	7.563999999999999613e-01
1.000000000000000000e+00	-3.233532999999999902e+01	1.200000000000000000e+01	1.000000000000000000e+00	4.528000000000000080e-02	7.674699999999999855e-01
1.000000000000000000e+00	1.727134800000000041e+02	1.100000000000000000e+01	1.000000000000000000e+00	4.318000000000000310e-02	7.281800000000000495e-01
1.000000000000000000e+00	1.818865900000000124e+02	8.000000000000000000e+00	1.000000000000000000e+00	5.927999999999999936e-02	7.243100000000000094e-01
1.000000000000000000e+00	2.982906300000000215e+02	6.000000000000000000e+00	1.000000000000000000e+00	5.593999999999999667e-02	6.960800000000000320e-01
1.000000000000000000e+00	3.376102999999999952e+02	9.000000000000000000e+00	1.000000000000000000e+00	5.498999999999999722e-02	7.171199999999999797e-01
1.000000000000000000e+00	2.876028900000000021e+02	1.300000000000000000e+01	1.000000000000000000e+00	5.618999999999999689e-02	6.615499999999999714e-01
1.000000000000000000e+00	3.600566699999999969e+02	9.000000000000000000e+00	1.000000000000000000e+00	6.467000000000000526e-02	6.454699999999999882e-01
1.000000000000000000e+00	4.373822599999999738e+02	1.000000000000000000e+01	1.000000000000000000e+00	5.858000000000000013e-02	6.620099999999999874e-01
1.000000000000000000e+00	4.038704500000000053e+02	9.000000000000000000e+00	1.000000000000000000e+00	6.142000000000000237e-02	6.469599999999999795e-01
1.000000000000000000e+00	2.317430600000000140e+02	5.000000000000000000e+00	1.000000000000000000e+00	5.609999999999999709e-02	6.231200000000000072e-01
1.000000000000000000e+00	1.419527099999999962e+02	1.100000000000000000e+01	1.000000000000000000e+00	5.448000000000000065e-02	7.036000000000000032e-01
1.000000000000000000e+00	2.131970399999999870e+02	1.000000000000000000e+01	1.000000000000000000e+00	5.643999999999999712e-02	7.234500000000000375e-01
1.000000000000000000e+00	1.038465999999999951e+02	9.000000000000000000e+00	1.000000000000000000e+00	5.684999999999999776e-02	7.139900000000000135e-01
1.000000000000000000e+00	1.276061100000000010e+02	6.000000000000000000e+00	0.000000000000000000e+00	5.236999999999999988e-02	7.258400000000000407e-01
1.000000000000000000e+00	1.825605199999999968e+02	1.100000000000000000e+01	0.000000000000000000e+00	6.076999999999999763e-02	6.837499999999999689e-01
1.000000000000000000e+00	2.168024299999999869e+02	8.000000000000000000e+00	0.000000000000000000e+00	5.686999999999999694e-02	6.153699999999999726e-01
1.000000000000000000e+00	2.367244000000000028e+02	6.000000000000000000e+00	1.000000000000000000e+00	6.582999999999999963e-02	5.967999999999999972e-01
1.000000000000000000e+00	1.661370100000000036e+02	1.000000000000000000e+01	1.000000000000000000e+00	6.110999999999999766e-02	6.439799999999999969e-01
1.000000000000000000e+00	1.471105699999999956e+02	1.100000000000000000e+01	1.000000000000000000e+00	6.203000000000000180e-02	6.511700000000000266e-01
1.000000000000000000e+00	1.657858500000000106e+02	9.000000000000000000e+00	1.000000000000000000e+00	6.747999999999999832e-02	6.433799999999999519e-01
1.000000000000000000e+00	3.469425899999999956e+02	1.300000000000000000e+01	1.000000000000000000e+00	6.446000000000000341e-02	7.093000000000000416e-01
1.000000000000000000e+00	2.258320799999999906e+02	9.000000000000000000e+00	0.000000000000000000e+00	5.560999999999999971e-02	7.062899999999999734e-01
1.000000000000000000e+00	3.424012500000000045e+02	9.000000000000000000e+00	0.000000000000000000e+00	5.142000000000000043e-02	7.044799999999999951e-01
1.000000000000000000e+00	2.762989000000000033e+02	7.000000000000000000e+00	1.000000000000000000e+00	5.689000000000000307e-02	6.731599999999999806e-01
1.000000000000000000e+00	2.015694499999999891e+02	7.000000000000000000e+00	1.000000000000000000e+00	5.083000000000000018e-02	7.052100000000000035e-01
1.000000000000000000e+00	2.424834199999999953e+02	5.000000000000000000e+00	0.000000000000000000e+00	5.707000000000000267e-02	6.301499999999999879e-01
1.000000000000000000e+00	3.325883099999999786e+02	4.000000000000000000e+00	1.000000000000000000e+00	5.142999999999999655e-02	7.246299999999999963e-01
1.000000000000000000e+00	2.562645999999999731e+02	2.000000000000000000e+00	1.000000000000000000e+00	5.367000000000000243e-02	7.028799999999999493e-01
1.000000000000000000e+00	3.188226599999999848e+02	3.000000000000000000e+00	1.000000000000000000e+00	4.551000000000000184e-02	8.261899999999999800e-01
1.000000000000000000e+00	2.604277999999999906e+02	1.000000000000000000e+00	0.000000000000000000e+00	4.019999999999999962e-02	8.430699999999999861e-01
1.000000000000000000e+00	2.761568399999999883e+02	3.000000000000000000e+00	2.000000000000000000e+00	4.091999999999999804e-02	7.888300000000000312e-01
1.000000000000000000e+00	2.703128600000000006e+02	4.000000000000000000e+00	1.000000000000000000e+00	3.728000000000000064e-02	8.606899999999999551e-01
1.000000000000000000e+00	2.252436999999999898e+02	6.000000000000000000e+00	1.000000000000000000e+00	3.808000000000000274e-02	8.660600000000000520e-01
1.000000000000000000e+00	3.424605000000000246e+02	5.000000000000000000e+00	1.000000000000000000e+00	4.508999999999999814e-02	7.735499999999999599e-01
1.000000000000000000e+00	3.226327499999999873e+02	6.000000000000000000e+00	1.000000000000000000e+00	5.424999999999999961e-02	7.121699999999999697e-01
1.000000000000000000e+00	2.942559499999999844e+02	3.000000000000000000e+00	2.000000000000000000e+00	5.405999999999999694e-02	7.046000000000000041e-01
1.000000000000000000e+00	2.337177200000000141e+02	4.000000000000000000e+00	1.000000000000000000e+00	5.090999999999999692e-02	7.005599999999999605e-01
1.000000000000000000e+00	2.313816600000000108e+02	6.000000000000000000e+00	1.000000000000000000e+00	5.013000000000000095e-02	6.916799999999999615e-01
1.000000000000000000e+00	2.452186499999999967e+02	7.000000000000000000e+00	1.000000000000000000e+00	3.953999999999999876e-02	8.372000000000000552e-01
1.000000000000000000e+00	2.792524900000000230e+02	7.000000000000000000e+00	2.000000000000000000e+00	4.000999999999999696e-02	8.465500000000000247e-01
1.000000000000000000e+00	1.507323199999999872e+02	9.000000000000000000e+00	1.000000000000000000e+00	3.989000000000000185e-02	7.625199999999999756e-01
1.000000000000000000e+00	2.852826200000000085e+02	6.000000000000000000e+00	3.000000000000000000e+00	5.718000000000000166e-02	6.766499999999999737e-01
1.000000000000000000e+00	3.400203200000000265e+02	5.000000000000000000e+00	3.000000000000000000e+00	5.689000000000000307e-02	6.889199999999999768e-01
1.000000000000000000e+00	3.537068800000000124e+02	6.000000000000000000e+00	1.000000000000000000e+00	5.444999999999999840e-02	6.711200000000000498e-01
1.000000000000000000e+00	2.449193300000000022e+02	6.000000000000000000e+00	1.000000000000000000e+00	5.514000000000000151e-02	6.953799999999999981e-01
1.000000000000000000e+00	1.773879699999999957e+02	1.000000000000000000e+01	2.000000000000000000e+00	5.738999999999999657e-02	6.869699999999999696e-01
1.000000000000000000e+00	2.767314400000000205e+02	1.000000000000000000e+01	1.000000000000000000e+00	5.195999999999999924e-02	7.116700000000000248e-01
1.000000000000000000e+00	2.469040500000000122e+02	9.000000000000000000e+00	1.000000000000000000e+00	4.714999999999999747e-02	7.148700000000000054e-01
1.000000000000000000e+00	2.363115799999999922e+02	4.000000000000000000e+00	1.000000000000000000e+00	4.630999999999999700e-02	7.308400000000000452e-01
1.000000000000000000e+00	2.197325700000000097e+02	6.000000000000000000e+00	1.000000000000000000e+00	5.559000000000000052e-02	6.710500000000000353e-01
1.000000000000000000e+00	2.866839100000000258e+02	7.000000000000000000e+00	0.000000000000000000e+00	5.739999999999999963e-02	6.775799999999999601e-01
1.000000000000000000e+00	1.765032500000000084e+02	9.000000000000000000e+00	2.000000000000000000e+00	6.535000000000000531e-02	6.851399999999999713e-01
1.000000000000000000e+00	2.363218300000000056e+02	1.100000000000000000e+01	2.000000000000000000e+00	5.521999999999999825e-02	6.418899999999999606e-01
1.000000000000000000e+00	2.464530300000000125e+02	9.000000000000000000e+00	1.000000000000000000e+00	5.550999999999999684e-02	6.801399999999999668e-01
1.000000000000000000e+00	3.264534800000000132e+02	1.000000000000000000e+01	1.000000000000000000e+00	5.745000000000000107e-02	6.782399999999999540e-01
1.000000000000000000e+00	3.051060400000000072e+02	7.000000000000000000e+00	1.000000000000000000e+00	5.224000000000000171e-02	7.236799999999999899e-01
1.000000000000000000e+00	2.030637099999999862e+02	6.000000000000000000e+00	1.000000000000000000e+00	5.299000000000000238e-02	7.234599999999999920e-01
1.000000000000000000e+00	2.572105300000000057e+02	6.000000000000000000e+00	0.000000000000000000e+00	4.764999999999999791e-02	7.023399999999999643e-01
1.000000000000000000e+00	2.381015600000000063e+02	8.000000000000000000e+00	0.000000000000000000e+00	4.263999999999999735e-02	7.856300000000000505e-01
1.000000000000000000e+00	3.345345100000000116e+02	6.000000000000000000e+00	1.000000000000000000e+00	4.968000000000000194e-02	7.313100000000000156e-01
1.000000000000000000e+00	2.076682000000000130e+02	4.000000000000000000e+00	1.000000000000000000e+00	5.575999999999999707e-02	6.982199999999999518e-01
1.000000000000000000e+00	2.437810800000000029e+02	5.000000000000000000e+00	1.000000000000000000e+00	5.312999999999999667e-02	7.028699999999999948e-01
1.000000000000000000e+00	2.813396299999999997e+02	7.000000000000000000e+00	1.000000000000000000e+00	5.009000000000000258e-02	6.533200000000000118e-01
1.000000000000000000e+00	4.008316300000000183e+02	6.000000000000000000e+00	1.000000000000000000e+00	4.900000000000000189e-02	7.367500000000000160e-01
1.000000000000000000e+00	2.482401000000000124e+02	9.000000000000000000e+00	1.000000000000000000e+00	4.934999999999999803e-02	6.937499999999999778e-01
1.000000000000000000e+00	2.041149699999999996e+02	1.100000000000000000e+01	1.000000000000000000e+00	4.691000000000000031e-02	7.248999999999999888e-01
1.000000000000000000e+00	2.245496100000000013e+02	1.100000000000000000e+01	2.000000000000000000e+00	5.251000000000000112e-02	6.897900000000000142e-01
1.000000000000000000e+00	3.068849399999999719e+02	8.000000000000000000e+00	1.000000000000000000e+00	5.083000000000000018e-02	6.941199999999999593e-01
1.000000000000000000e+00	4.409768599999999878e+02	6.000000000000000000e+00	1.000000000000000000e+00	5.090999999999999692e-02	6.939600000000000213e-01
1.000000000000000000e+00	2.174674599999999884e+02	7.000000000000000000e+00	1.000000000000000000e+00	4.923000000000000292e-02	6.880699999999999594e-01
1.000000000000000000e+00	1.707471600000000080e+02	9.000000000000000000e+00	1.000000000000000000e+00	5.399999999999999939e-02	6.600099999999999856e-01
1.000000000000000000e+00	1.791491300000000138e+02	9.000000000000000000e+00	1.000000000000000000e+00	6.087999999999999662e-02	6.708800000000000319e-01
1.000000000000000000e+00	1.462263800000000060e+02	1.000000000000000000e+01	0.000000000000000000e+00	6.214999999999999691e-02	6.833700000000000330e-01
1.000000000000000000e+00	1.926795899999999904e+02	1.200000000000000000e+01	0.000000000000000000e+00	6.385000000000000397e-02	6.740099999999999980e-01
1.000000000000000000e+00	3.587132799999999975e+02	1.200000000000000000e+01	1.000000000000000000e+00	5.870999999999999830e-02	6.855999999999999872e-01
1.000000000000000000e+00	2.737224899999999934e+02	1.300000000000000000e+01	1.000000000000000000e+00	4.936999999999999722e-02	6.493400000000000283e-01
1.000000000000000000e+00	1.666330399999999941e+02	1.500000000000000000e+01	1.000000000000000000e+00	5.734999999999999820e-02	6.519800000000000040e-01
1.000000000000000000e+00	2.536756499999999903e+02	1.300000000000000000e+01	1.000000000000000000e+00	5.517999999999999988e-02	6.960600000000000120e-01
1.000000000000000000e+00	2.100213999999999999e+02	1.200000000000000000e+01	1.000000000000000000e+00	5.673999999999999877e-02	6.586100000000000287e-01
1.000000000000000000e+00	3.539596500000000106e+02	1.100000000000000000e+01	0.000000000000000000e+00	5.331000000000000322e-02	6.627600000000000158e-01
1.000000000000000000e+00	3.469551200000000222e+02	1.500000000000000000e+01	1.000000000000000000e+00	5.190000000000000169e-02	7.212300000000000377e-01
1.000000000000000000e+00	2.476040600000000040e+02	1.000000000000000000e+01	1.000000000000000000e+00	5.564000000000000196e-02	6.865400000000000391e-01
1.000000000000000000e+00	1.029524600000000021e+02	9.000000000000000000e+00	1.000000000000000000e+00	5.240000000000000213e-02	6.789800000000000280e-01
1.000000000000000000e+00	1.610909100000000080e+02	9.000000000000000000e+00	1.000000000000000000e+00	4.682000000000000051e-02	6.835700000000000109e-01
1.000000000000000000e+00	1.931924899999999923e+02	6.000000000000000000e+00	2.000000000000000000e+00	5.983999999999999736e-02	6.651500000000000190e-01
1.000000000000000000e+00	1.548050900000000070e+02	8.000000000000000000e+00	2.000000000000000000e+00	4.562999999999999695e-02	6.961899999999999755e-01
1.000000000000000000e+00	3.600478200000000015e+02	8.000000000000000000e+00	1.000000000000000000e+00	4.673999999999999683e-02	7.173100000000000032e-01
1.000000000000000000e+00	4.256878300000000195e+02	9.000000000000000000e+00	1.000000000000000000e+00	7.442000000000000004e-02	6.210299999999999709e-01
1.000000000000000000e+00	3.643185500000000161e+02	8.000000000000000000e+00	1.000000000000000000e+00	8.548999999999999655e-02	6.003699999999999593e-01
1.000000000000000000e+00	4.080949100000000271e+02	9.000000000000000000e+00	2.000000000000000000e+00	8.609999999999999598e-02	5.358399999999999830e-01
1.000000000000000000e+00	1.571996000000000038e+02	8.000000000000000000e+00	2.000000000000000000e+00	7.752000000000000557e-02	5.666499999999999870e-01
1.000000000000000000e+00	2.105132000000000119e+02	7.000000000000000000e+00	2.000000000000000000e+00	8.217000000000000692e-02	6.376800000000000246e-01
1.000000000000000000e+00	3.242864099999999894e+02	8.000000000000000000e+00	2.000000000000000000e+00	7.188999999999999557e-02	5.815799999999999859e-01
1.000000000000000000e+00	2.733373100000000022e+02	6.000000000000000000e+00	2.000000000000000000e+00	6.721000000000000585e-02	6.464100000000000401e-01
1.000000000000000000e+00	4.188711200000000190e+02	5.000000000000000000e+00	0.000000000000000000e+00	6.260000000000000286e-02	6.503900000000000237e-01
1.000000000000000000e+00	3.571164999999999736e+02	4.000000000000000000e+00	1.000000000000000000e+00	6.447999999999999565e-02	5.636200000000000099e-01
1.000000000000000000e+00	3.347451500000000237e+02	3.000000000000000000e+00	2.000000000000000000e+00	5.304999999999999993e-02	6.574400000000000244e-01
1.000000000000000000e+00	3.547078999999999951e+02	2.000000000000000000e+00	2.000000000000000000e+00	4.304000000000000187e-02	6.558199999999999585e-01
1.000000000000000000e+00	2.877888100000000122e+02	6.000000000000000000e+00	2.000000000000000000e+00	5.671000000000000346e-02	7.027600000000000513e-01
1.000000000000000000e+00	1.219849799999999931e+02	6.000000000000000000e+00	2.000000000000000000e+00	5.972000000000000225e-02	6.653400000000000425e-01
1.000000000000000000e+00	-3.375030000000000197e+00	6.000000000000000000e+00	0.000000000000000000e+00	6.282999999999999696e-02	6.535800000000000498e-01
1.000000000000000000e+00	1.009457699999999960e+02	7.000000000000000000e+00	1.000000000000000000e+00	4.918999999999999762e-02	6.839699999999999669e-01
1.000000000000000000e+00	2.906492099999999823e+02	7.000000000000000000e+00	0.000000000000000000e+00	4.546999999999999653e-02	7.438000000000000167e-01
1.000000000000000000e+00	2.528143699999999967e+02	6.000000000000000000e+00	0.000000000000000000e+00	4.483999999999999792e-02	7.316099999999999826e-01
1.000000000000000000e+00	1.618952999999999918e+02	4.000000000000000000e+00	0.000000000000000000e+00	5.172000000000000208e-02	6.975099999999999634e-01
1.000000000000000000e+00	2.607305700000000002e+02	5.000000000000000000e+00	1.000000000000000000e+00	5.059999999999999915e-02	7.128100000000000547e-01
1.000000000000000000e+00	3.835235200000000191e+02	5.000000000000000000e+00	1.000000000000000000e+00	4.442000000000000115e-02	7.607199999999999518e-01
1.000000000000000000e+00	2.487416699999999992e+02	2.000000000000000000e+00	1.000000000000000000e+00	4.453000000000000014e-02	8.111399999999999721e-01
1.000000000000000000e+00	1.713348000000000013e+02	3.000000000000000000e+00	1.000000000000000000e+00	4.019999999999999962e-02	8.544800000000000173e-01
1.000000000000000000e+00	5.797621999999999787e+01	4.000000000000000000e+00	0.000000000000000000e+00	3.787999999999999701e-02	8.963600000000000456e-01
1.000000000000000000e+00	1.920651599999999917e+02	3.000000000000000000e+00	1.000000000000000000e+00	4.422000000000000236e-02	8.247299999999999631e-01
1.000000000000000000e+00	2.101926100000000019e+02	3.000000000000000000e+00	1.000000000000000000e+00	4.381999999999999784e-02	7.133099999999999996e-01
1.000000000000000000e+00	1.792882600000000082e+02	6.000000000000000000e+00	1.000000000000000000e+00	4.796999999999999875e-02	7.458900000000000530e-01
1.000000000000000000e+00	1.716065000000000111e+02	6.000000000000000000e+00	1.000000000000000000e+00	4.549000000000000266e-02	8.121500000000000385e-01
1.000000000000000000e+00	1.656960699999999918e+02	4.000000000000000000e+00	1.000000000000000000e+00	4.365000000000000130e-02	8.239499999999999602e-01
1.000000000000000000e+00	1.878517600000000130e+02	7.000000000000000000e+00	0.000000000000000000e+00	4.460999999999999688e-02	8.288499999999999757e-01
1.000000000000000000e+00	2.557247299999999939e+02	7.000000000000000000e+00	0.000000000000000000e+00	4.143000000000000155e-02	8.422100000000000142e-01
1.000000000000000000e+00	1.834537200000000041e+02	6.000000000000000000e+00	1.000000000000000000e+00	4.041000000000000147e-02	8.615800000000000125e-01
1.000000000000000000e+00	2.880865000000000009e+02	7.000000000000000000e+00	0.000000000000000000e+00	3.441000000000000308e-02	8.409299999999999553e-01
1.000000000000000000e+00	3.030552700000000073e+02	1.000000000000000000e+01	1.000000000000000000e+00	3.642999999999999711e-02	8.407299999999999773e-01
1.000000000000000000e+00	2.475411799999999971e+02	1.200000000000000000e+01	1.000000000000000000e+00	3.808999999999999886e-02	8.088499999999999579e-01
1.000000000000000000e+00	2.123679400000000044e+02	9.000000000000000000e+00	1.000000000000000000e+00	4.692000000000000337e-02	7.806999999999999496e-01
1.000000000000000000e+00	3.699117600000000152e+02	5.000000000000000000e+00	1.000000000000000000e+00	4.526999999999999774e-02	7.956400000000000139e-01
1.000000000000000000e+00	2.558734300000000133e+02	1.000000000000000000e+01	1.000000000000000000e+00	4.739000000000000157e-02	7.764499999999999735e-01
1.000000000000000000e+00	2.557752199999999903e+02	6.000000000000000000e+00	1.000000000000000000e+00	4.551999999999999796e-02	7.948300000000000365e-01
1.000000000000000000e+00	2.461671699999999987e+02	4.000000000000000000e+00	1.000000000000000000e+00	4.497999999999999915e-02	8.032899999999999485e-01
1.000000000000000000e+00	2.628211999999999762e+02	6.000000000000000000e+00	1.000000000000000000e+00	5.197999999999999843e-02	7.122800000000000242e-01
1.000000000000000000e+00	2.338462299999999914e+02	5.000000000000000000e+00	1.000000000000000000e+00	4.941999999999999865e-02	7.465800000000000214e-01
1.000000000000000000e+00	2.887163699999999835e+02	7.000000000000000000e+00	1.000000000000000000e+00	4.456999999999999851e-02	8.142800000000000038e-01
1.000000000000000000e+00	1.789996199999999931e+02	7.000000000000000000e+00	1.000000000000000000e+00	3.817000000000000254e-02	7.932700000000000307e-01
1.000000000000000000e+00	1.845218099999999879e+02	9.000000000000000000e+00	1.000000000000000000e+00	5.052999999999999853e-02	7.214500000000000357e-01
1.000000000000000000e+00	4.386238599999999792e+02	5.000000000000000000e+00	1.000000000000000000e+00	5.188000000000000250e-02	7.052300000000000235e-01
1.000000000000000000e+00	3.514459600000000137e+02	5.000000000000000000e+00	1.000000000000000000e+00	5.398000000000000020e-02	6.863799999999999901e-01
1.000000000000000000e+00	3.891827700000000050e+02	6.000000000000000000e+00	1.000000000000000000e+00	4.989999999999999991e-02	7.185300000000000020e-01
1.000000000000000000e+00	2.892884399999999800e+02	9.000000000000000000e+00	1.000000000000000000e+00	5.256000000000000255e-02	6.956999999999999851e-01
1.000000000000000000e+00	3.218529800000000023e+02	1.200000000000000000e+01	1.000000000000000000e+00	5.979999999999999899e-02	6.872000000000000330e-01
1.000000000000000000e+00	2.374370000000000118e+02	5.000000000000000000e+00	1.000000000000000000e+00	5.623000000000000220e-02	6.889199999999999768e-01
1.000000000000000000e+00	3.693130400000000009e+02	1.000000000000000000e+01	0.000000000000000000e+00	5.124999999999999695e-02	6.846499999999999808e-01
1.000000000000000000e+00	2.143025100000000123e+02	9.000000000000000000e+00	0.000000000000000000e+00	4.945000000000000090e-02	7.186700000000000310e-01
1.000000000000000000e+00	1.428202699999999936e+02	9.000000000000000000e+00	0.000000000000000000e+00	5.129999999999999838e-02	7.049499999999999655e-01
1.000000000000000000e+00	7.680468000000000472e+01	7.000000000000000000e+00	1.000000000000000000e+00	5.149000000000000105e-02	7.198299999999999699e-01
1.000000000000000000e+00	2.919493100000000254e+02	1.000000000000000000e+01	1.000000000000000000e+00	4.911000000000000087e-02	7.215200000000000502e-01
1.000000000000000000e+00	2.537997200000000078e+02	9.000000000000000000e+00	1.000000000000000000e+00	5.104000000000000203e-02	7.213500000000000467e-01
1.000000000000000000e+00	4.104187699999999950e+02	1.000000000000000000e+01	0.000000000000000000e+00	4.533999999999999836e-02	7.361699999999999910e-01
1.000000000000000000e+00	3.246308799999999906e+02	1.000000000000000000e+01	0.000000000000000000e+00	4.433999999999999747e-02	7.436300000000000132e-01
1.000000000000000000e+00	3.234171400000000176e+02	8.000000000000000000e+00	0.000000000000000000e+00	4.315999999999999698e-02	7.233800000000000230e-01
1.000000000000000000e+00	2.694756499999999733e+02	6.000000000000000000e+00	0.000000000000000000e+00	4.351000000000000006e-02	7.955999999999999739e-01
1.000000000000000000e+00	1.284284800000000075e+02	9.000000000000000000e+00	0.000000000000000000e+00	4.104000000000000009e-02	7.033399999999999652e-01
1.000000000000000000e+00	2.425013700000000085e+02	9.000000000000000000e+00	0.000000000000000000e+00	4.943999999999999784e-02	6.895000000000000018e-01
1.000000000000000000e+00	1.458636600000000101e+02	5.000000000000000000e+00	0.000000000000000000e+00	4.837000000000000327e-02	7.545899999999999830e-01
1.000000000000000000e+00	2.523334999999999866e+02	1.000000000000000000e+01	0.000000000000000000e+00	4.367000000000000048e-02	7.357099999999999751e-01
1.000000000000000000e+00	2.011376999999999953e+02	1.400000000000000000e+01	0.000000000000000000e+00	4.653000000000000191e-02	7.122800000000000242e-01
1.000000000000000000e+00	2.575893500000000245e+02	1.200000000000000000e+01	1.000000000000000000e+00	4.227999999999999814e-02	7.354800000000000226e-01
1.000000000000000000e+00	2.399934700000000021e+02	1.400000000000000000e+01	1.000000000000000000e+00	3.846999999999999725e-02	7.764799999999999480e-01
1.000000000000000000e+00	1.882014900000000068e+02	1.200000000000000000e+01	1.000000000000000000e+00	4.016000000000000125e-02	7.672299999999999676e-01
1.000000000000000000e+00	2.209534199999999942e+02	1.300000000000000000e+01	0.000000000000000000e+00	3.805999999999999661e-02	7.808800000000000185e-01
1.000000000000000000e+00	2.258709299999999871e+02	1.300000000000000000e+01	0.000000000000000000e+00	4.148000000000000298e-02	7.971200000000000507e-01
1.000000000000000000e+00	3.104993600000000242e+02	1.500000000000000000e+01	0.000000000000000000e+00	4.157000000000000278e-02	7.639799999999999924e-01
1.000000000000000000e+00	2.086894700000000000e+02	6.000000000000000000e+00	0.000000000000000000e+00	5.362999999999999712e-02	6.925000000000000044e-01
1.000000000000000000e+00	1.889315300000000093e+02	7.000000000000000000e+00	1.000000000000000000e+00	5.106999999999999734e-02	7.362199999999999855e-01
1.000000000000000000e+00	2.296057600000000036e+02	1.000000000000000000e+01	0.000000000000000000e+00	4.771999999999999853e-02	7.383800000000000363e-01
1.000000000000000000e+00	2.279576399999999978e+02	1.000000000000000000e+01	1.000000000000000000e+00	5.596000000000000280e-02	6.807100000000000373e-01
1.000000000000000000e+00	1.446084999999999923e+02	8.000000000000000000e+00	0.000000000000000000e+00	5.346999999999999670e-02	6.998900000000000121e-01
1.000000000000000000e+00	1.569412900000000093e+02	8.000000000000000000e+00	0.000000000000000000e+00	5.539999999999999786e-02	6.575299999999999478e-01
1.000000000000000000e+00	9.534368999999999517e+01	9.000000000000000000e+00	0.000000000000000000e+00	5.460000000000000270e-02	6.870199999999999640e-01
1.000000000000000000e+00	2.645328400000000215e+02	9.000000000000000000e+00	1.000000000000000000e+00	6.407000000000000195e-02	6.274199999999999777e-01
1.000000000000000000e+00	1.962413699999999892e+02	9.000000000000000000e+00	0.000000000000000000e+00	6.414000000000000257e-02	6.237500000000000266e-01
1.000000000000000000e+00	2.282027500000000089e+02	7.000000000000000000e+00	0.000000000000000000e+00	5.589999999999999830e-02	6.742200000000000415e-01
1.000000000000000000e+00	2.171351300000000037e+02	7.000000000000000000e+00	1.000000000000000000e+00	4.954000000000000070e-02	7.350999999999999757e-01
1.000000000000000000e+00	3.355502200000000244e+02	1.000000000000000000e+01	1.000000000000000000e+00	4.984999999999999848e-02	7.364199999999999635e-01
1.000000000000000000e+00	2.716619600000000219e+02	6.000000000000000000e+00	1.000000000000000000e+00	4.660999999999999865e-02	7.377399999999999514e-01
1.000000000000000000e+00	2.309992900000000020e+02	4.000000000000000000e+00	1.000000000000000000e+00	5.108000000000000040e-02	7.553800000000000514e-01
1.000000000000000000e+00	2.371253399999999942e+02	4.000000000000000000e+00	1.000000000000000000e+00	5.262000000000000011e-02	7.505800000000000249e-01
1.000000000000000000e+00	3.041452300000000264e+02	3.000000000000000000e+00	1.000000000000000000e+00	4.909999999999999781e-02	7.539900000000000491e-01
1.000000000000000000e+00	2.193237399999999866e+02	2.000000000000000000e+00	1.000000000000000000e+00	3.794999999999999762e-02	8.502999999999999448e-01
1.000000000000000000e+00	2.918119100000000117e+02	4.000000000000000000e+00	0.000000000000000000e+00	3.919000000000000261e-02	8.505599999999999827e-01
1.000000000000000000e+00	1.818443499999999915e+02	4.000000000000000000e+00	0.000000000000000000e+00	3.833000000000000296e-02	8.445399999999999574e-01
1.000000000000000000e+00	3.226832499999999868e+02	6.000000000000000000e+00	0.000000000000000000e+00	4.959999999999999826e-02	7.066900000000000404e-01
1.000000000000000000e+00	3.717167099999999778e+02	3.000000000000000000e+00	1.000000000000000000e+00	5.351999999999999813e-02	7.114200000000000523e-01
1.000000000000000000e+00	2.520845099999999945e+02	1.000000000000000000e+00	0.000000000000000000e+00	5.457999999999999657e-02	7.150199999999999889e-01
1.000000000000000000e+00	1.741028499999999894e+02	4.000000000000000000e+00	0.000000000000000000e+00	4.964999999999999969e-02	6.699199999999999600e-01
1.000000000000000000e+00	2.134390300000000025e+02	7.000000000000000000e+00	0.000000000000000000e+00	4.705000000000000154e-02	7.218999999999999861e-01
1.000000000000000000e+00	2.787917400000000043e+02	8.000000000000000000e+00	0.000000000000000000e+00	5.011000000000000176e-02	7.375599999999999934e-01
1.000000000000000000e+00	2.829820599999999899e+02	1.000000000000000000e+01	0.000000000000000000e+00	5.043000000000000260e-02	7.174899999999999611e-01
1.000000000000000000e+00	3.697013299999999845e+02	9.000000000000000000e+00	0.000000000000000000e+00	5.131000000000000144e-02	6.815799999999999637e-01
1.000000000000000000e+00	3.576702000000000226e+02	8.000000000000000000e+00	0.000000000000000000e+00	5.278000000000000053e-02	6.839399999999999924e-01
1.000000000000000000e+00	2.438362799999999879e+02	6.000000000000000000e+00	0.000000000000000000e+00	4.938000000000000028e-02	6.858800000000000452e-01
1.000000000000000000e+00	2.646219399999999951e+02	8.000000000000000000e+00	0.000000000000000000e+00	5.215999999999999803e-02	6.729600000000000026e-01
1.000000000000000000e+00	4.255604900000000157e+02	7.000000000000000000e+00	0.000000000000000000e+00	5.322999999999999954e-02	6.497500000000000497e-01
1.000000000000000000e+00	2.891294500000000198e+02	8.000000000000000000e+00	0.000000000000000000e+00	5.908999999999999669e-02	7.103300000000000169e-01
1.000000000000000000e+00	2.937489800000000173e+02	9.000000000000000000e+00	0.000000000000000000e+00	5.301000000000000156e-02	6.904200000000000337e-01
1.000000000000000000e+00	2.132908500000000060e+02	1.000000000000000000e+01	0.000000000000000000e+00	5.346000000000000058e-02	6.874900000000000455e-01
1.000000000000000000e+00	2.523932100000000105e+02	9.000000000000000000e+00	0.000000000000000000e+00	5.276999999999999746e-02	6.760800000000000143e-01
1.000000000000000000e+00	3.113677200000000198e+02	1.000000000000000000e+01	0.000000000000000000e+00	4.891999999999999821e-02	6.866600000000000481e-01
1.000000000000000000e+00	2.094580499999999859e+02	9.000000000000000000e+00	0.000000000000000000e+00	4.764999999999999791e-02	6.939199999999999813e-01
1.000000000000000000e+00	3.349220500000000129e+02	5.000000000000000000e+00	0.000000000000000000e+00	5.902000000000000302e-02	6.424699999999999855e-01
1.000000000000000000e+00	2.093176100000000019e+02	6.000000000000000000e+00	0.000000000000000000e+00	6.162999999999999728e-02	6.527800000000000269e-01
1.000000000000000000e+00	2.500559100000000115e+02	5.000000000000000000e+00	1.000000000000000000e+00	6.285999999999999921e-02	6.495499999999999607e-01
1.000000000000000000e+00	3.434605500000000120e+02	8.000000000000000000e+00	0.000000000000000000e+00	6.708999999999999686e-02	6.121799999999999464e-01
1.000000000000000000e+00	2.588769300000000158e+02	9.000000000000000000e+00	0.000000000000000000e+00	5.752000000000000168e-02	6.402400000000000313e-01
1.000000000000000000e+00	2.246691299999999956e+02	7.000000000000000000e+00	1.000000000000000000e+00	6.270000000000000573e-02	6.341900000000000315e-01
1.000000000000000000e+00	2.544673799999999915e+02	6.000000000000000000e+00	0.000000000000000000e+00	6.395000000000000684e-02	6.529599999999999849e-01
1.000000000000000000e+00	3.030436300000000074e+02	8.000000000000000000e+00	0.000000000000000000e+00	6.704999999999999849e-02	6.431799999999999740e-01
1.000000000000000000e+00	2.370853799999999865e+02	8.000000000000000000e+00	0.000000000000000000e+00	6.461000000000000076e-02	6.106800000000000006e-01
1.000000000000000000e+00	2.289236400000000060e+02	5.000000000000000000e+00	1.000000000000000000e+00	6.664000000000000479e-02	6.511599999999999611e-01
1.000000000000000000e+00	3.074397900000000163e+02	3.000000000000000000e+00	1.000000000000000000e+00	6.408999999999999420e-02	6.166099999999999914e-01
1.000000000000000000e+00	1.967357299999999896e+02	4.000000000000000000e+00	1.000000000000000000e+00	6.015000000000000208e-02	6.257800000000000029e-01
1.000000000000000000e+00	3.086601999999999748e+02	5.000000000000000000e+00	0.000000000000000000e+00	5.555999999999999828e-02	6.086000000000000298e-01
1.000000000000000000e+00	1.634986399999999946e+02	6.000000000000000000e+00	0.000000000000000000e+00	5.609000000000000097e-02	6.583499999999999908e-01
1.000000000000000000e+00	2.255505300000000091e+02	4.000000000000000000e+00	0.000000000000000000e+00	5.605999999999999872e-02	6.520000000000000240e-01
1.000000000000000000e+00	2.993742700000000241e+02	7.000000000000000000e+00	0.000000000000000000e+00	5.417000000000000287e-02	7.192699999999999649e-01
1.000000000000000000e+00	3.589357099999999718e+02	4.000000000000000000e+00	0.000000000000000000e+00	5.730999999999999983e-02	7.078499999999999792e-01
1.000000000000000000e+00	2.453077900000000113e+02	6.000000000000000000e+00	0.000000000000000000e+00	5.485000000000000292e-02	7.229299999999999615e-01
1.000000000000000000e+00	3.200009000000000015e+02	6.000000000000000000e+00	0.000000000000000000e+00	5.820000000000000173e-02	6.428599999999999870e-01
1.000000000000000000e+00	2.708458099999999718e+02	6.000000000000000000e+00	0.000000000000000000e+00	5.811000000000000193e-02	6.700599999999999890e-01
1.000000000000000000e+00	2.741151199999999903e+02	2.000000000000000000e+00	0.000000000000000000e+00	5.924999999999999711e-02	6.563700000000000090e-01
1.000000000000000000e+00	3.082591400000000021e+02	4.000000000000000000e+00	0.000000000000000000e+00	5.926000000000000018e-02	6.430000000000000160e-01
1.000000000000000000e+00	2.337442100000000096e+02	7.000000000000000000e+00	0.000000000000000000e+00	5.920999999999999874e-02	6.295699999999999630e-01
1.000000000000000000e+00	2.462225200000000029e+02	8.000000000000000000e+00	0.000000000000000000e+00	6.471000000000000363e-02	6.237099999999999866e-01
1.000000000000000000e+00	3.298754700000000071e+02	5.000000000000000000e+00	0.000000000000000000e+00	6.153999999999999748e-02	6.483799999999999564e-01
1.000000000000000000e+00	2.376393199999999979e+02	5.000000000000000000e+00	0.000000000000000000e+00	5.537999999999999867e-02	7.082399999999999807e-01
1.000000000000000000e+00	3.158935799999999858e+02	7.000000000000000000e+00	0.000000000000000000e+00	5.158999999999999697e-02	6.671500000000000208e-01
1.000000000000000000e+00	4.519880499999999870e+02	5.000000000000000000e+00	0.000000000000000000e+00	5.408999999999999919e-02	6.777800000000000491e-01
1.000000000000000000e+00	4.099459600000000137e+02	7.000000000000000000e+00	0.000000000000000000e+00	5.555999999999999828e-02	6.610500000000000265e-01
1.000000000000000000e+00	3.865491599999999721e+02	6.000000000000000000e+00	0.000000000000000000e+00	5.637999999999999956e-02	6.695999999999999730e-01
1.000000000000000000e+00	3.682630100000000084e+02	8.000000000000000000e+00	0.000000000000000000e+00	5.519999999999999907e-02	7.073500000000000343e-01
1.000000000000000000e+00	3.613781099999999924e+02	3.000000000000000000e+00	0.000000000000000000e+00	5.312000000000000055e-02	6.546199999999999797e-01
1.000000000000000000e+00	2.224510099999999966e+02	5.000000000000000000e+00	0.000000000000000000e+00	5.686000000000000082e-02	7.083399999999999697e-01
1.000000000000000000e+00	3.868940799999999740e+02	8.000000000000000000e+00	0.000000000000000000e+00	5.711000000000000104e-02	6.730899999999999661e-01
1.000000000000000000e+00	3.922042400000000271e+02	7.000000000000000000e+00	0.000000000000000000e+00	6.108000000000000235e-02	6.356800000000000228e-01
1.000000000000000000e+00	2.626682500000000005e+02	1.000000000000000000e+01	0.000000000000000000e+00	5.614999999999999852e-02	6.792399999999999549e-01
1.000000000000000000e+00	3.059680799999999863e+02	7.000000000000000000e+00	0.000000000000000000e+00	5.491000000000000048e-02	7.256899999999999462e-01
1.000000000000000000e+00	2.421146999999999991e+02	9.000000000000000000e+00	0.000000000000000000e+00	6.126000000000000195e-02	6.869399999999999951e-01
1.000000000000000000e+00	2.054523800000000051e+02	7.000000000000000000e+00	0.000000000000000000e+00	5.147999999999999798e-02	6.432499999999999885e-01
1.000000000000000000e+00	2.228525699999999858e+02	9.000000000000000000e+00	0.000000000000000000e+00	6.071000000000000008e-02	6.093199999999999728e-01
1.000000000000000000e+00	2.402854600000000005e+02	6.000000000000000000e+00	0.000000000000000000e+00	5.743999999999999800e-02	6.544299999999999562e-01
1.000000000000000000e+00	2.073345300000000009e+02	7.000000000000000000e+00	0.000000000000000000e+00	5.473000000000000087e-02	7.007299999999999640e-01
1.000000000000000000e+00	2.734839499999999930e+02	7.000000000000000000e+00	0.000000000000000000e+00	5.958999999999999714e-02	6.595699999999999896e-01
1.000000000000000000e+00	4.720776799999999866e+02	4.000000000000000000e+00	0.000000000000000000e+00	6.044999999999999679e-02	6.609199999999999520e-01
1.000000000000000000e+00	3.506994500000000130e+02	6.000000000000000000e+00	0.000000000000000000e+00	5.965000000000000163e-02	6.582400000000000473e-01
1.000000000000000000e+00	4.221417099999999891e+02	5.000000000000000000e+00	0.000000000000000000e+00	5.589000000000000218e-02	6.496199999999999752e-01
1.000000000000000000e+00	2.153468399999999860e+02	4.000000000000000000e+00	0.000000000000000000e+00	5.822000000000000092e-02	6.679500000000000437e-01
1.000000000000000000e+00	3.144892500000000268e+02	4.000000000000000000e+00	0.000000000000000000e+00	6.927999999999999436e-02	6.881899999999999684e-01
1.000000000000000000e+00	2.785439600000000269e+02	4.000000000000000000e+00	0.000000000000000000e+00	6.686000000000000276e-02	6.715299999999999603e-01
1.000000000000000000e+00	2.775712700000000268e+02	5.000000000000000000e+00	0.000000000000000000e+00	6.060000000000000109e-02	6.180499999999999883e-01
1.000000000000000000e+00	2.955221999999999980e+02	7.000000000000000000e+00	0.000000000000000000e+00	6.083999999999999825e-02	6.621399999999999508e-01
1.000000000000000000e+00	3.814001299999999901e+02	7.000000000000000000e+00	0.000000000000000000e+00	6.705999999999999461e-02	6.767199999999999882e-01
1.000000000000000000e+00	2.984488099999999804e+02	2.000000000000000000e+00	0.000000000000000000e+00	7.160999999999999310e-02	6.085199999999999498e-01
1.000000000000000000e+00	1.900839599999999905e+02	3.000000000000000000e+00	0.000000000000000000e+00	7.982999999999999818e-02	6.046099999999999808e-01
1.000000000000000000e+00	2.249569600000000094e+02	7.000000000000000000e+00	0.000000000000000000e+00	8.185000000000000608e-02	5.991999999999999549e-01
1.000000000000000000e+00	3.724727399999999875e+02	1.000000000000000000e+00	0.000000000000000000e+00	7.581999999999999851e-02	5.992399999999999949e-01
1.000000000000000000e+00	1.930611700000000042e+02	4.000000000000000000e+00	0.000000000000000000e+00	7.180999999999999883e-02	6.056099999999999817e-01
1.000000000000000000e+00	3.424821200000000090e+02	5.000000000000000000e+00	0.000000000000000000e+00	6.854000000000000370e-02	6.292799999999999505e-01
1.000000000000000000e+00	3.156995400000000132e+02	2.000000000000000000e+00	0.000000000000000000e+00	6.646000000000000518e-02	6.351400000000000379e-01
1.000000000000000000e+00	3.824475100000000225e+02	2.000000000000000000e+00	0.000000000000000000e+00	6.124000000000000277e-02	6.614499999999999824e-01
1.000000000000000000e+00	2.504109799999999950e+02	1.000000000000000000e+00	0.000000000000000000e+00	5.831999999999999684e-02	6.976700000000000124e-01
1.000000000000000000e+00	1.856349400000000003e+02	3.000000000000000000e+00	0.000000000000000000e+00	5.600000000000000117e-02	6.563799999999999635e-01
1.000000000000000000e+00	3.115270899999999870e+02	5.000000000000000000e+00	0.000000000000000000e+00	5.662999999999999978e-02	6.899600000000000177e-01
1.000000000000000000e+00	3.103146100000000160e+02	5.000000000000000000e+00	0.000000000000000000e+00	5.297000000000000319e-02	6.924599999999999644e-01
1.000000000000000000e+00	6.944141000000000474e+01	4.000000000000000000e+00	0.000000000000000000e+00	5.115000000000000102e-02	7.338900000000000423e-01
1.000000000000000000e+00	2.416406299999999874e+02	3.000000000000000000e+00	0.000000000000000000e+00	4.889000000000000290e-02	7.262199999999999767e-01
1.000000000000000000e+00	3.201083600000000047e+02	5.000000000000000000e+00	0.000000000000000000e+00	5.330000000000000016e-02	7.437500000000000222e-01
1.000000000000000000e+00	2.968608800000000087e+02	7.000000000000000000e+00	0.000000000000000000e+00	4.981000000000000011e-02	7.044500000000000206e-01
1.000000000000000000e+00	2.636666900000000169e+02	5.000000000000000000e+00	0.000000000000000000e+00	4.687000000000000194e-02	7.655100000000000238e-01
1.000000000000000000e+00	2.410802999999999940e+02	7.000000000000000000e+00	0.000000000000000000e+00	5.065000000000000058e-02	7.331400000000000139e-01
1.000000000000000000e+00	1.515548100000000034e+02	6.000000000000000000e+00	0.000000000000000000e+00	4.327999999999999903e-02	7.563499999999999668e-01
1.000000000000000000e+00	1.007469600000000014e+02	9.000000000000000000e+00	0.000000000000000000e+00	4.070000000000000007e-02	8.254599999999999715e-01
1.000000000000000000e+00	1.239901700000000062e+02	6.000000000000000000e+00	0.000000000000000000e+00	3.969000000000000306e-02	8.255400000000000515e-01
1.000000000000000000e+00	1.999352000000000089e+02	4.000000000000000000e+00	0.000000000000000000e+00	4.027000000000000024e-02	8.242800000000000127e-01
1.000000000000000000e+00	1.023165900000000050e+02	2.000000000000000000e+00	0.000000000000000000e+00	4.673000000000000070e-02	7.641400000000000414e-01
1.000000000000000000e+00	2.347675099999999873e+02	4.000000000000000000e+00	0.000000000000000000e+00	4.997999999999999665e-02	7.038499999999999757e-01
1.000000000000000000e+00	2.954282000000000039e+02	3.000000000000000000e+00	0.000000000000000000e+00	4.832000000000000184e-02	7.199499999999999789e-01
1.000000000000000000e+00	2.272520100000000127e+02	2.000000000000000000e+00	0.000000000000000000e+00	5.426999999999999880e-02	6.565800000000000525e-01
1.000000000000000000e+00	1.707055499999999881e+02	4.000000000000000000e+00	0.000000000000000000e+00	5.680000000000000326e-02	6.814500000000000002e-01
1.000000000000000000e+00	1.990596500000000049e+02	6.000000000000000000e+00	0.000000000000000000e+00	5.929000000000000242e-02	6.579399999999999693e-01
1.000000000000000000e+00	1.749499900000000139e+02	5.000000000000000000e+00	0.000000000000000000e+00	6.426999999999999380e-02	7.006000000000000005e-01
1.000000000000000000e+00	1.804956699999999898e+02	4.000000000000000000e+00	0.000000000000000000e+00	6.393999999999999684e-02	6.481799999999999784e-01
1.000000000000000000e+00	2.700172999999999774e+02	6.000000000000000000e+00	0.000000000000000000e+00	6.303000000000000269e-02	6.226199999999999513e-01
1.000000000000000000e+00	3.771184499999999957e+02	9.000000000000000000e+00	0.000000000000000000e+00	6.142000000000000237e-02	6.966200000000000170e-01
1.000000000000000000e+00	2.852052100000000223e+02	6.000000000000000000e+00	0.000000000000000000e+00	5.643000000000000099e-02	6.961899999999999755e-01
1.000000000000000000e+00	1.909041400000000124e+02	6.000000000000000000e+00	0.000000000000000000e+00	5.854000000000000176e-02	6.702399999999999469e-01
1.000000000000000000e+00	2.951338999999999828e+02	8.000000000000000000e+00	0.000000000000000000e+00	5.750000000000000250e-02	6.727600000000000247e-01
1.000000000000000000e+00	1.965739100000000121e+02	1.000000000000000000e+01	0.000000000000000000e+00	6.253000000000000225e-02	6.635699999999999932e-01
1.000000000000000000e+00	2.537263399999999933e+02	9.000000000000000000e+00	0.000000000000000000e+00	5.270999999999999991e-02	7.181699999999999751e-01
1.000000000000000000e+00	2.790463799999999992e+02	1.100000000000000000e+01	0.000000000000000000e+00	5.353000000000000119e-02	7.041699999999999626e-01
1.000000000000000000e+00	1.755482199999999864e+02	9.000000000000000000e+00	0.000000000000000000e+00	5.446999999999999759e-02	7.023899999999999588e-01
1.000000000000000000e+00	2.895764899999999784e+02	8.000000000000000000e+00	0.000000000000000000e+00	4.762000000000000260e-02	7.043899999999999606e-01
1.000000000000000000e+00	1.810961299999999881e+02	6.000000000000000000e+00	0.000000000000000000e+00	4.529999999999999999e-02	7.354399999999999826e-01
1.000000000000000000e+00	2.472173699999999883e+02	8.000000000000000000e+00	0.000000000000000000e+00	5.596000000000000280e-02	7.057200000000000140e-01
1.000000000000000000e+00	2.065307400000000086e+02	8.000000000000000000e+00	0.000000000000000000e+00	5.376999999999999835e-02	7.349599999999999467e-01
1.000000000000000000e+00	2.532090000000000032e+02	9.000000000000000000e+00	0.000000000000000000e+00	5.170999999999999902e-02	6.825999999999999845e-01
1.000000000000000000e+00	2.218100100000000054e+02	6.000000000000000000e+00	0.000000000000000000e+00	5.408000000000000307e-02	6.357199999999999518e-01
1.000000000000000000e+00	3.012449899999999730e+02	8.000000000000000000e+00	0.000000000000000000e+00	4.950999999999999845e-02	7.515600000000000058e-01
1.000000000000000000e+00	2.050856899999999996e+02	6.000000000000000000e+00	0.000000000000000000e+00	4.710000000000000298e-02	7.453300000000000480e-01
1.000000000000000000e+00	2.474607000000000028e+02	9.000000000000000000e+00	0.000000000000000000e+00	4.866000000000000186e-02	6.973000000000000309e-01
1.000000000000000000e+00	2.320807200000000137e+02	8.000000000000000000e+00	0.000000000000000000e+00	5.242999999999999744e-02	6.942099999999999937e-01
1.000000000000000000e+00	1.921954100000000096e+02	1.100000000000000000e+01	0.000000000000000000e+00	5.294999999999999707e-02	7.071399999999999908e-01
1.000000000000000000e+00	2.141083399999999983e+02	9.000000000000000000e+00	0.000000000000000000e+00	5.344000000000000139e-02	6.804099999999999593e-01
1.000000000000000000e+00	9.093527000000000271e+01	9.000000000000000000e+00	0.000000000000000000e+00	5.487999999999999823e-02	6.948199999999999932e-01
1.000000000000000000e+00	2.033670999999999935e+02	1.000000000000000000e+01	0.000000000000000000e+00	5.995999999999999941e-02	6.841599999999999904e-01
1.000000000000000000e+00	1.493437000000000126e+02	9.000000000000000000e+00	0.000000000000000000e+00	5.548999999999999766e-02	6.951500000000000457e-01
1.000000000000000000e+00	2.159264900000000011e+02	7.000000000000000000e+00	0.000000000000000000e+00	4.619000000000000189e-02	7.605399999999999938e-01
1.000000000000000000e+00	2.439173099999999863e+02	7.000000000000000000e+00	0.000000000000000000e+00	4.802000000000000018e-02	7.083800000000000097e-01
1.000000000000000000e+00	1.152284199999999998e+02	7.000000000000000000e+00	0.000000000000000000e+00	4.841000000000000164e-02	7.380600000000000493e-01
1.000000000000000000e+00	1.687089900000000000e+02	9.000000000000000000e+00	0.000000000000000000e+00	4.590999999999999942e-02	7.682200000000000140e-01
1.000000000000000000e+00	2.649489300000000185e+02	1.100000000000000000e+01	0.000000000000000000e+00	3.638999999999999874e-02	8.873100000000000431e-01
1.000000000000000000e+00	1.685727699999999913e+02	1.500000000000000000e+01	0.000000000000000000e+00	3.853000000000000175e-02	8.537299999999999889e-01
1.000000000000000000e+00	2.571701800000000162e+02	1.000000000000000000e+01	0.000000000000000000e+00	3.651999999999999691e-02	8.971400000000000485e-01
1.000000000000000000e+00	2.196282799999999895e+02	1.100000000000000000e+01	0.000000000000000000e+00	3.699000000000000205e-02	8.648900000000000476e-01
1.000000000000000000e+00	2.500456200000000138e+02	7.000000000000000000e+00	0.000000000000000000e+00	3.964000000000000162e-02	8.418499999999999872e-01
1.000000000000000000e+00	2.637041199999999890e+02	9.000000000000000000e+00	0.000000000000000000e+00	4.583999999999999880e-02	8.041500000000000314e-01
1.000000000000000000e+00	2.612246799999999780e+02	1.200000000000000000e+01	0.000000000000000000e+00	4.513000000000000345e-02	7.930500000000000327e-01
1.000000000000000000e+00	1.942155700000000138e+02	1.500000000000000000e+01	0.000000000000000000e+00	3.647999999999999854e-02	8.829200000000000381e-01
1.000000000000000000e+00	3.618281499999999937e+02	7.000000000000000000e+00	0.000000000000000000e+00	3.907999999999999668e-02	8.593800000000000328e-01
1.000000000000000000e+00	3.047281800000000089e+02	7.000000000000000000e+00	0.000000000000000000e+00	3.912000000000000199e-02	7.855600000000000360e-01
1.000000000000000000e+00	3.691086300000000051e+02	7.000000000000000000e+00	0.000000000000000000e+00	4.268999999999999878e-02	6.984099999999999753e-01
1.000000000000000000e+00	2.165565499999999872e+02	4.000000000000000000e+00	0.000000000000000000e+00	4.734000000000000014e-02	7.437799999999999967e-01
1.000000000000000000e+00	2.628973599999999919e+02	6.000000000000000000e+00	0.000000000000000000e+00	4.390000000000000152e-02	7.247000000000000108e-01
1.000000000000000000e+00	2.374927500000000009e+02	6.000000000000000000e+00	0.000000000000000000e+00	5.330000000000000016e-02	7.320400000000000240e-01
1.000000000000000000e+00	2.680350799999999936e+02	4.000000000000000000e+00	0.000000000000000000e+00	5.564999999999999808e-02	6.753799999999999804e-01
1.000000000000000000e+00	4.191691299999999956e+02	4.000000000000000000e+00	0.000000000000000000e+00	5.627000000000000057e-02	7.069299999999999473e-01
1.000000000000000000e+00	3.394584699999999771e+02	4.000000000000000000e+00	0.000000000000000000e+00	6.167999999999999872e-02	6.439599999999999769e-01
1.000000000000000000e+00	4.169850700000000074e+02	3.000000000000000000e+00	0.000000000000000000e+00	5.584999999999999687e-02	6.676100000000000367e-01
1.000000000000000000e+00	1.742058700000000044e+02	4.000000000000000000e+00	0.000000000000000000e+00	5.602000000000000035e-02	6.844200000000000284e-01
1.000000000000000000e+00	3.377364600000000223e+02	4.000000000000000000e+00	0.000000000000000000e+00	5.756000000000000005e-02	7.090699999999999781e-01
1.000000000000000000e+00	1.433051600000000008e+02	8.000000000000000000e+00	0.000000000000000000e+00	5.245999999999999969e-02	7.087499999999999911e-01
1.000000000000000000e+00	2.051663399999999911e+02	6.000000000000000000e+00	0.000000000000000000e+00	5.525000000000000050e-02	6.871599999999999930e-01
1.000000000000000000e+00	3.468743499999999926e+02	8.000000000000000000e+00	0.000000000000000000e+00	4.954000000000000070e-02	7.204899999999999638e-01
1.000000000000000000e+00	3.111474999999999795e+02	7.000000000000000000e+00	0.000000000000000000e+00	4.771000000000000241e-02	7.365699999999999470e-01
1.000000000000000000e+00	3.107754800000000159e+02	7.000000000000000000e+00	0.000000000000000000e+00	4.800999999999999712e-02	7.484399999999999942e-01
1.000000000000000000e+00	2.931088399999999865e+02	9.000000000000000000e+00	0.000000000000000000e+00	5.084000000000000324e-02	7.220299999999999496e-01
1.000000000000000000e+00	1.530733600000000081e+02	9.000000000000000000e+00	0.000000000000000000e+00	5.006000000000000033e-02	7.233500000000000485e-01
1.000000000000000000e+00	1.328019999999999925e+02	7.000000000000000000e+00	0.000000000000000000e+00	5.126000000000000001e-02	7.162199999999999678e-01
1.000000000000000000e+00	3.101728299999999763e+02	1.000000000000000000e+01	0.000000000000000000e+00	5.004000000000000115e-02	7.005000000000000115e-01
1.000000000000000000e+00	1.731818299999999908e+02	1.400000000000000000e+01	0.000000000000000000e+00	5.362000000000000099e-02	7.019499999999999629e-01
1.000000000000000000e+00	2.279839100000000087e+02	1.200000000000000000e+01	0.000000000000000000e+00	4.812000000000000305e-02	7.104099999999999859e-01
1.000000000000000000e+00	2.285543299999999931e+02	9.000000000000000000e+00	0.000000000000000000e+00	5.675000000000000183e-02	6.115399999999999725e-01
1.000000000000000000e+00	2.928474400000000060e+02	6.000000000000000000e+00	0.000000000000000000e+00	5.428000000000000186e-02	6.895599999999999508e-01
1.000000000000000000e+00	3.105641899999999964e+02	5.000000000000000000e+00	0.000000000000000000e+00	5.849000000000000032e-02	6.161499999999999755e-01
1.000000000000000000e+00	2.569031600000000140e+02	6.000000000000000000e+00	0.000000000000000000e+00	6.259000000000000674e-02	6.737499999999999600e-01
1.000000000000000000e+00	1.988624000000000080e+02	9.000000000000000000e+00	0.000000000000000000e+00	6.436999999999999666e-02	5.973899999999999766e-01
1.000000000000000000e+00	2.426665000000000134e+02	7.000000000000000000e+00	0.000000000000000000e+00	6.701000000000000012e-02	6.037700000000000289e-01
1.000000000000000000e+00	4.078535600000000159e+02	6.000000000000000000e+00	0.000000000000000000e+00	6.358999999999999375e-02	5.834599999999999786e-01
1.000000000000000000e+00	2.764272900000000277e+02	9.000000000000000000e+00	0.000000000000000000e+00	7.176000000000000434e-02	6.138299999999999867e-01
1.000000000000000000e+00	2.904402900000000045e+02	1.200000000000000000e+01	0.000000000000000000e+00	6.744999999999999607e-02	6.114199999999999635e-01
1.000000000000000000e+00	1.814999300000000062e+02	6.000000000000000000e+00	0.000000000000000000e+00	6.074000000000000232e-02	6.512499999999999956e-01
1.000000000000000000e+00	2.388436199999999872e+02	3.000000000000000000e+00	0.000000000000000000e+00	6.232000000000000040e-02	6.124300000000000299e-01
1.000000000000000000e+00	3.875342800000000238e+02	5.000000000000000000e+00	0.000000000000000000e+00	7.052999999999999547e-02	5.913300000000000223e-01
1.000000000000000000e+00	2.599875299999999925e+02	4.000000000000000000e+00	0.000000000000000000e+00	6.310000000000000331e-02	6.630200000000000538e-01
1.000000000000000000e+00	2.487281000000000120e+02	3.000000000000000000e+00	0.000000000000000000e+00	6.275999999999999635e-02	6.242499999999999716e-01
1.000000000000000000e+00	1.824190900000000113e+02	4.000000000000000000e+00	0.000000000000000000e+00	6.550999999999999879e-02	6.155599999999999961e-01
1.000000000000000000e+00	1.857409199999999885e+02	5.000000000000000000e+00	0.000000000000000000e+00	5.596000000000000280e-02	6.853200000000000403e-01
1.000000000000000000e+00	1.438513800000000060e+02	9.000000000000000000e+00	0.000000000000000000e+00	5.217000000000000109e-02	7.204399999999999693e-01
1.000000000000000000e+00	2.953320200000000000e+02	1.000000000000000000e+01	0.000000000000000000e+00	5.358999999999999875e-02	7.182600000000000096e-01
1.000000000000000000e+00	3.208132699999999886e+02	8.000000000000000000e+00	0.000000000000000000e+00	5.083000000000000018e-02	7.243199999999999639e-01
1.000000000000000000e+00	2.343098400000000083e+02	9.000000000000000000e+00	0.000000000000000000e+00	5.020000000000000157e-02	6.634999999999999787e-01
1.000000000000000000e+00	2.376264199999999960e+02	9.000000000000000000e+00	0.000000000000000000e+00	4.870000000000000023e-02	7.126200000000000312e-01
1.000000000000000000e+00	3.395159899999999880e+02	1.000000000000000000e+01	0.000000000000000000e+00	4.945999999999999702e-02	7.064700000000000424e-01
1.000000000000000000e+00	4.337870800000000031e+02	1.100000000000000000e+01	0.000000000000000000e+00	5.240000000000000213e-02	6.544999999999999707e-01
1.000000000000000000e+00	2.857556599999999776e+02	1.300000000000000000e+01	0.000000000000000000e+00	5.707999999999999879e-02	7.120999999999999552e-01
1.000000000000000000e+00	1.840032099999999957e+02	1.000000000000000000e+01	0.000000000000000000e+00	5.741999999999999882e-02	7.089299999999999491e-01
1.000000000000000000e+00	1.698550299999999993e+02	1.100000000000000000e+01	0.000000000000000000e+00	5.766999999999999904e-02	6.820599999999999996e-01
1.000000000000000000e+00	1.210272700000000015e+02	1.200000000000000000e+01	0.000000000000000000e+00	6.271000000000000185e-02	6.679300000000000237e-01
1.000000000000000000e+00	3.144512100000000032e+02	9.000000000000000000e+00	0.000000000000000000e+00	5.226999999999999702e-02	7.202300000000000368e-01
1.000000000000000000e+00	2.373799699999999859e+02	8.000000000000000000e+00	0.000000000000000000e+00	5.231999999999999845e-02	6.886600000000000499e-01
1.000000000000000000e+00	1.318591099999999869e+02	1.200000000000000000e+01	0.000000000000000000e+00	5.050999999999999934e-02	6.813399999999999457e-01
1.000000000000000000e+00	2.288607000000000085e+02	8.000000000000000000e+00	0.000000000000000000e+00	5.578000000000000319e-02	6.691300000000000026e-01
1.000000000000000000e+00	2.878170900000000074e+02	7.000000000000000000e+00	0.000000000000000000e+00	5.091999999999999998e-02	7.279499999999999860e-01
1.000000000000000000e+00	2.843387000000000171e+02	1.000000000000000000e+01	0.000000000000000000e+00	5.204999999999999905e-02	7.139499999999999735e-01
1.000000000000000000e+00	1.405237999999999943e+02	8.000000000000000000e+00	0.000000000000000000e+00	5.475000000000000006e-02	6.826499999999999790e-01
1.000000000000000000e+00	3.975989900000000148e+02	8.000000000000000000e+00	0.000000000000000000e+00	5.831999999999999684e-02	6.573600000000000554e-01
1.000000000000000000e+00	2.402224099999999964e+02	8.000000000000000000e+00	0.000000000000000000e+00	5.655999999999999917e-02	6.631799999999999917e-01
1.000000000000000000e+00	2.449681300000000022e+02	8.000000000000000000e+00	0.000000000000000000e+00	5.202999999999999986e-02	7.039800000000000502e-01
1.000000000000000000e+00	1.959471299999999871e+02	8.000000000000000000e+00	0.000000000000000000e+00	5.809999999999999887e-02	6.889800000000000368e-01
1.000000000000000000e+00	1.705209600000000023e+02	1.000000000000000000e+01	0.000000000000000000e+00	5.600999999999999729e-02	6.621599999999999708e-01
1.000000000000000000e+00	2.927458300000000122e+02	1.500000000000000000e+01	0.000000000000000000e+00	5.915999999999999731e-02	6.298700000000000410e-01
1.000000000000000000e+00	2.193497500000000002e+02	1.300000000000000000e+01	0.000000000000000000e+00	5.738000000000000045e-02	6.455999999999999517e-01
1.000000000000000000e+00	8.863796000000000674e+01	8.000000000000000000e+00	0.000000000000000000e+00	6.555999999999999328e-02	6.613299999999999734e-01
1.000000000000000000e+00	2.795164300000000139e+02	1.000000000000000000e+01	0.000000000000000000e+00	5.963000000000000245e-02	6.949600000000000222e-01
1.000000000000000000e+00	2.777269900000000007e+02	1.200000000000000000e+01	0.000000000000000000e+00	5.943999999999999978e-02	6.795999999999999819e-01
1.000000000000000000e+00	2.885715400000000272e+02	7.000000000000000000e+00	0.000000000000000000e+00	5.976999999999999674e-02	6.279299999999999882e-01
1.000000000000000000e+00	2.562871599999999717e+02	8.000000000000000000e+00	0.000000000000000000e+00	7.130999999999999839e-02	6.180200000000000138e-01
1.000000000000000000e+00	1.469607399999999870e+02	1.000000000000000000e+01	0.000000000000000000e+00	6.578000000000000513e-02	6.478399999999999714e-01
1.000000000000000000e+00	1.827880499999999984e+02	9.000000000000000000e+00	0.000000000000000000e+00	6.882000000000000617e-02	6.600899999999999546e-01
1.000000000000000000e+00	3.600863699999999881e+02	9.000000000000000000e+00	0.000000000000000000e+00	7.062999999999999834e-02	6.653400000000000425e-01
1.000000000000000000e+00	4.283257800000000088e+02	7.000000000000000000e+00	0.000000000000000000e+00	6.854999999999999982e-02	6.012699999999999712e-01
1.000000000000000000e+00	4.067653199999999742e+02	7.000000000000000000e+00	0.000000000000000000e+00	6.174999999999999933e-02	6.387000000000000455e-01
1.000000000000000000e+00	2.302174400000000105e+02	1.000000000000000000e+01	0.000000000000000000e+00	5.691000000000000225e-02	6.841099999999999959e-01
1.000000000000000000e+00	2.561470199999999977e+02	1.000000000000000000e+01	0.000000000000000000e+00	6.597000000000000086e-02	6.450000000000000178e-01
1.000000000000000000e+00	3.126941800000000171e+02	1.100000000000000000e+01	0.000000000000000000e+00	5.612999999999999934e-02	6.510099999999999776e-01
1.000000000000000000e+00	2.462178800000000081e+02	8.000000000000000000e+00	0.000000000000000000e+00	5.671999999999999958e-02	6.604600000000000470e-01
1.000000000000000000e+00	3.586825400000000172e+02	6.000000000000000000e+00	0.000000000000000000e+00	5.272999999999999909e-02	6.990600000000000147e-01
1.000000000000000000e+00	2.815032100000000241e+02	9.000000000000000000e+00	0.000000000000000000e+00	6.053000000000000047e-02	6.668699999999999628e-01
1.000000000000000000e+00	2.041337699999999984e+02	8.000000000000000000e+00	0.000000000000000000e+00	5.897999999999999771e-02	6.493799999999999573e-01
1.000000000000000000e+00	2.660772999999999797e+02	8.000000000000000000e+00	0.000000000000000000e+00	6.268999999999999573e-02	6.588500000000000467e-01
1.000000000000000000e+00	2.264320299999999975e+02	9.000000000000000000e+00	0.000000000000000000e+00	5.100999999999999979e-02	6.760899999999999688e-01
1.000000000000000000e+00	3.455804400000000101e+02	7.000000000000000000e+00	0.000000000000000000e+00	5.798999999999999988e-02	6.563200000000000145e-01
1.000000000000000000e+00	3.370992200000000025e+02	5.000000000000000000e+00	0.000000000000000000e+00	5.532000000000000112e-02	6.579000000000000403e-01
1.000000000000000000e+00	2.959042400000000157e+02	9.000000000000000000e+00	0.000000000000000000e+00	6.451999999999999402e-02	6.427000000000000490e-01
1.000000000000000000e+00	3.577479599999999778e+02	4.000000000000000000e+00	0.000000000000000000e+00	5.745999999999999719e-02	6.290400000000000436e-01
1.000000000000000000e+00	3.044447799999999802e+02	4.000000000000000000e+00	0.000000000000000000e+00	5.593000000000000055e-02	7.043099999999999916e-01
1.000000000000000000e+00	2.505552000000000135e+02	8.000000000000000000e+00	0.000000000000000000e+00	5.845999999999999808e-02	7.427399999999999558e-01
1.000000000000000000e+00	3.040666299999999751e+02	4.000000000000000000e+00	0.000000000000000000e+00	5.618000000000000077e-02	6.916999999999999815e-01
1.000000000000000000e+00	3.734742899999999963e+02	4.000000000000000000e+00	0.000000000000000000e+00	5.571000000000000257e-02	7.012699999999999489e-01
1.000000000000000000e+00	4.033980000000000246e+02	3.000000000000000000e+00	0.000000000000000000e+00	4.723999999999999727e-02	7.021600000000000064e-01
1.000000000000000000e+00	2.657727800000000116e+02	8.000000000000000000e+00	0.000000000000000000e+00	4.461999999999999994e-02	7.432499999999999662e-01
1.000000000000000000e+00	3.144665499999999838e+02	5.000000000000000000e+00	0.000000000000000000e+00	4.034999999999999698e-02	7.772999999999999909e-01
1.000000000000000000e+00	3.872355400000000145e+02	6.000000000000000000e+00	0.000000000000000000e+00	3.735000000000000125e-02	8.730999999999999872e-01
1.000000000000000000e+00	1.464853200000000015e+02	5.000000000000000000e+00	0.000000000000000000e+00	4.161999999999999728e-02	8.219499999999999584e-01
1.000000000000000000e+00	1.584210400000000050e+02	3.000000000000000000e+00	0.000000000000000000e+00	4.397999999999999826e-02	7.175500000000000211e-01
1.000000000000000000e+00	2.545207100000000082e+02	5.000000000000000000e+00	0.000000000000000000e+00	5.149999999999999717e-02	7.585600000000000120e-01
1.000000000000000000e+00	3.346443499999999744e+02	8.000000000000000000e+00	0.000000000000000000e+00	6.267999999999999960e-02	7.054200000000000470e-01
1.000000000000000000e+00	3.168542800000000170e+02	8.000000000000000000e+00	0.000000000000000000e+00	4.377999999999999947e-02	7.205500000000000238e-01
1.000000000000000000e+00	1.644089199999999948e+02	5.000000000000000000e+00	0.000000000000000000e+00	4.619999999999999801e-02	7.865400000000000169e-01
1.000000000000000000e+00	3.167335499999999797e+02	6.000000000000000000e+00	0.000000000000000000e+00	4.658000000000000335e-02	7.670299999999999896e-01
1.000000000000000000e+00	3.398637899999999945e+02	8.000000000000000000e+00	0.000000000000000000e+00	4.290000000000000063e-02	7.753299999999999637e-01
1.000000000000000000e+00	3.060441999999999894e+02	1.100000000000000000e+01	0.000000000000000000e+00	3.570999999999999869e-02	8.840799999999999770e-01
1.000000000000000000e+00	1.618440500000000100e+02	9.000000000000000000e+00	0.000000000000000000e+00	3.703000000000000042e-02	8.457599999999999563e-01
1.000000000000000000e+00	1.228315800000000024e+02	1.100000000000000000e+01	0.000000000000000000e+00	4.461999999999999994e-02	7.855799999999999450e-01
1.000000000000000000e+00	2.627425000000000068e+02	9.000000000000000000e+00	0.000000000000000000e+00	4.830000000000000265e-02	7.691400000000000459e-01
1.000000000000000000e+00	1.235058300000000031e+02	6.000000000000000000e+00	0.000000000000000000e+00	4.674999999999999989e-02	7.770500000000000185e-01
1.000000000000000000e+00	2.938282899999999813e+02	7.000000000000000000e+00	0.000000000000000000e+00	5.009000000000000258e-02	7.339599999999999458e-01
1.000000000000000000e+00	3.601813500000000090e+02	8.000000000000000000e+00	0.000000000000000000e+00	5.075000000000000344e-02	7.217599999999999572e-01
1.000000000000000000e+00	3.812004900000000021e+02	1.200000000000000000e+01	0.000000000000000000e+00	5.892000000000000015e-02	6.585199999999999942e-01
1.000000000000000000e+00	3.065331600000000094e+02	8.000000000000000000e+00	0.000000000000000000e+00	5.840000000000000052e-02	6.797900000000000054e-01
1.000000000000000000e+00	1.848229499999999916e+02	1.100000000000000000e+01	0.000000000000000000e+00	6.880999999999999617e-02	6.536100000000000243e-01
1.000000000000000000e+00	1.383032499999999914e+02	1.100000000000000000e+01	0.000000000000000000e+00	6.655999999999999417e-02	6.257800000000000029e-01
1.000000000000000000e+00	2.531007799999999861e+02	1.100000000000000000e+01	0.000000000000000000e+00	5.727999999999999758e-02	6.143499999999999517e-01
1.000000000000000000e+00	1.316378300000000081e+02	7.000000000000000000e+00	0.000000000000000000e+00	5.467999999999999944e-02	7.007700000000000040e-01
1.000000000000000000e+00	2.829662400000000275e+02	8.000000000000000000e+00	0.000000000000000000e+00	5.215999999999999803e-02	7.063599999999999879e-01
1.000000000000000000e+00	2.560720299999999838e+02	6.000000000000000000e+00	0.000000000000000000e+00	5.134999999999999981e-02	7.149100000000000454e-01
1.000000000000000000e+00	1.613823899999999867e+02	6.000000000000000000e+00	0.000000000000000000e+00	5.027000000000000218e-02	7.267400000000000526e-01
1.000000000000000000e+00	1.721667099999999948e+02	5.000000000000000000e+00	0.000000000000000000e+00	4.771999999999999853e-02	7.086000000000000076e-01
1.000000000000000000e+00	2.938062600000000089e+02	8.000000000000000000e+00	0.000000000000000000e+00	4.279000000000000165e-02	7.620299999999999851e-01
1.000000000000000000e+00	3.206526400000000194e+02	6.000000000000000000e+00	0.000000000000000000e+00	4.816000000000000142e-02	7.069199999999999928e-01
1.000000000000000000e+00	2.525289999999999964e+02	7.000000000000000000e+00	0.000000000000000000e+00	4.263999999999999735e-02	7.410099999999999465e-01
1.000000000000000000e+00	2.641065100000000143e+02	9.000000000000000000e+00	0.000000000000000000e+00	4.105999999999999928e-02	7.677100000000000035e-01
1.000000000000000000e+00	2.417297299999999893e+02	7.000000000000000000e+00	0.000000000000000000e+00	4.648999999999999660e-02	7.775199999999999889e-01
1.000000000000000000e+00	3.213454600000000028e+02	8.000000000000000000e+00	0.000000000000000000e+00	3.941000000000000059e-02	7.488399999999999501e-01
1.000000000000000000e+00	3.477730199999999741e+02	7.000000000000000000e+00	0.000000000000000000e+00	4.213999999999999690e-02	7.734600000000000364e-01
1.000000000000000000e+00	3.162787599999999770e+02	5.000000000000000000e+00	0.000000000000000000e+00	3.857000000000000012e-02	8.323099999999999943e-01
1.000000000000000000e+00	1.906644499999999880e+02	5.000000000000000000e+00	0.000000000000000000e+00	4.018000000000000044e-02	8.300999999999999490e-01
1.000000000000000000e+00	2.247826599999999928e+02	3.000000000000000000e+00	0.000000000000000000e+00	3.982000000000000123e-02	8.263500000000000290e-01
1.000000000000000000e+00	3.601854599999999778e+02	5.000000000000000000e+00	0.000000000000000000e+00	4.614000000000000046e-02	7.701400000000000468e-01
1.000000000000000000e+00	2.245891900000000021e+02	7.000000000000000000e+00	0.000000000000000000e+00	4.549000000000000266e-02	7.710000000000000187e-01
1.000000000000000000e+00	3.677876800000000230e+02	5.000000000000000000e+00	0.000000000000000000e+00	3.894000000000000239e-02	7.204300000000000148e-01
1.000000000000000000e+00	2.793211099999999760e+02	8.000000000000000000e+00	0.000000000000000000e+00	4.102999999999999703e-02	7.245000000000000329e-01
1.000000000000000000e+00	2.104102800000000002e+02	7.000000000000000000e+00	0.000000000000000000e+00	5.065000000000000058e-02	7.303800000000000292e-01
1.000000000000000000e+00	3.482809300000000121e+02	7.000000000000000000e+00	0.000000000000000000e+00	4.891000000000000208e-02	7.152100000000000124e-01
1.000000000000000000e+00	2.620995800000000031e+02	6.000000000000000000e+00	0.000000000000000000e+00	4.293000000000000288e-02	7.273199999999999665e-01
1.000000000000000000e+00	3.730249000000000024e+02	3.000000000000000000e+00	0.000000000000000000e+00	4.270000000000000184e-02	7.035200000000000342e-01
1.000000000000000000e+00	2.594081499999999778e+02	5.000000000000000000e+00	0.000000000000000000e+00	4.683999999999999969e-02	7.133599999999999941e-01
[truncated: 503,319 more rows]
