# Supplementary material for: Stochastic bond dynamics facilitates alignment of malaria parasite at erythrocyte membrane upon invasion
Source: eLife. 2020 May 18;9:e56500. doi: 10.7554/eLife.56500 (PMC7269671; doi:10.7554/eLife.56500)
Supplement: Figure 9—source data 1. [file elife-56500-fig9-data1.zip]

Archive with 3 entries (3 files):
- Alignment_time.xlsx
- Parasite_displacement.xlsx
- README
